# Supplementary material for: Gonad transcriptome analysis of pearl oyster Pinctada margaritifera: identification of potential sex differentiation and sex determining genes
Source: BMC Genomics. 2014 Jun 18;15:491. doi: 10.1186/1471-2164-15-491 (PMC4082630; doi:10.1186/1471-2164-15-491)
Supplement: Supplementary file 1 — Additional file 1: Table S1: Genbank accession numbers of the reference sequences used for sequence analysis. (XLSX 10 KB) [file 12864_2014_6195_MOESM1_ESM.xlsx]

## Sheet: Feuil1
Parts of the figure 4	Organism	Protein name	Genbank Accession number
A and B	Crassostrea gigas	Cg-DMl	ABS88697.1
	Danio rerio	DMRT1	AAQ04555.1
	Danio rerio	DMRT2	NP_571027.1
	Danio rerio	DMRT3	AAU89440.1
	Danio rerio	DMRT5	AAU85258.1
	Drosophila melanogaster	dsx	NP_731197.1
	Mus musculus	DMRT4	AAN77234.1
	Mus musculus	DMRT6	AAN77235.1
	Mus musculus	DMRT7	AAN77233.1
	Oryzias latipes	DMY	NP_001098150.1
	Pinctada margaritifera	Pmarg-Dmrt	KJ907374
	Pinctada margaritifera	Pmarg-Dmrt2	KJ907375
	Pinctada martensii	pmDmrt2	ADD97887
	Xenopus laevis	DM-W	NP_001108314.1
C and D	Crassostrea gigas	Cg-SoxE	AFK88538.1
	Homo sapiens	SOX-2	NP_003097.1
	Homo sapiens	SOX-4	NP_003098.1
	Homo sapiens	SOX-8	NP_055402.2
	Homo sapiens	SOX-9	NP_000337.1
	Homo sapiens	SOX-11	NP_003099.1
	Homo sapiens	SOX-21	NP_009015.1
	Mus musculus	SOX-2	NP_035573.3
	Mus musculus	SOX-4	NP_033264.2
	Mus musculus	SOX-8	NP_035577.1
	Mus musculus	SOX-9	NP_035578.3
	Mus musculus	SOX-11	NP_033260.4
	Mus musculus	SOX-21	NP_808421.1
	Pinctada fucata	Sox9	AGI96396.1
	Pinctada margaritifera	Pmarg-Sox9	KJ907376
E and F	Caenorhabditis elegans	Fem-1	AAA28055.1
	Caenorhabditis elegans	Fem-2	CCD73740.1
	Caenorhabditis elegans	Fem-3	CAA92437.1
	Crassostrea gigas	Fem-1-like b	EKC39804.1
	Crassostrea gigas	Fem-1-like c	EKC22118.1
	Homo sapiens	FEM1A	NP_061178.1
	Homo sapiens	FEM1B	NP_056137.1
	Homo sapiens	FEM1C	NP_064562.1
	Mus musculus	FEM1A-A	NP_034322.3
	Mus musculus	FEM1B	NP_034323.1
	Mus musculus	FEM1C	NP_775599.1
	Pinctada margaritifera	Pmarg-Fem1-like	KJ907377
G and H	Crassostrea gigas	Cg-Foxl2	ACN80999.1
	Homo sapiens	FOXC2	NP_005242.1
	Homo sapiens	FOXG1	AAH50072.1
	Homo sapiens	FOXL1	AAI17227.1
	Homo sapiens	FOXL2	AAH62549.1
	Mus musculus	FOXA1	AAH96524.1
	Mus musculus	FOXC2	AAI39209.1
	Mus musculus	FOXE1	NP_899121.1
	Mus musculus	FOXE3	BAL15371.1
	Mus musculus	FOXG1	AAH46958.2
	Mus musculus	FOXI1	AAH07475.2
	Mus musculus	FOXL1	AAI37806.1
	Mus musculus	FOXL2	AAI37812.1
	Pinctada margaritifera	Pmarg-Foxl2	KJ907378
