# Supplementary material for: Gonad transcriptome analysis of pearl oyster Pinctada margaritifera: identification of potential sex differentiation and sex determining genes
Source: BMC Genomics. 2014 Jun 18;15:491. doi: 10.1186/1471-2164-15-491 (PMC4082630; doi:10.1186/1471-2164-15-491)
Supplement: Supplementary file 2 — Additional file 2: Table S2: RNAseq quantification: contig counts. (XLSX 18 MB) [file 12864_2014_6195_MOESM2_ESM.xlsx]

## Sheet: Feuil1
Sexe	Inversion	Male	Female	Male	Male	Male	Male	Male	Male	Female	Male	Female	Male	Female	Female	Undetermined	Male	Female	Female	Male	Undetermined	Male	Female	Female	Male	Male	Female	Female	Male	Male	Female	Female	Female	Female	Female	Inversion	Length	Database	Accession	Description	Evalue	% identity
Stage	-	Intermediate	Early	Early	Intermediate	Eraly	Eraly	Intermediate	Eraly	Intermediate	Intermediate	Early	Regression	Early	Intermediate	-	Regression	Regression	Intermediate	Regression	-	Mature	Regression	Intermediate	Mature	Regression	Regression	Early	Mature	Mature	Mature	Mature	Mature	Regression	Mature	-
ID Sample	1	4	8	17	18	19	21	22	24	27	30	31	42	43	56	57	63	64	66	69	71	78	79	83	123	130	132	133	134	135	138	143	144	147	148	150
Contig_1	105907	51059	74782	63260	36740	33215	51642	43920	21306	64404	43366	127831	79365	81337	102739	78437	108506	103903	35957	76805	48149	41983	101933	86351	70420	58682	62427	64388	44199	47875	60789	70761	72247	45980	33228	73346	1160	pfu_proteins	pfu_aug1.0_26108.1_11749.t1	pfu_aug1.0_26108.1_11749.t1	5e-145	99.53
Contig_2	935	606	2897	1494	674	654	1292	911	305	1630	587	6167	6142	1675	1449	3339	1941	2405	775	1834	619	513	1939	1449	1747	2138	2882	3125	474	1920	1282	1928	1603	2264	1297	1133	2151	pfu_proteins	pfu_aug1.0_2316.1_66272.t1	pfu_aug1.0_2316.1_66272.t1	0	68.42
Contig_3	3133	5267	2454	5722	3901	2921	2923	3514	1761	3712	3197	2914	5980	4288	3706	2694	3443	4456	3072	5730	3061	3524	4412	4122	6509	3892	3773	3739	3386	4812	3297	6466	6058	2413	3331	2399	5287	cgigas_proteins	gi|405959220|gb|EKC25277.1|	Cyclin-dependent kinase-like 1	0	84.87
Contig_4	8845	7535	2105	4386	727	2656	1120	2355	1622	2552	2140	209	7483	3725	1698	5044	527	2158	943	6904	1659	3830	7930	3515	7452	1420	3712	3686	3257	2556	2619	1339	1475	1110	828	747	1562	pfu_proteins	pfu_aug1.0_22914.1_33303.t1	pfu_aug1.0_22914.1_33303.t1	8e-149	84.75
Contig_5	660	3127	707	1356	1881	1095	922	1411	936	1098	1927	1835	784	813	1954	461	1087	1439	1341	1196	1380	1478	1465	1259	2597	772	366	323	1761	1800	2918	4131	2684	761	1675	848	2740	cgigas_proteins	gi|405971462|gb|EKC36297.1|	Coiled-coil domain-containing protein 18	4e-140	50.56
Contig_6	5911	3966	3943	4798	2515	2454	3126	3585	1387	4382	3496	6502	4087	4943	4610	2912	4080	4590	1749	5913	2938	3106	5033	4061	4527	2252	3758	4830	2118	4044	4639	6217	6203	3559	2415	4326	3731	cgigas_proteins	gi|405957444|gb|EKC23653.1|	Coatomer subunit beta'	0	93.04
Contig_7	770	2346	476	1092	992	780	3516	1091	895	105	1288	211	666	2324	212	237	635	1903	3513	1871	1287	950	332	384	19720	4671	720	279	1127	2028	175	258	163	467	114	619	2599	cgigas_proteins	gi|405953051|gb|EKC20783.1|	Regulator of G-protein signaling 22	9e-102	78.82
Contig_8	2598	1648	2502	1612	1463	729	1254	1164	736	3538	1204	5210	2169	2002	4669	2263	5094	3074	977	2311	1246	910	5884	3530	3224	2385	1721	2424	1057	1294	2005	2351	2804	1441	2658	2395	1815	pfu_proteins	pfu_aug1.0_1475.1_65987.t1	pfu_aug1.0_1475.1_65987.t1	0	78.27
Contig_9	2784	4334	2675	3191	3386	2280	2740	3608	1574	3218	3016	6202	2260	2493	3131	1954	3303	2831	1459	2908	2629	2185	3865	2759	3906	1238	883	1215	2614	2774	2578	3560	4486	1486	2083	2308	3327	pfu_proteins	pfu_aug1.0_16646.1_03736.t1	pfu_aug1.0_16646.1_03736.t1	0	90.49
Contig_10	8610	2614	3365	12850	890	5341	8771	2426	489	7735	20	33	33752	15805	17	8419	574	2477	5438	19355	3771	3433	10190	6151	11148	10517	14408	12155	93	1545	4356	2292	2864	4805	2370	833	6449	pfu_proteins	pfu_aug1.0_5984.1_38251.t1	pfu_aug1.0_5984.1_38251.t1	0	65.09
Contig_11	2172	6358	2843	4239	5768	3623	2878	5660	2271	2600	7205	5197	1689	2618	4010	2017	3342	3462	1420	2944	4531	3889	3360	2718	6108	906	674	1242	4463	7026	2417	4625	3846	1101	1723	2244	3638	cgigas_proteins	gi|405965501|gb|EKC30870.1|	Poly [ADP-ribose] polymerase 2	0	76.23
Contig_12	9756	1470	3236	6255	222	1955	5187	1925	74	5792	103	922	22093	7488	39	4660	1619	3167	2524	16634	2141	2517	5878	2760	12331	3605	7397	12005	99	1266	1898	2988	1766	2720	2078	146	3685	cgigas_proteins	gi|405951139|gb|EKC19078.1|	Low-density lipoprotein receptor-related protein 1B	1e-125	36.75
Contig_13	5930	4892	5338	7732	5007	3428	5827	5275	2993	4573	4976	7535	9991	8310	5463	5568	9028	7173	3608	7751	4561	4475	6871	4899	9200	3505	4574	5808	4290	6650	3087	3793	5607	3212	2176	2856	5037	cgigas_proteins	gi|405970528|gb|EKC35424.1|	Neurobeachin	0	85.64
Contig_14	1192	791	1003	1938	683	709	804	617	369	1543	1298	1817	1569	1500	1531	873	1558	1491	800	2743	874	1169	1816	1774	1840	814	1357	1388	663	799	1378	2801	1802	908	1245	351	3062	pfu_proteins	pfu_aug1.0_2624.1_15876.t1	pfu_aug1.0_2624.1_15876.t1	0	92.48
Contig_15	1629	1132	909	1856	643	643	1080	901	370	1066	656	2293	1154	1327	1664	1170	2353	1393	610	1456	724	711	1587	890	1399	687	1000	1134	935	1028	801	1122	1238	584	535	570	1678	pfu_proteins	pfu_aug1.0_39917.1_34141.t1	pfu_aug1.0_39917.1_34141.t1	1e-12	66.07
Contig_16	13859	32924	3128	23100	24249	14246	16660	25027	11643	5279	27207	1978	18526	10156	1777	7519	2053	3367	10549	26176	20703	20801	8315	6183	27450	12812	10397	8150	21324	31236	3818	6523	4481	3309	3001	8070	14076	pfu_proteins	pfu_aug1.0_8106.1_67799.t1	pfu_aug1.0_8106.1_67799.t1	0	99.29
Contig_17	1954	2041	1489	2545	1472	1143	1711	1559	801	1837	1498	2391	2736	1980	1948	1738	2064	2151	1030	3064	1739	1416	2718	1770	2386	1446	1333	2050	1336	1668	1738	1959	2704	1521	1439	1821	2860	cgigas_proteins	gi|405954692|gb|EKC22062.1|	Parafibromin	0	80.45
Contig_18	2138	1660	1305	1994	1552	1106	1344	1521	936	1611	1397	2916	1953	1649	1630	1170	1701	1756	949	2803	1649	1416	2626	2131	1889	832	977	1308	1343	1343	1986	2668	2537	967	1470	1523	1988	cgigas_proteins	gi|405964769|gb|EKC30218.1|	Putative ATP-dependent RNA helicase DDX47	2e-133	34.42
Contig_19	626	1110	795	726	661	755	646	1222	366	422	686	1171	664	460	750	377	797	678	331	654	817	748	904	810	2302	263	273	349	696	1081	1044	1175	1339	641	542	701	1172	cgigas_proteins	gi|405972529|gb|EKC37293.1|	Nuclear cap-binding protein subunit 2	2e-98	84.62
Contig_20	5604	5453	3891	8072	3311	3399	7597	4856	2633	3729	3360	11570	6452	7619	5850	4890	10336	6175	4059	8708	3734	4793	7102	4485	8350	4911	3383	4268	3389	3829	5305	8127	8381	4191	4345	5983	3685	refseq_protein	NP_001191457.1	ref|NP_001191457.1| guanine nucleotide-binding protein G(i) alpha subunit [Aplysia californica]	0	90.7
Contig_21	2879	20472	746	9401	14355	9297	5180	16423	7401	1187	15288	395	5987	1787	288	1618	610	484	8409	8720	10888	15976	1411	929	15265	10846	1519	1567	15401	16841	788	741	576	572	447	8900	3863	cgigas_proteins	gi|405951985|gb|EKC19847.1|	hypothetical protein CGI_10007458	0	73.58
Contig_22	1055	1180	824	1133	1551	629	713	754	685	1040	1052	1260	765	751	1500	889	2130	1194	591	903	826	598	1148	1500	1149	354	668	826	743	1041	1180	1637	1306	1022	1271	1052	1210	pfu_proteins	pfu_aug1.0_10704.1_24778.t1	pfu_aug1.0_10704.1_24778.t1	8e-150	93.25
Contig_23	214	2092	181	1398	1449	628	302	1067	813	232	1203	146	687	162	235	215	180	292	1096	634	1386	1491	279	249	3450	621	145	220	1383	1123	293	445	421	175	213	313	3673	cgigas_proteins	gi|405959133|gb|EKC25197.1|	hypothetical protein CGI_10014876	9e-110	48.17
Contig_24	1666	135709	1755	59546	131368	59343	39306	103207	57388	2208	123644	3054	20325	2736	1852	1473	3042	2274	62184	42411	121854	94037	2301	1816	133070	79966	1652	1811	156667	148751	1890	2116	1992	1426	781	39580	7068	pfu_proteins	pfu_aug1.0_82306.1_71172.t1	pfu_aug1.0_82306.1_71172.t1	0	79.2
Contig_25	3146	2149	2860	2963	2016	1745	1995	1895	1030	2771	2310	4807	2247	2985	3465	1882	3020	3118	1134	2957	1751	1796	3404	2592	2771	1323	1269	1948	1612	2527	2445	4037	4024	1764	1497	2325	3171	cgigas_proteins	gi|405971243|gb|EKC36089.1|	transport protein Sec31A	0	64.05
Contig_26	7674	15445	4466	9692	11502	7485	7460	18183	5602	6676	15175	6984	5872	6423	5515	6249	5012	5000	6507	11946	12965	10261	9035	5646	16990	6313	2146	2491	11533	12790	5903	8229	8482	2972	3152	11590	2261	refseq_protein	NP_956313.1	ref|NP_956313.1| trifunctional enzyme subunit beta, mitochondrial [Danio rerio]	1e-175	74.2
Contig_27	5317	905	2771	2847	466	852	1374	1305	575	3485	451	4624	1814	5014	3160	4723	3832	2300	891	2674	1642	1075	4118	1618	2339	2586	2951	2193	474	1026	2148	2315	4434	3939	1036	870	2035
Contig_28	4210	304	1080	5918	148	1261	2117	639	423	1121	290	4594	6780	3121	247	2215	7053	1686	1027	4499	352	716	3578	472	2002	2128	1356	2450	203	1353	881	643	492	1128	684	162	897	pfu_proteins	pfu_aug1.0_17140.1_03793.t1	pfu_aug1.0_17140.1_03793.t1	3e-66	59.55
Contig_29	407	4473	627	1508	3022	1364	1533	2388	2177	315	6253	764	902	309	756	568	911	741	2210	1931	4087	2771	598	549	6165	1422	129	315	4204	5772	501	734	571	306	335	1828	2949	pfu_proteins	pfu_aug1.0_583.1_43748.t1	pfu_aug1.0_583.1_43748.t1	7e-151	60.18
Contig_30	1569	1856	1412	2877	1470	950	1884	1121	828	1248	1364	3865	2163	2865	1773	2062	3135	2324	1543	3394	1427	1545	3624	1502	3242	1981	1162	1841	2766	1530	1000	1626	1506	1188	1023	1908	3272	pfu_proteins	pfu_aug1.0_11446.1_17763.t1	pfu_aug1.0_11446.1_17763.t1	0	98.61
Contig_31	1857	1187	1276	1259	925	663	879	822	448	1015	700	1889	1085	1957	1613	909	1942	1653	440	1103	558	818	1378	724	1282	629	385	641	903	904	851	2631	1691	436	671	281	1755	cgigas_proteins	gi|405969732|gb|EKC34685.1|	Laminin subunit alpha	7e-139	48.23
Contig_32	1207	1898	2014	405	99	94	1903	288	488	97	18	271	443	14903	262	533	1866	4600	2256	1344	188	39	392	268	5243	13428	5315	340	34	66	229	261	118	76	85	162	2455	pfu_proteins	pfu_aug1.0_2367.1_44349.t1	pfu_aug1.0_2367.1_44349.t1	0	86.79
Contig_33	2889	329	1832	9566	510	2353	3148	1477	9351	2134	313	8911	7206	5680	1328	4433	9524	2707	604	2482	440	820	3996	1958	13333	1897	1708	3009	251	899	704	800	659	2575	396	430	3783	refseq_protein	XP_002057277.1	ref|XP_002057277.1| GJ17000 [Drosophila virilis]	2e-81	34
Contig_34	8374	6089	4930	8461	3693	3724	4688	5100	2085	6563	4066	9165	5343	7625	6638	4621	5499	7088	3467	7420	4669	4235	8430	6402	8034	3085	2837	4164	4127	4918	5806	9895	8507	3849	4377	3943	4975	cgigas_proteins	gi|405976470|gb|EKC40976.1|	Rab GDP dissociation inhibitor beta	0	69.68
Contig_35	4155	10292	4999	7795	8963	4935	5269	8515	4354	5025	8873	7951	6141	5010	7052	4322	6377	6113	3700	6446	8562	7096	6235	4901	10425	3619	2640	3742	6712	8579	4815	7695	8536	2739	4080	3565	5536	cgigas_proteins	gi|405969599|gb|EKC34561.1|	Exportin-1	0	91.88
Contig_36	4587	1484	2762	3799	964	1055	1941	1191	655	3836	892	3493	5230	3621	3295	3446	3425	4090	1160	4204	1857	1540	6205	3049	3448	2607	3183	2679	877	1143	3151	5559	4669	3254	3402	1140	2348	pfu_proteins	pfu_aug1.0_10845.1_10220.t1	pfu_aug1.0_10845.1_10220.t1	2e-161	88.24
Contig_37	2308	262	981	4512	179	1299	969	826	173	742	94	662	2887	2079	143	1745	1101	637	287	3660	972	1016	2033	1021	2544	1188	1376	971	133	525	1092	880	445	833	548	112	2346	pfu_proteins	pfu_aug1.0_37547.1_34026.t1	pfu_aug1.0_37547.1_34026.t1	6e-170	67.77
Contig_38	1112	2713	1436	2509	2258	1649	2160	2845	1387	2315	2900	2441	2467	1994	2936	1310	2053	2923	1655	2665	2254	2262	2460	2833	3148	2071	1976	2234	2259	3516	3072	5739	5679	1951	3398	1531	2192	pfu_proteins	pfu_aug1.0_4424.1_30692.t1	pfu_aug1.0_4424.1_30692.t1	0	90.27
Contig_39	1685	3547	1649	3079	2507	1718	2276	2738	1261	1861	2464	2903	2484	2346	2073	1310	2414	2035	1445	2986	1893	2126	2311	1833	3154	1344	1222	1670	1786	3013	1845	2236	3010	1205	1384	1421	3377	pfu_proteins	pfu_aug1.0_4356.1_16383.t1	pfu_aug1.0_4356.1_16383.t1	0	88.78
Contig_40	4156	4622	2629	4852	3063	2472	3570	3264	1688	3056	2769	4019	3859	3899	2927	2153	3037	3056	1962	3739	3353	3042	4753	2497	4307	1896	1312	2411	3336	4374	2964	4726	4906	1543	1834	2436	4193	cgigas_proteins	gi|405971824|gb|EKC36634.1|	Fatty acyl-CoA reductase 1	0	79.68
Contig_41	2195488	2320609	2915462	2426615	1110103	1199620	1366582	2026516	912146	2849251	1912306	2694442	2074276	1904538	5285069	1374150	2246810	4680310	1331919	2272873	1734961	1877691	6108566	3321813	2884303	1687398	1299548	1411222	1868625	1701570	4490519	4852324	5467364	3531266	3992165	2058108	3735	cgigas_proteins	gi|405955194|gb|EKC22401.1|	Nucleoporin p58/p45	2e-107	72.37
Contig_42	2649	1502	912	2823	1001	1138	1516	1287	401	1580	923	781	3501	3107	734	1432	462	1234	1156	3659	1056	993	2302	1752	3200	1788	1909	1799	777	1165	1334	1832	1544	702	1079	244	3721	pfu_proteins	pfu_aug1.0_13169.1_68609.t1	pfu_aug1.0_13169.1_68609.t1	0	83.01
Contig_43	3073	4050	1991	3342	2407	2197	2622	3060	1441	2157	3014	4060	4048	2672	2526	2182	3865	3014	1633	3510	2958	2562	3090	3044	3731	1653	2001	2506	2028	2930	3036	3702	3898	1763	2008	2279	1978	cgigas_proteins	gi|405962644|gb|EKC28301.1|	hypothetical protein CGI_10021607	3e-61	87.16
Contig_44	341	827	1513	387	70	64	6776	26	325	32	26	33	34	2559	35	1229	1175	2830	1249	1268	280	17	79	26	2454	4514	444	44	6	14	8	8	8	28	3	358	1175	cgigas_proteins	gi|405966499|gb|EKC31777.1|	Cathepsin L	7e-166	68.55
Contig_45	35	70478	126	18290	44169	24452	17441	41161	23588	43	55977	146	6987	80	84	63	456	205	22281	16032	39494	44872	136	78	59086	31122	23	103	71461	54853	283	38	73	273	62	39315	2759	pfu_proteins	pfu_aug1.0_746.1_15225.t1	pfu_aug1.0_746.1_15225.t1	0	93.27
Contig_46	2122	1185	1976	922	548	624	1028	958	545	946	855	1819	1539	1516	2205	1208	2641	2023	586	1349	1148	710	1933	1606	1535	1444	1034	1134	796	720	1489	1607	1980	1037	1015	1181	1325	cgigas_proteins	gi|405965854|gb|EKC31203.1|	p21-activated protein kinase-interacting protein 1-like protein	1e-102	52.96
Contig_47	1364	3417	343	2522	3135	1651	2311	1757	1449	556	2709	447	2634	2575	342	1083	572	633	1673	2798	1481	2568	1095	705	4591	2098	1165	943	3613	4795	544	908	630	275	317	1273	5202	pfu_proteins	pfu_aug1.0_202.1_14896.t1	pfu_aug1.0_202.1_14896.t1	0	54.04
Contig_48	7510	8343	5382	9473	6165	5011	5182	6906	3503	5833	6405	10681	10012	9093	6812	6380	9411	7035	4038	9582	6022	6799	8130	6621	10170	5978	6362	7095	6587	8361	6011	6670	6821	5296	4553	5273	3281	pfu_proteins	pfu_aug1.0_35604.1_40979.t1	pfu_aug1.0_35604.1_40979.t1	1e-05	62.86
Contig_49	760	1020	697	742	619	413	467	678	432	653	779	1424	697	520	811	491	1148	929	573	1158	753	648	758	642	1161	408	403	457	828	521	674	914	769	606	1026	530	1559	cgigas_proteins	gi|405978511|gb|EKC42891.1|	UPF0406 protein C16orf57-like protein	2e-88	46.85
Contig_50	1626	12494	410	3107	8216	3705	4581	10382	4085	784	8320	335	2485	1023	510	1415	734	657	6915	4355	10399	11255	1232	734	11781	5845	592	591	12603	8843	684	3546	1080	385	457	5357	3531	cgigas_proteins	gi|405957220|gb|EKC23448.1|	Tetratricopeptide repeat protein 16	0	68.26
Contig_51	841	1029	873	988	670	661	1016	862	555	957	859	2014	1519	1134	1144	957	1641	1146	613	1097	722	770	686	1189	1491	711	1080	1106	431	1383	776	1237	1399	950	716	794	1316	cgigas_proteins	gi|405954703|gb|EKC22070.1|	F-box/LRR-repeat protein 14	0	80
Contig_52	3025	1513	871	2207	1092	1304	1611	2165	806	1273	1258	1099	3319	3075	765	1962	1461	1657	1785	3242	1365	1421	2605	1000	3291	3143	3912	3114	1867	1699	1190	1321	1228	921	665	1260	1968	pfu_proteins	pfu_aug1.0_18083.1_69160.t1	pfu_aug1.0_18083.1_69160.t1	2e-96	82.67
Contig_53	1374	9940	815	4934	7100	3724	2485	6844	3864	858	6220	1657	2111	1029	858	599	1096	921	3422	4051	6534	8912	1071	740	7313	3241	929	884	12332	9255	1093	1582	1431	474	1050	3855	3430	pfu_proteins	pfu_aug1.0_58.1_07335.t1	pfu_aug1.0_58.1_07335.t1	0	98
Contig_54	4120	9625	7485	7233	7561	4613	7648	7353	5107	5267	9651	12180	2087	5839	8670	3921	7458	6917	3620	5750	7654	5926	7798	5040	7875	1816	1539	2050	5671	9636	3973	6152	8221	1956	2524	5860	3186	pfu_proteins	pfu_aug1.0_1138.1_15364.t1	pfu_aug1.0_1138.1_15364.t1	1e-180	96.04
Contig_55	712	1171	228	742	1123	540	722	687	624	325	1428	260	1168	492	840	471	835	577	782	951	1088	1035	545	579	2138	691	796	637	939	617	353	582	780	337	560	1483	1106	pfu_proteins	pfu_aug1.0_30659.1_55349.t1	pfu_aug1.0_30659.1_55349.t1	5e-74	63.68
Contig_56	781	1547	2127	1760	2312	1364	1546	2202	908	2172	2225	3588	746	1766	3072	908	1496	2325	930	1735	2232	1970	2461	2029	2418	794	415	793	1694	2224	2173	2519	2956	947	1168	1282	2048	cgigas_proteins	gi|405949954|gb|EKC17964.1|	Putative aminopeptidase NPEPL1	0	73.9
Contig_57	986	1663	793	804	1001	798	610	1162	428	1027	1255	1837	801	1056	1570	598	1108	1094	552	994	1123	1208	1431	1916	1434	512	479	640	1119	1210	2113	2438	2607	915	1970	1254	791	pfu_proteins	pfu_aug1.0_7409.1_38535.t1	pfu_aug1.0_7409.1_38535.t1	1e-101	79.37
Contig_58	281	1175	503	667	1160	543	935	977	585	459	1687	917	467	475	802	236	735	693	446	684	1872	826	603	600	2061	321	321	212	906	1223	446	867	1069	319	464	798	1578	refseq_protein	XP_002412088.1	ref|XP_002412088.1| nuclear distribution protein NUDC, putative [Ixodes scapularis]	1e-76	40.8
Contig_59	10843	5569	3579	11200	6989	5232	7875	7699	3414	5116	5667	11378	11059	10458	8491	2766	8297	9787	3798	8205	6799	5054	6739	7042	12054	5194	5047	5120	6879	5461	7760	10685	10419	5124	5473	2645	4181	cgigas_proteins	gi|405976932|gb|EKC41410.1|	Synaptobrevin, partial	8e-37	95.59
Contig_60	1746	1778	1310	2137	1360	762	1405	1471	986	1656	2266	2274	1719	1908	1549	1670	2474	1599	985	2308	1259	1281	1336	1761	6106	944	1111	1308	1937	1404	1767	2703	2479	1025	1186	1097	2728	pfu_proteins	pfu_aug1.0_354.1_22158.t1	pfu_aug1.0_354.1_22158.t1	0	85.65
Contig_61	3742	20198	633	7750	14374	7478	6033	13567	7571	1103	17186	493	5450	2005	331	1567	479	903	8097	8031	14664	17667	2200	945	18512	11124	1883	2080	16551	18393	1229	1509	1184	635	803	10305	1994	cgigas_proteins	gi|405957005|gb|EKC23244.1|	hypothetical protein CGI_10020924	0	68.04
Contig_62	5589	4242	1843	3556	2570	2602	2612	2288	1496	4027	3433	5146	3035	3794	3424	3882	1931	2750	2089	5191	5139	2418	4796	3674	3994	2501	2294	2391	3006	3374	2344	3012	3954	2603	1141	3344	1159	pfu_proteins	pfu_aug1.0_4138.1_16304.t1	pfu_aug1.0_4138.1_16304.t1	0	95.96
Contig_63	5641	2416	3557	5220	1170	1863	3121	2439	1027	3185	1874	7327	5090	5669	3505	4015	7767	4446	1309	5543	1706	1735	4827	3301	3545	2675	2860	3538	1377	1879	2633	3388	4336	2011	1978	2823	2103	pfu_proteins	pfu_aug1.0_41.1_50570.t1	pfu_aug1.0_41.1_50570.t1	0	97.44
Contig_64	1424	3210	1029	1995	5527	2693	2590	3722	3592	1557	3535	2197	1705	2224	1551	1051	1412	2245	1741	1988	4321	3273	2539	1213	7667	2672	983	1576	3574	3571	1377	1301	1136	943	855	2299	2747	cgigas_proteins	gi|405953908|gb|EKC21476.1|	Putative peptidyl-tRNA hydrolase 2	8e-85	72.54
Contig_65	7032	1020	2305	5769	1087	2010	2046	1600	184	4222	477	1550	6343	7842	1583	5910	2393	1859	1521	8347	1886	1136	6034	3500	3725	3086	3954	3495	195	1011	2654	1632	1973	1520	1219	393	1816	cgigas_proteins	gi|405971621|gb|EKC36447.1|	Selenium-binding protein 1, partial	0	73.05
Contig_66	7677149	6232169	6644637	7351390	2948983	3523082	4753334	5724664	2773896	7018333	5154362	8120211	7367196	5910184	16687084	4845659	8534942	10677324	4418029	7808193	5024376	5582169	19202970	9368476	8829026	5856583	4370117	4816198	5105338	4604201	13444127	15195833	18037659	11310881	12867755	7032200	1338	pfu_proteins	pfu_aug1.0_78846.1_56571.t1	pfu_aug1.0_78846.1_56571.t1	3e-36	87.14
Contig_67	8162	1014	3161	2686	453	1308	2494	995	537	1695	640	7195	5564	3817	1372	3183	9198	5607	1047	4659	585	677	3154	1114	3729	2702	2903	3698	507	1054	924	870	1077	2105	623	1083	2594	pfu_proteins	pfu_aug1.0_143571.1_28399.t1	pfu_aug1.0_143571.1_28399.t1	2e-15	100
Contig_68	3	1739	14	295	871	202	310	771	404	4	1085	11	65	7	6	7	20	6	679	259	1178	1208	4	12	1345	253	6	0	1741	801	2	4	8	12	4	2386	970
Contig_69	1169	855	282	1912	592	665	504	1065	286	360	738	438	1458	1410	138	657	329	357	652	1896	613	831	890	759	1870	1424	1625	1044	1030	752	744	695	657	649	457	320	2631	pfu_proteins	pfu_aug1.0_2669.1_15890.t1	pfu_aug1.0_2669.1_15890.t1	0	97.69
Contig_70	1506	2392	353	1681	1681	1426	1023	1980	887	677	2027	563	1410	861	534	920	647	541	2760	1599	2284	2228	853	820	3450	2928	594	596	2447	2175	682	830	691	302	597	2161	814	cgigas_proteins	gi|405952902|gb|EKC20657.1|	Tctex1 domain-containing protein 2	1e-80	83.85
Contig_71	2156	2364	1510	2473	2164	1459	1513	2506	942	1529	2399	2936	2361	2001	1971	1798	4054	2709	1079	2084	2216	1564	2031	1994	3327	1620	1018	1503	2373	2138	2045	3399	2695	1514	1592	2072	2893	pfu_proteins	pfu_aug1.0_66502.1_05775.t1	pfu_aug1.0_66502.1_05775.t1	4e-28	98.65
Contig_72	515	2229	397	1205	1469	864	766	1316	647	574	1474	1039	798	578	747	445	862	867	595	939	1356	1033	682	484	1412	651	486	490	1314	1923	503	907	955	389	418	1221	1895	other_unigene	Tru.1410	Tru.1410 Transcribed locus	0.001	96
Contig_73	7860	6251	3812	5923	3915	7314	4932	6213	2995	3727	5218	6259	5667	5949	3609	4453	6564	4601	4415	8250	6126	5556	6162	3509	7815	4729	3461	4557	6308	5592	2680	2943	3462	2283	1705	5266	3045	cgigas_proteins	gi|405964764|gb|EKC30213.1|	Putative RNA-binding protein Luc7-like 2	4e-94	90
Contig_74	790	3595	1682	2410	2432	1112	1966	2846	2064	2314	4064	2940	1114	1236	4081	1274	3130	2765	1289	1972	3507	3243	2312	3053	3229	1179	816	1278	2654	3607	3511	7787	6130	1593	3621	3576	3277	cgigas_proteins	gi|405975316|gb|EKC39890.1|	WD repeat and HMG-box DNA-binding protein 1	0	57.63
Contig_75	987	2599	1419	1453	2454	1419	1361	2258	1880	1871	2465	1668	1459	1011	2750	1239	1540	2478	936	1511	2413	1959	2577	2754	2831	951	586	878	2287	2556	2912	5321	4447	816	2952	2506	2454	cgigas_proteins	gi|405972370|gb|EKC37143.1|	HAUS augmin-like complex subunit 5	4e-133	37.17
Contig_76	311	1925	115	930	1593	2271	983	1221	1190	183	2109	377	816	345	329	218	758	174	1223	945	961	2962	225	364	3508	930	203	176	2363	1645	218	154	152	300	86	724	3683	pfu_proteins	pfu_aug1.0_16808.1_18392.t1	pfu_aug1.0_16808.1_18392.t1	0	83.53
Contig_77	1616	1013	1804	2415	1734	1308	2004	1819	824	2079	1848	3599	2185	2170	2653	1768	3215	2618	1095	2632	1675	1668	2422	2224	2345	1210	1536	1924	1535	2037	1814	2907	2866	1518	1449	1185	1810	cgigas_proteins	gi|405962705|gb|EKC28355.1|	Golgi phosphoprotein 3	1e-159	88.19
Contig_78	406	594	344	573	483	384	372	643	313	344	600	655	530	345	492	309	751	503	330	684	595	496	415	325	1156	269	322	314	885	433	396	482	517	290	227	469	1449	other_unigene	Hs.436873	Hs.436873 Integrin, alpha V (vitronectin receptor, alpha polypeptide, antigen CD51) ## GENE: ITGAV ## CYTOBAND: 2q31-q32	0.003	100
Contig_79	2743	5439	1898	3621	2769	2150	2621	3912	1994	2674	2193	3837	3469	2840	3192	2241	3775	4007	1640	3988	3851	3642	3243	2497	3995	2098	1674	1369	3624	3571	2471	3895	3376	1663	1882	3237	3140	pfu_proteins	pfu_aug1.0_11956.1_39263.t1	pfu_aug1.0_11956.1_39263.t1	0	93.61
Contig_80	7170	1014	4387	5797	882	2235	3011	1456	592	4101	576	5683	10372	7537	3248	5665	7621	5072	2596	7879	1758	1854	6244	2868	6068	4279	6904	5740	350	1269	2987	3189	3493	3880	2339	1696	2941	pfu_proteins	pfu_aug1.0_19812.1_25828.t1	pfu_aug1.0_19812.1_25828.t1	4e-39	74.02
Contig_81	4	2800	2	1111	2878	1274	384	3139	1764	4	4680	4	98	7	12	1	11	4	2065	893	1738	1770	2	7	4255	1763	1	12	4775	3573	14	2	4	2	6	476	2956	pfu_proteins	pfu_aug1.0_1569.1_44066.t1	pfu_aug1.0_1569.1_44066.t1	8e-148	45.35
Contig_82	5052	206	692	1456	212	547	1536	617	311	540	321	2590	3969	1593	336	2204	5165	1994	334	4117	526	251	1306	233	2096	943	2949	1365	124	327	1132	373	147	477	418	590	1668	pfu_proteins	pfu_aug1.0_7689.1_31428.t1	pfu_aug1.0_7689.1_31428.t1	2e-170	69.78
Contig_83	1070	1528	316	447	2255	801	765	1425	689	514	1229	414	960	691	381	575	422	423	883	1243	1170	1199	1002	532	1880	311	448	360	1099	1742	655	609	804	305	421	886	885	pfu_proteins	pfu_aug1.0_88.1_57958.t1	pfu_aug1.0_88.1_57958.t1	0	89.72
Contig_84	5471	9069	5436	5874	4898	4624	4952	7485	4011	6027	7422	12072	5942	6000	8433	4205	7484	7452	3687	7227	7031	6999	8251	6091	8045	4786	4384	4076	7621	6994	8255	9206	8842	2631	4152	6903	2353	pfu_proteins	pfu_aug1.0_17300.1_18447.t1	pfu_aug1.0_17300.1_18447.t1	4e-82	76.72
Contig_85	1282	1403	2067	2928	919	944	1976	826	483	1996	733	2920	2957	2715	3034	1214	1903	2569	823	3009	813	1260	2455	2276	1826	1243	1856	1574	677	1329	2298	4320	5043	1914	2070	403	2536	cgigas_proteins	gi|405972490|gb|EKC37256.1|	Mediator of RNA polymerase II transcription subunit 25	1e-78	63.85
Contig_86	1744	2087	1855	1943	1404	1131	1599	1872	1020	2124	1838	2840	1893	1944	2450	1238	2978	2574	665	2255	1379	1320	2924	1897	2345	1132	807	1421	1541	1672	2638	3810	4483	1103	1845	1752	2275	cgigas_proteins	gi|405957021|gb|EKC23260.1|	Splicing factor 3 subunit 1	6e-54	68.75
Contig_87	709	3411	989	1999	2115	1365	1550	2454	986	1273	1940	2018	1586	1826	1615	805	1043	1388	994	1993	1607	1668	1078	1530	2506	1181	1160	1229	1737	2677	1225	1887	1876	957	914	320	2177	pfu_proteins	pfu_aug1.0_3174.1_30363.t1	pfu_aug1.0_3174.1_30363.t1	0	92.13
Contig_88	11534	3487	4906	15336	1099	6140	4495	5204	708	8043	44	179	17408	17319	59	14036	695	4948	7754	16994	3385	1478	12928	9700	16820	10850	15326	10319	22	1926	4210	3187	2676	2981	1365	447	6557	pfu_proteins	pfu_aug1.0_3443.1_66690.t1	Chitin synthase like protein Chitin synthase, hit to BLAST (NCBI, XP_002405231.1) 20 full NULL	0	79.94
Contig_89	1280	2264	815	1877	1419	1130	1827	1219	873	823	1266	3797	2936	1654	1045	1214	3305	2070	1089	3290	1415	1456	1430	945	3135	1597	999	1719	1583	1856	880	1374	1296	1018	810	1430	2613	other_unigene	Hs.508986	Hs.508986 Transcribed locus	0.005	96.3
Contig_90	3076	252	794	1523	154	494	4028	540	145	718	184	3756	4049	2444	686	3190	7629	1407	645	2501	198	218	2191	454	1587	2010	1825	1411	166	309	477	314	358	1668	780	486	1356	pfu_proteins	pfu_aug1.0_48460.1_48674.t1	pfu_aug1.0_48460.1_48674.t1	2e-70	60.8
Contig_91	8867	21460	11227	15771	18469	13628	15511	24845	10586	11803	25962	24470	13698	8452	14682	7649	12565	15396	12035	16192	21593	21323	10460	8542	29374	13012	7665	10713	21610	29329	6305	14414	15256	10558	6480	14075	7388	pfu_proteins	pfu_aug1.0_981.1_58337.t1	pfu_aug1.0_981.1_58337.t1	0	84.71
Contig_92	3229	1490	2252	4407	2928	1437	2539	1276	839	3403	824	5609	3236	3871	2350	2611	4606	4050	1518	7241	2989	1372	3968	2023	2910	2616	1796	3625	497	1509	2059	2951	2812	1752	674	510	2599	cgigas_proteins	gi|405961263|gb|EKC27095.1|	Phosphoenolpyruvate carboxykinase [GTP]	0	84.98
Contig_93	16	23196	10	10481	21647	13173	7850	20947	9213	45	24257	74	514	35	55	76	49	33	6046	5097	11857	15277	10	208	22257	8160	58	155	21008	34178	181	83	70	142	72	1011	3767	pfu_proteins	pfu_aug1.0_890.1_51108.t1	pfu_aug1.0_890.1_51108.t1	0	92.23
Contig_94	2335	6267	2010	4631	5746	4311	2335	5211	2849	1894	6494	3620	2744	2763	4078	1432	4146	2932	3208	4743	4755	3796	2665	2986	7850	2261	1429	1718	4723	6119	2119	3389	3780	1030	1721	4146	4607	cgigas_proteins	gi|405962729|gb|EKC28378.1|	DNA repair protein RAD50	0	71.69
Contig_95	389	2765	1402	1029	1962	431	953	843	486	668	1764	2201	389	915	1214	170	891	945	1075	904	1733	1846	1529	2069	1362	195	142	274	1462	1715	2997	3046	3137	307	1135	1423	1403	pfu_proteins	pfu_aug1.0_12030.1_32148.t1	pfu_aug1.0_12030.1_32148.t1	3e-161	88.08
Contig_96	1672	4699	1108	4119	2996	2043	1926	2984	1459	1801	4046	1518	2112	3803	1851	1188	1476	2184	2391	2773	2227	3335	1876	2189	5964	3411	1015	1189	3678	4426	2040	4607	3298	1291	1358	1688	4990	pfu_proteins	pfu_aug1.0_6601.1_24043.t1	pfu_aug1.0_6601.1_24043.t1	0	84.11
Contig_97	1216	2316	7442	1156	1469	1016	893	2045	980	6024	1581	7338	396	3596	10754	549	3192	6200	676	981	2077	1388	9566	8802	1730	346	939	1363	1625	1843	10100	17410	14655	3869	9435	2095	1064	pfu_proteins	pfu_aug1.0_27545.1_33623.t1	pfu_aug1.0_27545.1_33623.t1	2e-120	79.71
Contig_98	435	1004	591	398	960	418	467	759	516	651	1143	908	591	463	809	480	772	1408	312	626	1012	913	870	877	1015	306	256	463	775	817	1067	771	1679	810	1083	1073	1407	cgigas_proteins	gi|405950921|gb|EKC18876.1|	Zinc finger Ran-binding domain-containing protein 3	6e-154	57.22
Contig_99	883	3782	442	1738	2709	1967	2235	4444	1470	924	4989	761	2786	2327	823	1766	1491	2104	1486	1747	4521	4056	2500	1145	5561	3516	1968	1472	2827	2836	1339	2580	2082	1133	1605	3007	3387	cgigas_proteins	gi|405973294|gb|EKC38016.1|	Bardet-Biedl syndrome 4 protein	0	71.28
Contig_100	392	995	360	601	781	457	514	719	445	453	733	687	363	449	813	422	539	521	392	550	564	695	698	466	1155	314	178	339	737	1147	713	885	1264	339	491	181	1772	pfu_proteins	pfu_aug1.0_3172.1_37525.t1	pfu_aug1.0_3172.1_37525.t1	0	81.82
Contig_101	5797	11012	6810	6475	6470	5228	6284	7735	4707	5645	7471	9761	2854	5588	7037	2322	4922	5370	4169	6076	7310	5483	5950	4555	6694	2154	1265	1717	7507	5805	5300	5504	7340	2011	3223	4660	2991	pfu_proteins	pfu_aug1.0_16908.1_18405.t1	pfu_aug1.0_16908.1_18405.t1	8e-63	71.24
Contig_102	4342	517	1020	2524	157	1031	928	935	90	1318	11	38	6040	2006	0	6173	146	586	1673	5895	527	430	3467	249	2841	2811	5392	2189	14	490	723	825	308	1467	476	40	1821	cgigas_proteins	gi|405973659|gb|EKC38360.1|	Cartilage matrix protein, partial	5e-76	32.2
Contig_103	10	2812	16	1983	5691	451	1483	4352	2226	12	3344	19	903	10	10	8	40	20	2062	776	1632	2682	28	14	5336	478	7	19	6556	3110	12	12	3	25	4	2382	2280	cgigas_proteins	gi|405968601|gb|EKC33659.1|	DC-STAMP domain-containing protein 1	0	53.67
Contig_104	4237	7108	3370	5844	5124	3492	4347	5607	2937	3940	6456	7438	5406	4403	5568	4436	7204	7247	3100	5726	5256	5183	5159	4581	6655	3277	3461	6429	5002	6712	4517	7118	6834	3947	4249	5448	4553	cgigas_proteins	gi|405959275|gb|EKC25328.1|	Serine/threonine-protein phosphatase 4 regulatory subunit 3	0	72.75
Contig_105	4178	851	3058	8953	701	797	1567	1474	519	2532	777	4778	12083	5486	1387	7833	10017	6015	1482	4889	1357	2145	5842	3141	6190	6644	5937	7881	466	834	2466	2136	3156	5488	3067	1819	2418	cgigas_proteins	gi|405950960|gb|EKC18912.1|	Cathepsin Z	2e-125	80.54
Contig_106	519	1967	980	1450	1231	1179	1220	1624	1086	918	1609	2854	708	917	1248	675	1545	661	784	1357	1134	1447	938	802	1527	719	525	620	1374	2629	682	1149	1343	397	320	1016	1460	pfu_proteins	pfu_aug1.0_19658.1_54599.t1	pfu_aug1.0_19658.1_54599.t1	2e-07	64.29
Contig_107	2065	3176	1641	2987	2100	1540	2345	2116	968	1668	2968	3633	2930	1812	2314	1844	3818	2540	1607	2428	2180	2284	2268	1969	4348	1805	2082	2024	2694	3914	2021	2823	2840	1518	1955	1961	2088	pfu_proteins	pfu_aug1.0_22183.1_47510.t1	pfu_aug1.0_22183.1_47510.t1	3e-31	54.21
Contig_108	1335446	2095364	2284331	1664491	980315	810145	1042346	1386411	668013	2620876	1517488	2114721	981436	1803052	3788131	814978	1846112	2239557	921471	1726403	1116790	1437447	5760844	3259735	2090836	1268445	1123267	1060940	1150019	1369975	2811316	2928202	3571788	2762565	4429666	914549	7154	swissprot	COX1_DROME	[BBH] COX1_DROME (sp:P00399) Cytochrome c oxidase subunit 1 OS=Drosophila melanogaster GN=mt:CoI PE=3 SV=1	1e-152	53.6
Contig_109	16858	9815	8479	14552	5654	5598	8315	8498	3091	11023	7695	15220	20628	13941	11103	13398	18690	12265	4666	13490	8469	7456	13988	10994	15411	11768	12051	11888	7584	8035	9137	9195	9574	10630	7310	9091	1963	cgigas_proteins	gi|405951067|gb|EKC19012.1|	Lysosomal aspartic protease	1e-21	71.21
Contig_110	1801	2066	1457	2223	1510	1426	1746	2852	749	1614	2230	2564	2125	2320	1561	1655	2329	1882	986	2529	1905	1789	2089	1784	3295	1299	1735	1407	2402	1717	1797	1927	1789	1332	1217	1391	1811	pfu_proteins	pfu_aug1.0_1225.1_65899.t1	pfu_aug1.0_1225.1_65899.t1	6e-17	72.34
Contig_111	1479	1182	1423	1558	2826	1011	1406	2762	561	1187	1454	2235	1383	1599	1759	1440	1811	1426	992	1827	1385	2365	1755	2023	1631	1517	1415	1407	1589	2967	1683	1220	1909	1191	1426	982	242	pfu_proteins	pfu_aug1.0_3637.1_59300.t1	pfu_aug1.0_3637.1_59300.t1	1e-11	65.71
Contig_112	3108	5087	2029	4412	4750	2970	3251	3251	2545	1585	4074	3234	3675	2928	2061	2115	3191	2546	2272	5652	2907	4227	2836	2913	4474	3327	2037	2046	4579	6040	2218	3149	3344	1589	1500	2724	2762	cgigas_proteins	gi|405950754|gb|EKC18720.1|	hypothetical protein CGI_10011394	7e-30	36.54
Contig_113	5658	1381	1891	5011	892	1527	3036	1900	911	2223	1294	4898	4617	3813	1937	4269	6873	3580	1282	4764	1635	1562	2957	1846	4166	2508	3145	3308	1229	1348	1719	2039	1731	2358	1287	5805	2579	pfu_proteins	pfu_aug1.0_6406.1_24013.t1	pfu_aug1.0_6406.1_24013.t1	2e-06	93.33
Contig_114	19062	5835	8922	17723	4168	8125	10275	8992	3017	10540	5540	14789	25585	21750	6317	16220	22071	9202	7593	20617	5345	8041	16576	11522	13814	12307	18644	16723	5540	7074	8434	6408	7286	10355	5257	3218	2608	pfu_proteins	pfu_aug1.0_6607.1_60064.t1	pfu_aug1.0_6607.1_60064.t1	0	74.85
Contig_115	2850	2498	1876	2643	1644	1761	1650	2311	827	1611	2614	3288	2530	2025	2274	2289	3603	2563	1278	2781	2033	1918	2697	2253	2962	1655	1967	2086	2742	2268	2163	2117	2516	1642	1565	2207	242	pfu_proteins	pfu_aug1.0_47163.1_19983.t1	pfu_aug1.0_47163.1_19983.t1	8e-15	81.58
Contig_116	159360	261820	259771	271869	144370	133624	123826	270411	69138	257681	148012	139306	95676	236664	218438	131318	83468	186525	120423	226343	182447	239745	549084	246826	277549	122386	102786	78405	171891	181826	226310	265073	127807	184050	227114	159068	1497
Contig_117	7994	6339	4699	7459	3959	4130	5031	6090	3112	3397	4858	7083	7644	7813	6105	4320	10857	5701	3291	10034	5325	5218	8919	5152	6710	3605	5253	6599	5502	6489	4005	4914	6043	5636	2848	3421	1530	pfu_proteins	pfu_aug1.0_193658.1_28587.t1	pfu_aug1.0_193658.1_28587.t1	8e-11	69.23
Contig_118	112971	405783	24904	174317	267937	160314	159444	290776	143636	39456	366025	21630	228069	74823	19841	79575	28184	27422	162710	249057	363666	321562	73579	33590	416321	206211	74967	68876	441164	376826	42116	56231	50595	26447	36094	310252	1266	cgigas_proteins	gi|405965590|gb|EKC30953.1|	Tubulin beta chain	0	95.71
Contig_119	310565	538947	332995	529992	262896	228675	244287	418445	146263	425005	314456	367617	209046	379701	427195	300635	217496	292116	225186	358875	332166	405817	1200550	524986	531384	318114	204360	139471	361764	366115	354867	598218	315331	329586	440096	378813	2591	refseq_protein	YP_003359436.1	ref|YP_003359436.1| NADH dehydrogenase subunit 1 [Haliotis tuberculata tuberculata]	2e-59	44.6
Contig_120	698	5139	1587	2474	3659	2233	2017	4090	1903	1760	3718	3015	817	1193	2786	517	1013	2117	1632	1575	2860	3329	1685	2307	3827	1665	397	512	4719	5007	3264	5525	5232	1271	3037	2300	3454	pfu_proteins	pfu_aug1.0_21068.1_54731.t1	pfu_aug1.0_21068.1_54731.t1	2e-23	52.94
Contig_121	3371	2469	3285	2938	1871	1960	1740	2041	851	2593	2008	5025	2899	4013	4422	2772	5703	4879	1332	2992	1452	1914	4547	3073	3726	2662	2003	2575	2349	2010	2604	3333	3594	1832	1909	1715	2404	other_unigene	Dr.75215	Dr.75215 V-ets erythroblastosis virus E26 oncogene like (avian) ## GENE: erg ## CHR: 10	0.002	100
Contig_122	3076	2511	2659	3459	2223	1353	2614	2418	1109	2682	1680	4888	4234	3729	3720	2832	3914	2946	1460	3335	2266	1791	4258	3202	3819	2485	2839	3813	2183	2854	2453	3626	2903	2272	1540	2056	597	pfu_proteins	pfu_aug1.0_35604.1_40979.t1	pfu_aug1.0_35604.1_40979.t1	1e-06	59.46
Contig_123	6205	793578	5776	266634	485482	280198	224363	579963	300956	5115	746892	11766	87786	5191	5713	2604	14972	6719	318632	211693	602981	500370	4869	4794	644397	233252	1988	2620	780269	710904	6534	3740	5440	4589	1544	555757	1576	pfu_proteins	pfu_aug1.0_16439.1_68970.t1	pfu_aug1.0_16439.1_68970.t1	0	100
Contig_124	2950	3741	2883	4049	2976	2288	3719	3744	1445	2769	4590	6818	4381	4236	4463	3099	8277	3877	2128	3797	2937	2913	3411	3501	3854	4485	3049	3634	3608	3730	2551	5563	4586	2442	2335	2113	854	pfu_proteins	pfu_aug1.0_5291.1_59752.t1	pfu_aug1.0_5291.1_59752.t1	7e-13	44.68
Contig_125	9466	9945	7744	10994	9511	7099	9526	8017	4281	7491	8370	19172	12686	11924	9388	8856	15972	10488	5314	13883	6441	9244	13384	9172	11230	7633	9664	10209	9047	11998	8243	10853	10190	9640	7644	8819	1984	pfu_proteins	pfu_aug1.0_8215.1_67826.t1	pfu_aug1.0_8215.1_67826.t1	4e-16	85.37
Contig_126	394	435534	848	125286	241377	147704	113555	260969	151380	328	442003	752	67595	161	571	168	2121	940	167993	99959	314839	296736	493	285	421978	230821	208	483	443561	356107	1913	303	591	1705	383	338816	1331	cgigas_proteins	gi|405958789|gb|EKC24881.1|	Arginine kinase	0	71.14
Contig_127	645	1200	562	540	778	496	868	675	837	695	574	1161	759	539	816	535	1052	1083	505	532	905	664	801	878	1460	538	371	573	679	731	558	1057	1416	460	614	879	237
Contig_128	4917	46085	3104	13950	30396	18382	12453	26975	15661	3023	37242	7164	10301	3615	4280	3763	5829	5838	15276	15955	28703	24742	4358	3721	42936	19888	3531	3502	40305	27939	4323	6947	5672	3568	3525	25440	3668	pfu_proteins	pfu_aug1.0_19615.1_25812.t1	pfu_aug1.0_19615.1_25812.t1	5e-95	77.73
Contig_129	10046	7533	6109	10215	6026	4651	7039	7159	2933	7663	6614	12726	13216	10103	9148	7984	11503	8118	4049	9535	6342	6347	9887	8717	10899	7016	7326	9668	7046	8804	7153	8380	7660	6647	5337	7050	482
Contig_130	97521	101747	160042	96793	68995	76613	63110	108231	38703	149771	104987	136563	97666	103028	285492	63946	159072	174253	53882	105633	91784	120380	641608	281201	136467	103190	65203	81553	86664	73250	371635	443992	197190	296823	406331	88639	728	refseq_protein	YP_003208147.1	ref|YP_003208147.1| cytochrome b [Loripes lacteus]	7e-45	45.7
Contig_131	17701	11241	8806	21018	6402	7768	10443	11354	4455	9907	6434	16273	25593	18437	6012	17475	28628	10509	10336	23585	9669	8902	15576	8802	15175	12915	17944	15825	9797	9574	6934	5751	6604	8086	4547	6731	2002	pfu_proteins	pfu_aug1.0_205215.1_64784.t1	pfu_aug1.0_205215.1_64784.t1	5e-132	74.79
Contig_132	72285	49560	29967	33068	32929	20665	35938	34599	13004	31825	37888	43062	58957	41749	53438	44540	76809	62631	32118	50453	37266	37208	61348	17222	66156	64135	32665	34107	32619	34633	34356	60437	50185	23711	40700	30099	333	refseq_rna	XR_104946.2	ref|XR_104946.2| PREDICTED: Mus musculus predicted gene, 19631, transcript variant 1 (Gm19631), miscRNA	3e-60	86.7
Contig_133	5702	5425	3866	4988	2616	2990	2972	4201	1626	3632	3743	6940	4766	4461	4484	4195	6522	5093	2355	5002	3561	3232	5314	4351	5089	3030	3874	3885	3748	4111	4302	4186	4907	2711	3303	4024	322	pfu_proteins	pfu_aug1.0_47163.1_19983.t1	pfu_aug1.0_47163.1_19983.t1	3e-09	82.14
Contig_134	802	1318	961	1251	963	722	990	858	623	837	825	2237	1432	1087	1075	939	1804	1207	712	1350	814	799	1399	924	1362	821	885	894	786	1270	996	1161	1009	965	750	854	338	pfu_proteins	pfu_aug1.0_133066.1_49835.t1	pfu_aug1.0_133066.1_49835.t1	5e-08	67.74
Contig_135	58	28362	143	8174	28743	9123	5457	29137	7796	69	32716	282	979	258	112	149	245	110	7479	5366	8196	14863	90	129	13672	8821	54	72	28458	40247	205	64	146	196	57	2076	704	pfu_proteins	pfu_aug1.0_32735.1_55438.t1	pfu_aug1.0_32735.1_55438.t1	2e-10	66.67
Contig_136	14129	12975	9449	17096	10567	7494	10994	11952	4760	9453	13037	26097	14257	15578	18231	14587	20481	16948	9055	19616	9172	10452	17343	13331	19492	11739	12241	14151	12357	16705	11622	15294	16984	9937	7959	10298	754	pfu_proteins	pfu_aug1.0_35604.1_40979.t1	pfu_aug1.0_35604.1_40979.t1	1e-12	73.81
Contig_137	1021	1040	525	1233	879	524	689	851	672	619	1255	968	1256	867	464	597	901	742	625	1206	909	937	762	578	1987	596	416	585	781	654	664	674	701	678	374	507	1897	pfu_proteins	pfu_aug1.0_13318.1_61195.t1	pfu_aug1.0_13318.1_61195.t1	2e-12	66.67
Contig_138	524	10095	544	6518	6650	8469	4682	12290	3937	510	11232	1538	2768	739	242	805	1124	794	4330	5279	4955	10317	420	976	8390	1916	304	379	5980	6590	310	257	577	306	191	6067	1414	other_tigr	ZebraFish:CT602154	CT602154 similar to UniRef100_A8KAY2 Cluster: Fibrillin 3; n=1; Homo sapiens|Rep: Fibrillin 3 - Homo sapiens (Human), partial (0%)	0.003	93.5
Contig_139	106450	181418	124429	207002	97624	89761	86183	160165	43590	159085	98123	90515	82366	154536	118123	79496	51582	106352	74298	142847	116426	151899	358467	132464	183811	85401	78622	58660	124320	135232	76958	144022	93636	52251	78450	139208	567	pfu_proteins	pfu_aug1.0_3553.1_30446.t1	pfu_aug1.0_3553.1_30446.t1	6e-21	60.34
Contig_140	999	3098	1535	1967	1794	1489	1786	1658	1060	1482	2456	2948	2007	1956	2509	1632	3043	3137	1251	2492	2240	2201	1559	1833	3072	1594	1640	2189	2249	2565	2224	1795	2273	1463	1579	2029	215	pfu_proteins	pfu_aug1.0_7246.1_67662.t1	pfu_aug1.0_7246.1_67662.t1	5e-10	88.46
Contig_141	15193	92662	12510	35597	56961	27971	26955	54057	28918	11341	57963	17856	21618	18697	15560	8988	21694	14675	17830	31308	41768	40854	12415	14082	63895	28203	13270	12898	53503	66303	12614	10823	16740	9902	7217	22151	5111	cgigas_proteins	gi|405957543|gb|EKC23747.1|	Calcium/calmodulin-dependent 3',5'-cyclic nucleotide phosphodiesterase 1C	0	81.34
Contig_142	71775	162637	13800	77339	117386	77909	76399	135303	59398	22189	162492	14192	128564	39374	11885	46081	13587	16958	66419	118967	159754	149009	37398	20700	186684	88714	57295	39418	190180	167855	27351	35333	32463	16597	23593	123516	859	cgigas_proteins	gi|405964567|gb|EKC30036.1|	Tubulin beta chain	3e-141	89.92
Contig_143	3351	2126	1800	3434	1403	1272	2141	1935	747	1851	1884	3002	3113	2673	2085	2378	4570	2635	1357	3467	1398	1562	2975	2471	2669	1750	1817	2169	2321	2005	2096	2387	2543	1725	2040	1474	1056	pfu_proteins	pfu_aug1.0_74620.1_05878.t1	pfu_aug1.0_74620.1_05878.t1	3e-11	86.67
Contig_144	1805	1076	956	1823	854	808	1088	1298	517	949	1062	1752	2534	1547	1332	1554	2185	1628	839	2695	1126	1076	2019	1416	1940	1003	1429	1325	1286	1134	1506	1442	1650	1017	902	1125	730	pfu_proteins	pfu_aug1.0_3901.1_52130.t1	pfu_aug1.0_3901.1_52130.t1	1e-12	68.42
Contig_145	1290	710	659	1030	483	413	772	678	281	637	721	1258	841	822	820	652	1159	720	467	778	606	615	751	897	1274	719	646	822	977	715	463	895	996	525	408	423	314	other_unigene	Dr.111168	Dr.111168 Transcribed locus, strongly similar to XP_002665292.1 PREDICTED: urokinase plasminogen activator surface receptor-like [Danio rerio] ## CHR: 21	0.001	100
Contig_146	2095	1642	1039	1825	1117	1298	1182	935	905	1037	1856	2131	2086	1826	950	1759	2152	1177	892	1791	1573	999	1123	1252	2243	946	978	1307	2241	1498	1092	1006	796	798	737	1633	888	pfu_proteins	pfu_aug1.0_140230.1_42722.t1	pfu_aug1.0_140230.1_42722.t1	6e-17	60
Contig_147	2910	23600	1867	14558	15790	20576	12016	23918	10792	1284	30413	4248	5948	2088	849	3168	4909	2364	13554	15508	17751	23576	1375	2541	20406	5628	903	907	18612	14452	813	642	1391	910	495	28444	1335
Contig_148	3482	15555	4175	5643	5374	3359	6792	4799	3011	3592	16128	8927	5678	4137	5569	4173	7878	6224	5209	5751	20123	11153	5259	4642	18631	6113	4221	5029	10804	9332	4721	3630	5617	3365	3703	8745	333	pfu_proteins	pfu_aug1.0_7246.1_67662.t1	pfu_aug1.0_7246.1_67662.t1	2e-07	80.77
Contig_149	6336	4617	3394	5664	3220	2663	4168	4418	1857	3580	3917	8527	8741	5208	3719	5063	6770	7030	3881	7505	3294	3398	5393	4077	5939	3575	4141	5886	3861	3768	3200	4215	4335	4509	2391	4231	2141	refseq_protein	XP_002812323.1	ref|XP_002812323.1| PREDICTED: hypothetical protein LOC100455595 [Pongo abelii]	5e-07	40.4
Contig_150	382158	437829	611903	388158	259128	251430	205695	408315	147083	503503	314538	504588	292519	486982	651198	205052	397159	639852	193472	376198	333745	410646	1778102	780391	513981	288425	187077	218832	298665	270595	867658	1052266	529984	629788	933959	293108	4097	refseq_protein	YP_005351132.1	ref|YP_005351132.1| ND4 gene product (mitochondrion) [Emplectonema gracile]	2e-49	34.5
Contig_151	1516	1012	1034	1368	462	646	673	716	341	1244	581	1330	1452	999	910	2590	1325	942	960	1790	876	1208	1857	984	1452	737	1415	863	582	915	951	1216	1335	688	765	805	1522	other_tigr	Fugu:NP10405406	NP10405406 GB|DQ986918.1|ABL75884.1 protocadherin 2G9;FrPcdh2G9; alternatively spliced	0.0001	100
Contig_152	1812	1359	1130	1392	945	777	1260	1519	624	1235	1331	2722	1503	1584	2126	1540	2511	1791	933	1476	1270	1122	1744	1471	2042	1536	1214	1898	1287	1558	1159	1509	1691	884	836	1474	608	pfu_proteins	pfu_aug1.0_9775.1_53417.t1	pfu_aug1.0_9775.1_53417.t1	8e-12	52.46
Contig_153	10518	12322	8277	12519	10432	8450	9642	12509	5133	8024	9664	19695	15194	15294	13479	10469	21165	12939	7027	13538	9382	9977	12336	11208	15207	11541	9134	10227	10800	14186	7648	9756	11081	8796	5567	7906	2562	pfu_proteins	pfu_aug1.0_5765.1_45292.t1	pfu_aug1.0_5765.1_45292.t1	4e-15	51.22
Contig_154	8978	6304	5903	6823	3255	3618	4587	6290	3114	5201	5924	7114	6883	10109	5977	4800	12206	10187	3036	5938	3237	4472	7593	4439	9243	3680	3763	7581	5193	6656	3743	8230	7722	4113	4457	3812	2867	refseq_protein	XP_001635216.1	ref|XP_001635216.1| predicted protein [Nematostella vectensis]	1e-09	31.5
Contig_155	2435	4431	2748	4625	3533	2897	3325	4118	1655	2911	3589	5856	4420	4439	3837	2875	5960	3904	2392	4384	2771	3196	3685	3438	5067	4322	3466	3635	3525	4926	1768	3159	4103	2486	1979	1633	1020	pfu_proteins	pfu_aug1.0_517.1_15109.t1	pfu_aug1.0_517.1_15109.t1	3e-13	41.67
Contig_156	5878	5986	4686	7318	3844	3334	4192	5190	1755	5269	4790	8753	7782	6831	6677	5127	7492	5757	2442	6375	4641	4798	6328	6048	7213	4253	4645	5224	4730	6095	4351	5675	4969	4869	3364	4427	347
Contig_157	1649	1645	1406	1883	1212	963	1589	1217	610	1479	1060	2353	2631	1778	1656	1521	2302	1907	717	1610	1903	1173	1973	1843	1953	1323	1529	1654	1069	1544	1593	1381	1804	1761	1202	998	597	pfu_proteins	pfu_aug1.0_5291.1_59752.t1	pfu_aug1.0_5291.1_59752.t1	3e-17	58.57
Contig_158	5730	5988	3900	6741	5074	2984	4923	4685	2340	4379	5130	10539	9040	8572	4455	4993	10912	6147	3372	9032	3254	3906	6012	3955	7879	5533	5665	5795	4469	5419	3729	4628	5301	4728	2772	4053	1991	pfu_proteins	pfu_aug1.0_8606.1_38794.t1	pfu_aug1.0_8606.1_38794.t1	1e-08	61.9
Contig_159	4254	4336	2729	4528	1459	2063	2769	3206	1307	3255	2411	4804	5304	4060	2610	3980	5476	4079	2284	4554	3440	3096	3500	2149	5680	2492	3154	3235	2012	3660	1961	3364	4489	2120	2102	3191	2126	pfu_proteins	pfu_aug1.0_3604.1_52033.t1	pfu_aug1.0_3604.1_52033.t1	2e-137	80.77
Contig_160	873	652	680	1016	1550	572	668	1896	315	736	898	1150	963	867	886	1197	1001	861	737	1317	628	1332	921	941	1017	896	1015	776	975	1778	907	642	699	809	774	723	312	pfu_proteins	pfu_aug1.0_10249.1_53508.t1	pfu_aug1.0_10249.1_53508.t1	5e-13	59.18
Contig_161	0	0	0	0	3	3	0	2	0	1	0	3	2	48	0	1	1	2	2	3	716	0	0	1	2509	4	2018	11	3	0	4	7	0	157	0	4	1643	pfu_proteins	pfu_aug1.0_224.1_50735.t1	pfu_aug1.0_224.1_50735.t1	2e-19	42.72
Contig_162	19036	5788	6569	11714	3477	5691	6847	3990	2287	7877	2519	8883	10596	16301	6546	12130	7188	7411	5870	11527	4788	5153	11826	4892	13141	6120	9140	5681	4916	5717	6397	4344	5300	4520	3145	4486	3035
Contig_163	2005	1570	1445	2704	1375	1098	821	835	343	953	2359	1717	1364	1118	1512	1532	1272	863	902	2437	1309	736	995	1471	1847	1298	1355	1852	1620	1168	437	718	1375	1423	748	872	1446	pfu_proteins	pfu_aug1.0_89438.1_35084.t1	pfu_aug1.0_89438.1_35084.t1	2e-06	43.28
Contig_164	1244	4367	2630	1786	1675	1706	1314	2531	1619	1239	3088	4212	980	1085	3741	660	1734	2937	1508	1703	1682	3378	3199	2906	3825	1354	382	348	3677	3488	3109	5822	4485	1944	2461	5322	1334
Contig_165	3516	5019	3803	4280	3399	2689	3666	3641	1853	3302	4327	6531	4993	4023	4794	3096	7351	5667	2375	4089	4221	3414	4220	4050	4874	3342	3319	4367	4289	4779	3767	3087	3699	2742	2434	3795	945
Contig_166	1063	2079	1120	1043	1009	661	1122	1101	991	852	1124	1546	1498	1416	1028	696	1458	1071	1436	1363	735	1060	1287	1792	1799	1003	1373	900	1164	1128	646	986	1232	789	555	1031	1163	pfu_proteins	pfu_aug1.0_57927.1_56239.t1	pfu_aug1.0_57927.1_56239.t1	1e-15	47.83
Contig_167	3164	3415	1840	3139	1751	2291	2430	3237	901	2278	1929	5028	3374	2722	3383	3552	4348	2789	1742	4009	1954	2751	4031	2389	4729	2012	2889	2995	2771	2664	2029	3182	3118	2347	1852	2818	1174	pfu_proteins	pfu_aug1.0_153286.1_64587.t1	pfu_aug1.0_153286.1_64587.t1	6e-06	51.06
Contig_168	1280	1498	1162	1446	1266	889	1312	1247	624	1011	1100	2377	1459	1890	1315	1154	2696	1655	859	1672	1043	1105	1714	1114	1891	1078	1069	1403	1158	1599	1020	1714	1549	901	783	1086	935	pfu_proteins	pfu_aug1.0_9972.1_02837.t1	pfu_aug1.0_9972.1_02837.t1	2e-08	38.27
Contig_169	3058	2977	2498	3266	2188	1518	2531	2362	1283	3039	2231	5277	4294	3793	2871	3300	5290	3327	1862	4759	1941	2051	4309	2345	4288	2923	3297	3167	2151	2781	2019	3079	3533	2222	1634	1932	1730	pfu_proteins	pfu_aug1.0_22263.1_04203.t1	pfu_aug1.0_22263.1_04203.t1	4e-08	51.16
Contig_170	502	2770	579	1293	2182	1418	1240	2084	1144	546	2488	934	758	676	1045	442	853	706	958	1250	1627	2113	718	834	2888	671	320	305	2434	2731	774	1193	1419	379	630	1512	2781	cgigas_proteins	gi|405962324|gb|EKC28014.1|	Histone H3	2e-37	71.29
Contig_171	1167	1057	652	1208	503	527	750	884	399	738	625	2096	1552	1251	1125	956	1435	1001	515	1392	701	690	1126	794	1184	734	973	966	847	930	806	1089	1073	840	628	813	597	pfu_proteins	pfu_aug1.0_18148.1_47181.t1	pfu_aug1.0_18148.1_47181.t1	1e-15	70.37
Contig_172	3055	1413	5008	832	1046	893	1345	901	611	4072	1193	6214	511	2484	9055	1175	3225	4366	737	1631	920	1066	7152	6595	1425	820	1249	1735	931	1110	3690	7638	7435	2347	4264	1145	535
Contig_173	7932	8962	8816	10653	12253	4966	8170	14567	3578	7286	8757	15768	9412	12636	10193	8393	13247	9363	6926	11821	7684	9782	11149	9948	13762	8374	8629	9400	10417	18281	7560	7568	8175	6640	6244	6548	1340	pfu_proteins	pfu_aug1.0_10249.1_53508.t1	pfu_aug1.0_10249.1_53508.t1	4e-10	53.45
Contig_174	8169	4859	3844	5657	2289	3262	2929	4752	1720	5245	2439	5869	8987	7846	3185	5309	6949	5432	3356	9169	2770	3669	5016	4140	7708	3888	6197	5090	4086	3972	3220	3965	6305	3362	2352	3186	2608	pfu_proteins	pfu_aug1.0_5584.1_59809.t1	pfu_aug1.0_5584.1_59809.t1	2e-49	96.34
Contig_175	196	1441	390	411	619	306	1054	852	498	205	726	351	444	531	555	196	801	696	620	281	751	308	806	888	1250	611	307	170	1128	1139	678	701	1128	30	641	760	292	pfu_proteins	pfu_aug1.0_2911.1_59063.t1	pfu_aug1.0_2911.1_59063.t1	2e-06	25.77
Contig_176	2130	1793	1779	2040	1213	1133	1413	1510	884	1262	1318	2451	2464	2226	2001	1500	2950	1907	1063	2242	1227	1610	1779	1504	1875	1227	1695	1938	1522	1555	1047	1355	1397	1568	823	1084	655	pfu_proteins	pfu_aug1.0_86991.1_20666.t1	pfu_aug1.0_86991.1_20666.t1	7e-11	72.22
Contig_177	943	1658	1204	2190	1321	603	753	901	944	1308	970	1807	1396	3008	629	652	1757	1731	875	2484	883	738	689	506	2632	1039	270	944	1334	1571	917	1291	695	577	475	435	380
Contig_178	2613	1585	2226	2404	859	1417	1649	1633	1135	1995	1396	3218	3354	3118	2073	1966	2713	2859	1437	3307	1382	1326	2620	1464	2935	1750	2093	1937	1041	1469	1517	2331	1982	1466	1270	1565	2275
Contig_179	4341	7281	2531	5217	3089	3105	4228	3951	2267	4529	2299	7422	4611	4645	6546	4073	8769	3805	2490	6512	2731	3433	4414	3344	13909	3428	4208	5164	5719	3329	3397	3381	3329	3794	1915	3775	1107	other_tigr	Fugu:TC6343	TC6343 UniRef100_Q9DGL1 Cluster: Retinitis pigmentosa GTPase regulator-like protein; n=1; Takifugu rubripes|Rep: Retinitis pigmentosa GTPase regulator-like protein - Fugu rubripes (Japanese pufferfish) (Takifugu rubripes), complete	0.006	100
Contig_180	1326	1075	902	1260	1243	760	923	2135	722	864	1561	1615	1413	1381	982	1026	1675	1190	1320	1640	1444	1031	1374	1018	2902	953	1051	1038	1014	1442	768	1227	1021	759	569	991	1444	pfu_proteins	pfu_aug1.0_257588.1_14314.t1	pfu_aug1.0_257588.1_14314.t1	3e-07	33.66
Contig_181	144934	251832	279420	183666	162457	114007	101976	194201	71755	240079	123999	142086	98084	284335	298259	83366	132310	198914	94137	198791	132139	215320	640521	317556	261884	119845	149364	85029	147169	154343	133108	269892	356038	133794	525920	107060	1447	refseq_protein	YP_005296398.1	ref|YP_005296398.1| ND5 gene product (mitochondrion) [Procambarus clarkii]	9e-49	35.5
Contig_182	2996	3384	2461	3697	2231	2598	2495	3453	1123	2158	3153	4995	3673	2977	2868	3036	4181	2838	1439	3564	2617	3454	3446	3065	3023	2474	3125	2659	2825	3221	2633	2760	2993	3138	2418	3103	587	pfu_proteins	pfu_aug1.0_36808.1_70214.t1	pfu_aug1.0_36808.1_70214.t1	7e-07	74.07
Contig_183	9515	8819	5138	10008	5323	4168	5790	6074	3105	5840	4124	8057	8311	8933	6950	7604	12004	9862	4398	10756	4688	6217	7771	6075	9079	5275	7058	5885	5747	9333	4863	8080	10368	4969	3406	5668	1657	pfu_proteins	pfu_aug1.0_41045.1_05161.t1	pfu_aug1.0_41045.1_05161.t1	3e-21	83.67
Contig_184	2503	1086	1440	2681	651	1118	1612	1469	419	2013	833	4073	4884	3757	1433	2497	6398	2448	1346	3585	919	1078	2572	1718	2846	2155	2609	2091	1007	1277	1261	1072	1782	1600	600	512	874	pfu_proteins	pfu_aug1.0_3223.1_51932.t1	pfu_aug1.0_3223.1_51932.t1	2e-30	48.65
Contig_185	10022	2028	3223	9339	1311	2464	2549	2375	660	5020	1032	2214	16054	8752	643	6506	3186	2403	3655	8655	2349	1918	5746	2936	5270	3391	6220	8631	570	2443	2613	2302	1950	1432	1236	2350	1988
Contig_186	4515	12345	2949	10064	9014	9941	7483	11962	5760	2980	14736	6391	5585	3409	2273	3783	7107	4009	6798	9579	9301	11264	3659	2797	11272	3883	2036	2392	9592	9156	2035	2270	2533	2155	1388	13953	1548
Contig_187	1370	669	847	1787	469	600	1156	664	337	897	458	1685	2652	973	805	830	1997	1236	350	1399	624	523	1042	845	1440	1514	1131	1525	222	437	496	680	885	1674	555	534	1730	cgigas_proteins	gi|405951080|gb|EKC19023.1|	Lysosomal alpha-glucosidase	6e-150	55.7
Contig_188	2753	3870	2882	4011	2599	2015	2949	2567	1208	2748	2160	6655	3908	3589	3568	2845	4886	3736	1870	3931	2370	3020	4446	2901	4281	2581	3067	3231	2128	3602	2218	3482	3355	3013	2039	2255	595	pfu_proteins	pfu_aug1.0_8215.1_67826.t1	pfu_aug1.0_8215.1_67826.t1	2e-17	64.41
Contig_189	4946	3825	4119	6053	2536	3269	3480	3790	1347	4627	2353	8543	7251	5896	5264	5576	8705	8075	2367	5609	2448	2801	6870	4986	5599	5413	4783	6039	2684	3956	5510	5770	7239	4699	3513	2459	2031	cgigas_proteins	gi|405968896|gb|EKC33922.1|	Dipeptidyl-peptidase 1, partial	0	70.18
Contig_190	485	7309	480	4922	6485	6455	3511	9345	3285	411	10429	1845	1404	706	260	627	1354	605	3823	4432	5319	6592	457	868	6898	1210	221	335	5105	4395	328	238	336	277	141	5446	927
Contig_191	1163	1034	564	1109	605	714	632	848	370	543	883	1642	1040	1027	1779	1047	1178	1147	429	1020	621	894	1263	944	1368	992	758	840	895	1132	1286	901	942	674	462	721	278	pfu_proteins	pfu_aug1.0_28030.1_11882.t1	pfu_aug1.0_28030.1_11882.t1	1e-09	57.14
Contig_192	1917	4380	1630	2373	2486	2366	2307	3259	1698	1459	4107	2846	2883	2215	1644	1816	2547	1996	1920	2671	2875	3182	1971	1355	5140	2308	1325	1321	3656	3648	1206	1754	1909	1065	910	2925	2598	pfu_proteins	pfu_aug1.0_18723.1_40084.t1	pfu_aug1.0_18723.1_40084.t1	2e-23	49.15
Contig_193	6132	4588	3900	5386	2514	3259	6194	4118	1491	3124	4882	6949	6934	5781	4070	5441	6227	5402	2207	4815	3852	3462	4921	5726	5867	4119	4555	3329	3799	3643	5191	5264	5269	3364	2927	3391	777	pfu_proteins	pfu_aug1.0_33681.1_04863.t1	pfu_aug1.0_33681.1_04863.t1	3e-07	50
Contig_194	1687	2392	1533	2761	2098	1565	2082	2055	1484	1550	2119	2795	2021	2265	1852	2085	3516	2306	1837	3251	1753	2101	2046	1367	3027	1531	1625	1660	2441	3101	1297	2115	2186	1095	930	1445	899	pfu_proteins	pfu_aug1.0_72017.1_41937.t1	pfu_aug1.0_72017.1_41937.t1	1e-23	61.64
Contig_195	657	518	988	478	998	269	798	780	235	726	930	1185	1531	1670	595	1514	1166	1056	781	1785	838	583	359	1215	1645	929	613	679	641	505	1436	478	1008	294	988	805	225
Contig_196	1131	25852	585	37049	122986	35059	26707	83851	11565	396	126846	907	13655	1854	855	1139	2064	1245	37184	34418	78438	94077	1388	1129	171156	24791	876	647	91483	75754	1157	577	513	2083	351	48893	4120	pfu_proteins	pfu_aug1.0_3954.1_37759.t1	pfu_aug1.0_3954.1_37759.t1	0	85.16
Contig_197	103	1457	212	446	2207	322	222	779	266	167	345	261	379	158	233	127	195	183	137	271	245	286	220	184	1665	267	128	153	312	747	134	210	281	75	93	226	1411	pfu_proteins	pfu_aug1.0_180585.1_64698.t1	pfu_aug1.0_180585.1_64698.t1	2e-21	71.11
Contig_198	1901	2325	2408	2114	1945	1846	2219	1729	1008	1930	3473	4810	2832	2775	3056	2682	4078	3310	1535	2878	1873	2004	3157	1819	3076	2487	2206	2469	3723	2315	1990	3403	2563	1800	1010	1159	564
Contig_199	6610	1862	2012	13532	1857	2988	4788	1619	1746	3535	3175	9507	7021	9105	919	5940	8527	4069	3134	9570	2939	2899	6029	3948	6684	4388	2562	5319	1041	1935	2077	882	1006	4628	838	3706	4507	pfu_proteins	pfu_aug1.0_5809.1_67329.t1	pfu_aug1.0_5809.1_67329.t1	0	48.8
Contig_200	833	654	696	926	870	414	1000	756	662	642	493	1892	997	742	712	583	2020	795	705	1295	970	578	1064	583	1151	507	667	885	975	986	302	789	733	584	457	339	696	pfu_proteins	pfu_aug1.0_2996.1_59094.t1	pfu_aug1.0_2996.1_59094.t1	9e-15	70.83
Contig_201	2196	2640	1417	2654	1402	1347	1340	1478	934	1352	1822	2965	2228	1768	1716	1934	2926	1921	1001	2210	1304	2039	1919	1310	2863	1539	1467	1408	2057	2098	965	1556	1729	1594	980	1385	1037	pfu_proteins	pfu_aug1.0_39751.1_19739.t1	pfu_aug1.0_39751.1_19739.t1	2e-18	73.58
Contig_202	2112	3533	1511	2900	1885	1576	3067	2405	836	2080	2589	3931	2432	3025	1868	3636	2881	3165	1414	3790	1411	4014	2712	1655	2190	1935	1723	2657	1750	2251	2076	2555	2885	1642	1601	1413	1431
Contig_203	6099	3136	9965	2539	2011	2043	3697	3044	1081	10297	2275	15509	1875	6762	22946	2082	6268	12218	1528	3943	1901	2575	15233	15053	3347	1543	3744	4839	3491	2106	10160	18510	17365	5401	10841	2692	1219
Contig_204	684	1154	424	997	751	522	641	982	545	480	1092	520	901	564	497	438	619	754	668	1057	778	883	827	494	1257	553	495	446	928	948	597	783	721	323	443	787	719	other_unigene	Hs.309763	Hs.309763 G-rich RNA sequence binding factor 1 ## GENE: GRSF1 ## CYTOBAND: 4q13	0.005	96.2
Contig_205	2178	2794	1474	2441	1761	1610	1912	3404	1191	1242	1888	2783	1856	2008	1612	1881	3067	2346	1762	2401	2112	2463	2538	1356	3804	1869	1384	1627	2770	2911	948	1524	1682	997	765	2174	2484
Contig_206	261	1664	467	344	882	636	612	645	621	251	931	355	458	177	457	290	359	254	555	593	296	361	568	297	1298	230	110	145	541	939	409	279	524	193	105	651	1013
Contig_207	4272	5108	3825	6611	4955	3161	4326	3843	2422	4187	5196	7660	5892	4923	4773	5557	8065	4760	2770	7119	3991	4011	5071	4165	8139	4076	4004	4444	3520	4952	3307	5967	5520	3791	2807	3121	1636	pfu_proteins	pfu_aug1.0_6577.1_09390.t1	pfu_aug1.0_6577.1_09390.t1	3e-13	55.22
Contig_208	984	15532	942	4971	16747	6397	4463	11140	6047	832	15495	1622	2930	1420	1453	1176	2008	1390	5734	4687	11210	9585	1344	1090	13796	4726	1097	1404	14935	15684	683	915	980	662	555	8314	2324	pfu_proteins	pfu_aug1.0_2048.1_22857.t1	pfu_aug1.0_2048.1_22857.t1	2e-06	64.86
Contig_209	1284	20	1626	1480	1680	1280	1570	1822	702	985	1210	7	3089	1208	130	772	3040	2429	1266	1895	2378	2119	3330	1825	1768	1608	1052	3537	2911	2103	2169	1010	835	1620	1924	1957	645	pfu_proteins	pfu_aug1.0_6470.1_52767.t1	pfu_aug1.0_6470.1_52767.t1	1e-08	38.57
Contig_210	1614	1702	804	1414	1622	825	952	2474	1068	1164	1839	1938	1876	1154	1226	1115	1613	1249	1068	1816	1106	1225	1348	929	1932	1212	1459	1268	1121	1533	1444	1376	1707	915	1159	858	880	pfu_proteins	pfu_aug1.0_43092.1_19878.t1	pfu_aug1.0_43092.1_19878.t1	6e-06	64.29
Contig_211	1927	1845	1266	1846	1500	783	1418	1349	712	1255	1521	2602	2343	2063	1453	1513	2894	1802	927	2414	1135	1369	1697	1153	2473	1360	1601	1490	1534	1698	1257	1379	1414	1235	739	1463	954	pfu_proteins	pfu_aug1.0_275727.1_57621.t1	pfu_aug1.0_275727.1_57621.t1	3e-06	43.94
Contig_212	5932	5641	5452	6500	4288	3193	9969	4541	2663	3430	4656	8865	6825	8803	5217	5629	7602	7489	3309	6278	4198	3952	5786	6410	7284	4194	4748	5168	3560	5311	5090	7148	7272	3392	3113	3305	553	pfu_proteins	pfu_aug1.0_57927.1_56239.t1	pfu_aug1.0_57927.1_56239.t1	9e-08	45.71
Contig_213	3462	1439	2250	2858	1057	1081	1878	1572	805	1879	1576	3652	3425	2943	2610	1657	4914	2880	1277	3659	1232	1180	3300	1654	3143	2215	1510	2222	1838	1595	1714	1818	2745	1377	1118	1513	2792	pfu_proteins	pfu_aug1.0_66.1_14778.t1	pfu_aug1.0_66.1_14778.t1	2e-23	60.71
Contig_214	1728	1564	1451	1979	1446	1061	1318	1414	812	1453	1495	2321	1733	2054	1549	1257	1825	1573	1011	2040	1000	1332	2105	1689	2576	1326	1294	1249	1218	1680	1796	1764	2679	1088	1071	917	721	pfu_proteins	pfu_aug1.0_230673.1_06943.t1	pfu_aug1.0_230673.1_06943.t1	6e-11	84.38
Contig_215	1042	1424	1257	1724	1415	1332	1041	1534	589	1595	1663	2797	2370	1554	1355	1461	2597	1427	1050	2423	1218	1353	1455	1384	2108	2001	1282	1412	1492	1535	1123	1538	1467	1236	1327	1246	729	pfu_proteins	pfu_aug1.0_62349.1_48961.t1	pfu_aug1.0_62349.1_48961.t1	7e-19	64.71
Contig_216	3310	4885	4450	7123	5144	4340	4028	6708	2849	4725	4480	9071	7495	7496	4772	4548	9216	6828	4025	8249	3538	4845	5316	4384	8138	7620	4080	4657	4104	6511	3610	4704	5563	3415	3230	4449	1168	pfu_proteins	pfu_aug1.0_62349.1_48961.t1	pfu_aug1.0_62349.1_48961.t1	4e-11	68.89
Contig_217	3294	6882	3238	5216	5692	3241	4381	3907	3157	2883	5415	5403	4373	3746	3541	2758	5884	3584	2913	5752	3295	4333	3745	2325	5477	3590	1898	3146	4028	5107	1886	3247	3527	2194	1533	2457	2206
Contig_218	651	598	403	634	529	347	503	542	356	416	902	1110	900	544	781	446	1226	707	374	603	655	470	792	505	1537	460	487	472	368	761	581	567	760	381	291	770	442	pfu_proteins	pfu_aug1.0_42179.1_55844.t1	pfu_aug1.0_42179.1_55844.t1	3e-10	63.64
Contig_219	628	1522	745	1311	854	964	1147	1169	572	976	1249	1523	1297	1246	1221	713	1044	1153	747	1285	910	1000	953	1100	1662	919	935	1087	1459	1498	784	1327	1280	866	709	538	1866	cgigas_proteins	gi|405963182|gb|EKC28779.1|	Ras-related protein Rab-14	2e-149	97.2
Contig_220	5899	6233	4345	6938	4256	3754	5155	4731	2344	5417	4544	7500	6623	6393	5824	4751	6679	6495	3367	7941	4756	4915	7389	5911	8313	4229	3767	4574	4758	5436	7427	9971	9095	4072	7235	4776	3022	cgigas_proteins	gi|405960451|gb|EKC26376.1|	Casein kinase I isoform gamma-3	0	70.88
Contig_221	2907	442	12	529	28	230	489	160	2	0	6	4	0	795	0	432	7	743	186	8	680	239	334	280	2472	1127	1009	2045	4	246	49	1061	413	494	561	12	2385	pfu_proteins	pfu_aug1.0_7684.1_67724.t1	pfu_aug1.0_7684.1_67724.t1	5e-41	38.68
Contig_222	927	1219	808	1508	853	909	1157	1194	555	1023	1235	2022	1353	1258	937	1060	1404	1164	648	1373	946	955	1142	1334	1622	1034	1150	1004	1321	1731	1120	1053	1100	909	648	584	528	pfu_proteins	pfu_aug1.0_2780.1_51787.t1	pfu_aug1.0_2780.1_51787.t1	5e-30	65.52
Contig_223	2731	2230	1788	4067	1258	922	1753	1193	1127	2333	1758	5233	2804	2342	1989	2016	2927	2612	1541	3334	1286	1851	2266	3012	3012	2464	2366	2850	1560	2605	1748	2840	2399	1562	1523	1690	1497	other_unigene	Dr.82396	Dr.82396 Acyl-CoA synthetase long-chain family member 4, like ## GENE: acsl4l ## CHR: 5	0.001	100
Contig_224	3835	5410	2793	4730	4482	3207	4067	4254	2894	2912	5634	4949	3709	4923	3680	2090	4434	4312	2917	4872	5087	4200	4047	3437	7497	3025	1971	2799	5240	5546	3087	4609	4553	2154	2405	4577	5069	other_unigene	Dr.129094	Dr.129094 Transcribed locus	0.0002	96.6
Contig_225	1915	222	1063	2539	121	354	1789	345	259	1379	215	1725	3866	1199	783	2933	3040	2296	460	3254	422	253	1393	1092	2072	947	2578	1352	212	664	527	378	311	873	371	1134	2296
Contig_226	758	14608	4276	8754	13203	6947	7825	11837	7258	4145	12088	6761	3203	2984	6440	2571	3117	3614	6288	5221	10408	10514	4123	7264	14858	5241	1624	1526	13584	16951	10855	17003	14532	4249	9993	6618	5267	pfu_proteins	pfu_aug1.0_16114.1_54277.t1	pfu_aug1.0_16114.1_54277.t1	9e-168	67.61
Contig_227	60789	34693	42173	46768	16770	21920	28719	24593	11385	35673	27232	66190	61395	51031	53408	51768	80403	57000	20616	55487	27660	25562	64714	46349	49203	35741	38892	44029	26752	27660	34127	43387	43945	29185	28784	39852	1300	cgigas_proteins	gi|405951708|gb|EKC19598.1|	60S ribosomal protein L19	1e-66	94.57
Contig_228	57501	54643	23373	67915	26734	16446	55423	48591	24359	37549	46249	41711	82468	58476	27617	70091	52145	47432	55611	149464	53799	51779	103583	40143	78765	59740	91721	64780	40435	37398	47963	103626	27144	87616	73109	55556	1746	pfu_proteins	pfu_aug1.0_7518.1_38553.t1	pfu_aug1.0_7518.1_38553.t1	6e-16	52.75
Contig_229	2721	4392	577	1911	2085	1875	1882	1719	2169	372	2620	789	1958	532	470	399	1210	796	2193	3306	2197	1601	774	483	7075	3804	191	384	3778	2291	344	485	678	968	197	491	3713
Contig_230	1857	1721	1161	1994	1025	1010	1410	1498	947	969	1530	2765	1982	1457	1416	1504	2228	2049	877	1691	1166	1341	1875	1425	2358	1152	1226	1461	1287	1933	1636	1390	1662	1141	976	1358	1017	pfu_proteins	pfu_aug1.0_35653.1_12226.t1	pfu_aug1.0_35653.1_12226.t1	2e-10	59.18
Contig_231	5991	6190	3238	4928	4064	3937	4268	4735	2997	4561	4497	9950	6481	4043	4365	3293	7011	6438	2660	5947	4850	4293	5102	4405	6903	3250	3738	3398	6211	7496	4389	5490	6214	3156	2544	3135	3474	pfu_proteins	pfu_aug1.0_11351.1_39170.t1	pfu_aug1.0_11351.1_39170.t1	7e-100	75.89
Contig_232	5896	3572	4480	3693	1766	1582	3076	2110	1012	2831	2522	8649	3521	4652	2906	3655	6375	4055	2075	5702	2323	1674	4422	2588	3451	1918	3000	2429	2247	3910	2781	2086	2782	1915	945	3493	2631	cgigas_proteins	gi|405951162|gb|EKC19099.1|	Surfeit locus protein 4	2e-145	91.85
Contig_233	4640	3687	2986	4373	2584	2134	5442	2991	1498	2298	3516	5433	5226	5007	3249	4045	5208	4308	1845	4165	2624	2719	3793	4002	4417	3106	3086	2954	2737	3171	3139	3986	4145	2314	1976	2696	606	other_unigene	Hs.529439	Hs.529439 Zinc finger and BTB domain containing 41 ## GENE: ZBTB41 ## CYTOBAND: 1q31.3	0.005	96.2
Contig_234	1529	392	642	1309	363	327	826	325	312	732	185	1374	1151	716	812	908	1026	1281	705	1285	264	261	1035	623	1484	546	920	899	352	358	599	983	767	780	396	2123	1087
Contig_235	538	5650	446	3963	4790	5129	3038	8161	2601	347	8587	1422	1788	576	211	628	978	508	2748	3720	4353	6893	329	701	6080	1176	215	262	4551	3985	253	180	391	181	133	5949	1156
Contig_236	149	4997	189	2910	2724	3717	1980	2559	1672	181	3628	538	682	311	110	393	452	514	2073	2320	2075	3227	149	288	2126	666	70	96	2724	2772	98	80	195	175	92	2412	865
Contig_237	603530	239320	240664	264465	151294	149171	259775	206605	114927	228534	225390	473848	406485	457156	286466	410212	557464	401096	165137	400852	217523	184845	356590	247501	391961	304531	266026	246158	196726	228731	204647	245925	282884	183509	160310	269311	1800	pfu_proteins	pfu_aug1.0_9494.1_24568.t1	pfu_aug1.0_9494.1_24568.t1	0	95.51
Contig_238	1444	1794	1037	1596	1430	952	1189	1084	737	1125	2417	2307	1599	1191	1356	1224	2598	1409	1127	1291	2394	1851	1368	1125	3010	1129	1153	1351	1751	1670	1101	787	1127	940	665	1995	1175
Contig_239	874	1141	711	701	531	1073	441	970	712	773	1500	1348	818	937	1015	554	1528	569	580	965	1013	834	1079	705	1352	794	813	755	1120	1119	737	820	574	892	394	542	753	pfu_proteins	pfu_aug1.0_40722.1_12424.t1	pfu_aug1.0_40722.1_12424.t1	4e-14	52.24
Contig_240	6915	7445	5363	6304	4799	3481	4212	6047	2355	5136	4779	10400	6245	8541	6491	5405	8087	7697	3657	8161	4612	5595	7095	5669	8954	3978	4157	5742	4515	7635	4231	5617	4880	5975	2677	5168	870	pfu_proteins	pfu_aug1.0_6185.1_23973.t1	pfu_aug1.0_6185.1_23973.t1	7e-06	47.27
Contig_241	109	8017	835	2845	4011	2015	2944	7270	2945	584	6366	1734	898	534	1622	331	762	1167	1809	2385	4775	4400	837	1026	4108	2466	435	346	4293	5319	1078	1796	1401	362	649	2422	2412	pfu_proteins	pfu_aug1.0_4785.1_45031.t1	pfu_aug1.0_4785.1_45031.t1	6e-44	86.05
Contig_242	73147	15033	25511	44260	10169	19052	33546	23896	15772	39772	33797	85330	100447	53182	19923	60609	85758	33186	14075	69890	14813	26962	53129	26720	72334	63247	49052	69805	23941	28726	45906	47436	45221	30341	41782	35654	769	pfu_proteins	pfu_aug1.0_11916.1_39261.t1	pfu_aug1.0_11916.1_39261.t1	8e-104	100
Contig_243	4717	2355	7796	1303	1077	1230	1582	1536	706	6196	1818	9597	861	3455	16145	1504	5201	6198	929	1900	1417	1748	13095	9613	2246	1117	1309	2286	2036	1554	4728	9128	11149	3763	6379	2161	573	other_unigene	Tru.1144	Tru.1144 Transcribed locus	0.001	100
Contig_244	902	3255	1588	2152	1943	911	528	1388	1062	1116	1173	2885	1372	1126	1799	655	1680	2022	1214	1557	1113	1407	1315	1030	2893	1154	616	1121	1198	1799	945	994	2003	825	449	1472	3537	pfu_proteins	pfu_aug1.0_2048.1_22857.t1	pfu_aug1.0_2048.1_22857.t1	1e-11	56.45
Contig_245	515	1714	660	929	1266	738	711	1269	682	350	1233	1659	834	785	1015	518	599	593	639	948	1075	896	912	741	1293	485	368	608	1311	1292	745	987	1308	540	428	444	1893
Contig_246	8662	2891	4646	11537	1370	4779	3912	3064	532	6565	892	3448	12460	9258	1852	7169	2004	3572	7029	12856	3013	2531	10384	6919	9846	4304	10467	11119	587	1606	2916	3550	3460	4463	1749	3394	5348	cgigas_proteins	gi|405974068|gb|EKC38738.1|	Glucosamine--fructose-6-phosphate aminotransferase [isomerizing] 1	0	83.91
Contig_247	1828	1235	849	1289	1137	1069	1076	623	772	818	1403	1650	1869	1521	571	1393	2098	1095	932	1520	1262	815	926	887	1756	731	760	1308	1546	1104	697	633	427	502	431	942	1280	pfu_proteins	pfu_aug1.0_7485.1_45664.t1	pfu_aug1.0_7485.1_45664.t1	9e-14	53.12
Contig_248	3919	6141	4412	3828	3251	3246	4928	3388	2042	5263	3558	9214	4400	6045	8449	6094	12950	8919	2559	7483	3950	3338	6585	4628	6136	3593	3957	3990	2575	4236	4342	7298	6744	2883	2515	1634	3813	cgigas_proteins	gi|405959157|gb|EKC25219.1|	Ornithine aminotransferase, mitochondrial	0	80.24
Contig_249	3435	3454	1745	2926	2909	1326	1713	2750	1687	2325	3361	3839	3436	2810	2878	2112	3819	3337	2359	3569	2231	1926	2423	2015	3752	2143	3232	2798	2068	2593	3015	3310	3842	1592	2195	1784	1529	pfu_proteins	pfu_aug1.0_43092.1_19878.t1	pfu_aug1.0_43092.1_19878.t1	2e-15	67.57
Contig_250	3379	2210	1894	2404	1345	1420	2316	1480	756	2184	1388	4362	3124	2481	1973	2202	4441	2357	1107	3053	1528	1866	2746	1514	2454	1569	1529	2263	1208	1642	1513	2788	2608	1528	1059	1621	1080	other_unigene	Hs.565473	Hs.565473 Transcribed locus	0.008	100
Contig_251	305	2729	939	1808	2567	1552	1566	2765	1221	1212	2616	2124	756	848	1096	326	724	1371	894	1230	1759	2089	1045	1505	2195	456	545	406	1916	3023	1495	3106	2512	619	1181	693	2629	cgigas_proteins	gi|405974201|gb|EKC38864.1|	Protein RCC2	0	73.36
Contig_252	1055	954	1123	1439	403	668	1248	758	494	1448	555	2184	1588	1388	1193	1168	1898	1748	470	1813	668	840	1416	1003	1275	502	940	879	414	1145	1122	1952	1802	795	956	725	1983	cgigas_proteins	gi|405950337|gb|EKC18332.1|	hypothetical protein CGI_10013666	1e-81	44.7
Contig_253	1279	3857	1126	3451	1190	1667	1763	1990	656	1381	1423	1336	1809	1996	1560	1373	1872	1705	1127	2438	3021	1245	1780	1993	4176	1875	1667	1852	3034	2363	2244	1754	792	948	1084	889	1490	pfu_proteins	pfu_aug1.0_1489.1_58530.t1	pfu_aug1.0_1489.1_58530.t1	3e-09	64
Contig_254	98412	34848	48681	46374	19009	26615	36079	25078	12595	40002	35597	76973	78728	55582	65808	76736	72920	69694	25208	66128	31215	31960	78391	54620	49570	39596	49745	53978	26508	27151	44508	51546	57937	39333	38431	48249	684	cgigas_proteins	gi|405977575|gb|EKC42018.1|	40S ribosomal protein S12	2e-86	87.41
Contig_255	1763	2442	1535	2343	1343	1254	2021	1786	874	1571	1811	3216	1980	1808	2207	1616	3104	2516	1081	2006	2340	1547	2314	1800	2997	1617	1565	1841	1502	1645	1384	1831	1768	1743	1347	1598	454	pfu_proteins	pfu_aug1.0_7246.1_67662.t1	pfu_aug1.0_7246.1_67662.t1	1e-07	84
Contig_256	9	883	9	1608	848	388	300	651	320	19	1002	15	227	29	11	10	26	10	388	283	825	557	20	17	2918	506	8	9	1007	887	19	8	4	12	3	993	1628	pfu_proteins	pfu_aug1.0_3181.1_23205.t1	pfu_aug1.0_3181.1_23205.t1	2e-61	58.52
Contig_257	1339	51789	399	12096	30823	18455	13097	14997	18305	215	41471	213	6894	1605	88	454	324	414	11763	11379	28689	28918	920	274	36921	17589	971	882	41890	15698	410	148	312	327	174	24563	3518	pfu_proteins	pfu_aug1.0_30312.1_04733.t1	pfu_aug1.0_30312.1_04733.t1	1e-119	91.15
Contig_258	97167	10042	40005	78303	5357	20013	32094	13687	6855	38253	7687	96429	75656	83686	33508	76841	107286	60513	11595	75598	12548	19922	79674	47890	33615	42704	58224	59439	4935	14321	37864	35301	40294	49094	23399	13652	1423	pfu_proteins	pfu_aug1.0_3120.1_51891.t1	actin BLASTP best hit to NCBI Accession ACD99707 20 full NULL	0	98.94
Contig_259	2210	2094	2365	2935	1474	1478	2219	1929	838	2422	1594	3833	3096	3054	2726	2392	4361	3679	1175	3151	1569	1434	3111	2220	2825	2188	1972	2830	1245	2144	2032	2841	3475	2299	1907	1560	1885	cgigas_proteins	gi|405950693|gb|EKC18664.1|	V-type proton ATPase subunit E	1e-101	72.5
Contig_260	1987	3318	1539	2838	1119	2052	1475	2384	978	1465	2180	2534	2276	2275	2029	1177	2517	1970	826	2597	2241	1959	1752	1866	3053	1976	1849	1550	2431	2530	1890	1287	2087	1422	1081	1470	395	pfu_proteins	pfu_aug1.0_88519.1_20697.t1	pfu_aug1.0_88519.1_20697.t1	1e-06	72
Contig_261	4292	6946	3640	6338	4758	2979	4549	4857	2113	3282	4514	8812	4552	5190	4803	3486	6740	5518	3653	5774	3932	5368	6259	3441	7761	4559	3645	4209	4541	6029	3600	4764	4375	4023	3074	4482	1222	pfu_proteins	pfu_aug1.0_86382.1_71276.t1	pfu_aug1.0_86382.1_71276.t1	1e-05	64.71
Contig_262	86895	73581	152018	85133	33934	53842	70564	93609	43264	159356	103673	136026	56745	85724	387633	51062	163180	180186	43718	144719	108179	89930	383715	179601	131655	86368	98938	60458	77151	53483	301180	257473	311668	328547	245375	76391	1617	swissprot	CYB_OENBE	CYB_OENBE (sp:P09843) Cytochrome b OS=Oenothera berteriana GN=MT-CYB PE=2 SV=4	3e-11	34.5
Contig_263	1027	1009	1042	1168	744	688	688	1006	442	773	1025	1368	1112	974	1012	792	1293	1184	453	960	1014	748	1303	849	1232	514	387	704	767	676	792	1026	947	653	577	580	1868	refseq_protein	XP_002735926.1	ref|XP_002735926.1| PREDICTED: hypothetical protein [Saccoglossus kowalevskii]	9e-33	38.1
Contig_264	763	5275	471	6227	1351	3329	3334	3859	1510	2174	4059	983	3528	1386	301	1140	468	832	5928	6314	1892	1848	659	1706	6396	2401	2337	3867	5725	7431	482	879	891	1001	1426	4423	1101	other_unigene	Hs.689170	Hs.689170 MRNA; cDNA DKFZp761I1219 (from clone DKFZp761I1219)	0.008	96.2
Contig_265	384	672	294	765	466	574	728	890	514	460	766	1413	583	641	648	830	1138	813	470	1360	874	491	569	534	1325	346	321	670	742	770	460	946	491	366	185	445	1279	pfu_proteins	pfu_aug1.0_40999.1_26960.t1	pfu_aug1.0_40999.1_26960.t1	1e-07	45.28
Contig_266	1497	2459	1484	3992	1750	2430	1648	3265	1295	1654	2049	2382	1684	2962	1676	1894	4846	2012	1151	2765	1585	1373	1289	2197	3091	1323	715	1264	2550	1004	857	1099	1736	1054	348	2360	1794
Contig_267	2571	1147	2103	3659	1064	1046	1105	1444	437	1802	894	1811	2344	1595	704	1519	1915	1348	1054	2870	667	1243	3881	961	4448	1692	4384	5017	1271	1420	1504	1690	1577	1737	924	669	2864	pfu_proteins	pfu_aug1.0_4492.1_59528.t1	pfu_aug1.0_4492.1_59528.t1	1e-08	62.96
Contig_268	1111	1087	998	1709	729	477	1150	997	714	897	1459	2393	1264	1196	1028	914	1872	1089	726	1133	1649	1627	1704	1091	1564	692	986	1191	714	1573	798	1146	990	877	686	1101	971
Contig_269	3890	1760	3425	2146	919	875	1226	968	704	2135	974	5430	2562	2604	3515	1847	5923	4187	1056	2779	862	846	3492	1942	2112	1520	1693	2042	808	1006	1071	1690	2010	1690	746	595	1390
Contig_270	2016	7833	374	4090	7972	6366	4172	7167	4265	764	11247	279	3270	1582	321	843	355	649	5130	5083	7289	8486	1354	554	13632	7529	852	758	12846	11212	777	827	647	764	460	6428	3800	cgigas_proteins	gi|405956905|gb|EKC23148.1|	Armadillo repeat-containing protein 3	2e-76	79.39
Contig_271	3346	1932	1711	2779	1151	1330	1830	1405	778	1442	1364	3191	3994	1962	1334	2258	4376	2465	1234	3403	1139	1232	2696	1133	2949	1382	1754	1999	759	1633	1464	1502	1714	1729	748	1790	2904	pfu_proteins	pfu_aug1.0_8840.1_45944.t1	pfu_aug1.0_8840.1_45944.t1	5e-13	71.74
Contig_272	3920	4841	1970	5937	3260	2534	3756	3599	1847	1959	3334	3308	4283	4420	1927	3204	2867	2865	2510	4867	2307	3034	3320	2249	5368	2484	2938	2291	3121	4061	1889	2292	2800	1823	1421	2367	4123	cgigas_proteins	gi|405961344|gb|EKC27162.1|	Transforming acidic coiled-coil-containing protein 1	3e-152	48.9
Contig_273	1139	246	90	31	35	109	14	1277	219	125	6	2	23694	61544	73	9168	40	109	20556	10930	120	132	4077	106	36447	7627	11742	2779	74	16	242	33	6	1432	51	26	708
Contig_274	4777	4554	3000	4093	2787	2541	3508	3917	1942	4148	3799	7027	4539	3607	6045	3372	6478	6251	2250	4196	3828	3295	5109	4802	5789	2655	2233	3396	3595	4334	5033	5806	6484	2738	3367	4342	3758	cgigas_proteins	gi|405971632|gb|EKC36458.1|	Golgi reassembly-stacking protein 2	7e-156	68.03
Contig_275	974	564	590	953	710	342	531	721	342	813	458	1403	876	1194	1067	602	613	751	621	1886	450	502	1455	796	1452	639	833	1162	389	363	874	297	381	460	257	672	2409	other_unigene	Tru.1346	Tru.1346 Transcribed locus	0.005	95.8
Contig_276	2004	2773	2167	2593	2271	1604	2317	1630	1194	2041	1753	4357	3376	2403	2543	1936	4076	2741	1345	3203	1712	1556	3411	2012	2960	1830	2216	1971	1766	2666	1690	2174	2239	1592	1374	2187	486	pfu_proteins	pfu_aug1.0_86382.1_71276.t1	pfu_aug1.0_86382.1_71276.t1	8e-06	34.94
Contig_277	206	4027	218	2907	1757	3067	1321	4442	960	192	4263	677	743	277	66	271	366	287	1544	1449	2047	3227	216	491	2880	615	139	180	2127	2325	157	80	172	124	120	2258	324
Contig_278	785	5995	234	3921	1573	1634	2379	2375	1777	218	5157	1705	2188	756	258	1722	3230	949	1741	1620	3700	4100	783	363	6761	1649	327	1658	2834	6889	229	413	388	536	151	6087	625
Contig_279	279	32471	252	14599	24616	13258	13811	24594	12614	533	30258	550	4054	392	704	753	716	660	9781	8477	21466	22225	258	518	28016	5368	348	310	23256	31500	819	805	862	307	370	10851	8900	pfu_proteins	pfu_aug1.0_5636.1_45261.t1	pfu_aug1.0_5636.1_45261.t1	0	62.2
Contig_280	4880	4031	3278	4442	3412	2292	2797	2700	1657	3644	3017	3265	4097	4741	2198	3799	3124	4130	2541	4565	2519	3676	3437	2043	5975	2463	2302	2912	2567	3680	3923	2518	4337	1829	1510	4194	3125	other_unigene	Dr.136954	Dr.136954 Transcribed locus	0.0006	100
Contig_281	4633	3111	3962	5048	2565	2065	2656	2981	1716	3890	2429	5755	4580	6066	4202	4299	5525	3536	2431	5453	3023	2811	4711	3596	5251	3441	4035	4091	2477	3906	3588	5411	6701	2837	3371	2319	2947	cgigas_proteins	gi|405974725|gb|EKC39349.1|	Putative isovaleryl-CoA dehydrogenase	0	81.35
Contig_282	2752	2641	4420	2192	1394	1571	1537	1864	1023	3390	2223	5520	2320	3237	3957	2103	2651	2989	1021	3097	1729	1830	3232	3061	2684	685	1178	1257	1405	2353	2837	3827	5344	1554	1001	1663	2290	other_unigene	Tru.689	Tru.689 Transcribed locus	0.005	100
Contig_283	503	506	552	1981	245	484	797	561	85	773	219	538	1411	1104	286	1089	304	512	923	1734	444	478	793	790	2006	1424	2230	1708	159	466	558	802	703	775	476	110	2513	pfu_proteins	pfu_aug1.0_336096.1_21697.t1	pfu_aug1.0_336096.1_21697.t1	5e-13	85.71
Contig_284	571	580	103	1561	203	481	895	996	455	356	960	183	911	411	59	254	80	189	1023	983	280	373	174	465	2489	470	384	1521	958	1759	76	220	512	168	641	803	776	other_unigene	Hs.689170	Hs.689170 MRNA; cDNA DKFZp761I1219 (from clone DKFZp761I1219)	0.006	96.2
Contig_285	189	6029	322	3496	4149	5525	2610	4293	2759	210	5054	959	828	344	136	386	532	404	2951	2887	3166	3798	209	495	3821	733	177	142	3578	4523	125	117	304	124	94	2735	725
Contig_286	2647	1156	1943	2956	740	957	1558	955	504	1818	662	3571	2522	3758	1422	2788	3137	2751	924	3048	964	1078	2417	1379	2258	1483	1691	1541	600	1209	1363	1733	2118	1437	1104	798	2637	other_tigr	ZebraFish:CR927591	CR927591 similar to UniRef100_A9UW54 Cluster: Predicted protein; n=1; Monosiga brevicollis MX1|Rep: Predicted protein - Monosiga brevicollis MX1, partial (16%)	0.0001	100
Contig_287	966	6856	762	2251	3032	2877	2648	5874	1847	721	4619	1555	1387	634	847	538	1433	772	2978	2441	5485	5055	954	680	7008	1107	427	435	3324	5680	580	559	433	377	190	4608	1381
Contig_288	1769	1929	1426	2311	1652	1308	1495	2124	742	1132	2251	2550	2273	1671	1607	1695	2466	1922	1261	3317	1420	1230	2399	1869	2618	1382	1666	1696	1814	3166	1753	1535	2066	1381	1597	1368	778	pfu_proteins	pfu_aug1.0_2780.1_51787.t1	pfu_aug1.0_2780.1_51787.t1	3e-24	67.57
Contig_289	3360	876	1689	1103	752	797	1024	800	467	1345	709	2789	1146	1946	2003	1189	2577	2254	675	1889	742	684	2517	1152	3390	1014	962	1386	694	904	774	1498	1400	972	760	1056	2346	pfu_proteins	pfu_aug1.0_16704.1_10953.t1	pfu_aug1.0_16704.1_10953.t1	4e-17	59.7
Contig_290	3087	1821	1824	1959	1157	1331	1542	1557	661	1697	1280	3764	4238	2811	1856	1620	3775	1945	961	3171	910	1514	2623	1168	2291	1467	1630	2150	1200	1642	1872	2536	2199	1612	1269	810	1455	other_unigene	Hs.529609	Hs.529609 ATPase type 13A3 ## GENE: ATP13A3 ## CYTOBAND: 3q29	0.003	96.3
Contig_291	4842	3340	1473	4307	1990	1629	4785	2656	1304	3210	1979	3526	5468	5159	1724	2221	3728	3146	1790	5133	2189	2529	3442	2182	4407	3972	3063	3571	1765	2366	1163	2032	1801	2926	1140	2174	3101	cgigas_proteins	gi|405975821|gb|EKC40365.1|	Transmembrane and coiled-coil domains protein 1	2e-150	62.8
Contig_292	119	3599	517	1170	2899	1267	1204	3006	1690	776	2596	1306	668	335	1715	83	782	1052	1195	1793	3334	2464	1031	991	3019	509	170	179	775	2926	1662	3896	2303	572	1224	3412	2375	cgigas_proteins	gi|405973485|gb|EKC38197.1|	Cell division control protein 6-like protein	2e-153	80.57
Contig_293	1039	2419	1322	1115	916	869	1021	1095	931	1394	1694	2206	1462	1439	1232	1432	1834	1656	1626	2604	1351	3162	1453	1189	1355	1574	1390	1305	1316	1382	1708	1941	2210	1058	995	1129	246	pfu_proteins	pfu_aug1.0_193658.1_28587.t1	pfu_aug1.0_193658.1_28587.t1	4e-11	66.67
Contig_294	3199	3753	3261	3801	2315	2116	2272	2998	1430	3154	3270	5283	2817	2888	4081	2063	4084	3058	1510	3993	2862	2779	4370	3555	3755	2270	2153	2500	2458	4542	3689	5528	5807	1829	2420	2618	2861	pfu_proteins	pfu_aug1.0_2740.1_37377.t1	pfu_aug1.0_2740.1_37377.t1	3e-94	87.1
Contig_295	3313	5570	4317	2971	4030	2722	2975	3933	2464	3068	4456	6892	2228	3316	5625	1783	3961	4692	1890	3681	3204	3385	5020	4265	4805	2104	1900	2077	3042	4740	3797	6132	6041	1840	1987	2753	3145	cgigas_proteins	gi|405965049|gb|EKC30477.1|	Nucleolar protein 58	0	76.31
Contig_296	2662	2490	1508	3093	993	1815	1931	1673	813	1228	1591	2187	1523	1895	1623	2257	3820	1692	877	1945	2076	1683	2036	1285	3790	1698	1614	1563	1735	3942	1017	1142	1566	809	888	1636	2921	pfu_proteins	pfu_aug1.0_9985.1_17558.t1	pfu_aug1.0_9985.1_17558.t1	2e-06	40.51
Contig_297	420	6031	640	2572	3425	3423	2585	4762	1660	258	6787	749	641	471	629	563	1029	523	2938	2845	6884	4339	529	803	7376	2526	165	365	1717	6544	427	513	563	269	222	3672	3780	pfu_proteins	pfu_aug1.0_9001.1_17396.t1	pfu_aug1.0_9001.1_17396.t1	7e-107	63.6
Contig_298	3117	1909	2583	2809	1700	1423	2273	2307	1164	3992	3048	8396	4309	2730	4719	3327	8583	6208	1750	2755	2401	1777	4283	4601	4243	3837	2768	3743	2772	3403	4240	5228	3820	3877	5074	3027	2745	pfu_proteins	pfu_aug1.0_5051.1_09035.t1	pfu_aug1.0_5051.1_09035.t1	2e-157	68.36
Contig_299	1177	2488	1407	2395	2183	1399	2011	1879	895	1682	1982	4401	3235	2829	2861	1719	3550	2530	1597	2544	1600	1360	2179	1653	2869	1923	1479	2121	1803	2817	1051	1752	1983	1449	718	982	337	pfu_proteins	pfu_aug1.0_2996.1_59094.t1	pfu_aug1.0_2996.1_59094.t1	4e-07	55.56
Contig_300	2406	2151	7148	1766	1271	1060	1500	1272	766	6474	1426	8807	1215	2981	11897	951	3734	8123	968	2208	1344	1178	8071	3970	2031	1015	1692	2841	1847	992	2601	7843	7287	2060	2923	937	707
Contig_301	91	1437	253	702	1306	461	515	1043	773	252	705	304	149	287	289	79	380	356	730	340	875	576	348	318	1574	345	76	64	794	1694	344	379	692	85	179	870	1002	other_tigr	ZebraFish:AL919490	AL919490	0.009	100
Contig_302	1341	2319	949	1924	2779	655	1601	2046	459	961	3060	2081	1313	1134	1041	1010	2333	833	1286	1584	1060	639	1068	1246	5113	918	910	1127	3587	4386	1284	1507	1646	858	869	1518	2340	pfu_proteins	pfu_aug1.0_57927.1_56239.t1	pfu_aug1.0_57927.1_56239.t1	9e-23	55
Contig_303	6739	2971	3266	5776	1800	2206	4730	2669	1382	3553	1975	7238	6035	5884	3387	4658	7507	6289	2554	6649	2621	1965	5278	2511	4901	4002	3500	5918	2204	2588	3790	3783	5416	3803	2249	2390	3842	cgigas_proteins	gi|405971692|gb|EKC36515.1|	Tumor protein D54	1e-39	70.59
Contig_304	1079	2168	1134	1320	1311	1036	1117	1478	813	895	1901	1536	912	882	1218	852	1373	1138	738	1261	1292	1245	1812	1202	2294	742	534	602	1272	1498	1116	1747	1686	509	453	1176	1271	other_unigene	Hs.114033	Hs.114033 Signal sequence receptor, alpha ## GENE: SSR1 ## CYTOBAND: 6p24.3	0.002	100
Contig_305	1084	1618	1220	2272	1250	1045	1221	1184	763	1448	1145	2062	1979	1917	1383	1374	2278	1583	958	2453	1318	1175	1542	1298	2343	1243	1469	1613	1531	1981	895	1198	1532	1009	664	1142	1128
Contig_306	608	2408	241	1446	1313	1401	1072	1547	1044	290	2849	555	924	374	435	349	541	434	1173	1055	1898	1526	599	406	3055	1683	319	287	1594	2067	444	550	598	256	304	2671	1144	pfu_proteins	pfu_aug1.0_193658.1_28587.t1	pfu_aug1.0_193658.1_28587.t1	4e-10	65.85
Contig_307	7018	464	1858	8690	440	2601	830	1548	234	3210	139	1009	6327	6254	408	6615	1850	905	1635	8586	1378	800	4293	2278	1742	1177	1576	1254	95	769	1666	742	1241	881	357	207	1470	pfu_proteins	pfu_aug1.0_651.1_50995.t1	pfu_aug1.0_651.1_50995.t1	0	69.13
Contig_308	4493	6391	4733	6329	4681	3394	4759	3885	2570	4579	3983	11388	7463	5560	5350	4644	8458	5810	3096	6933	3506	4342	6980	4389	6812	4052	4755	4303	4106	6269	3890	5516	5162	4532	3020	4337	335	pfu_proteins	pfu_aug1.0_133066.1_49835.t1	pfu_aug1.0_133066.1_49835.t1	1e-06	65.52
Contig_309	4209	4023	3720	4507	3050	2488	6795	3320	1615	2904	3888	6623	5326	6231	3935	4256	5862	5105	2325	4342	2948	2791	4436	5041	5247	3365	3924	3752	3012	3765	4119	4805	5113	2636	2632	2307	747	pfu_proteins	pfu_aug1.0_57927.1_56239.t1	pfu_aug1.0_57927.1_56239.t1	3e-12	45.95
Contig_310	3485	2970	1748	1781	3193	1222	1775	2589	2455	1212	1465	5293	1461	2297	2721	2480	2892	875	975	2130	2723	2079	1063	1203	3503	531	1230	1322	2613	1478	1296	3884	3373	917	705	2692	1266	cgigas_proteins	gi|405960125|gb|EKC26072.1|	hypothetical protein CGI_10023376	4e-07	37.29
Contig_311	3608	4925	3294	5445	3283	3425	3796	3656	2051	3475	4023	6111	4283	5314	4557	4504	6067	4836	3398	5800	3138	4792	4408	3543	4802	3138	3626	4064	4508	6838	3280	4525	5283	2451	2512	2797	1264	pfu_proteins	pfu_aug1.0_275727.1_57621.t1	pfu_aug1.0_275727.1_57621.t1	3e-33	69.89
Contig_312	3269	7366	3328	4584	3543	3114	4041	6469	2712	3040	6488	6388	2383	2816	5444	2809	3974	4372	2314	3487	6666	5581	3808	3067	5023	3026	1095	1292	5010	6219	3966	4127	4823	1682	2777	6151	1795	cgigas_proteins	gi|405969437|gb|EKC34408.1|	THO complex subunit 4-A	5e-59	68.69
Contig_313	10	4703	8	1608	4145	2207	1151	673	1897	40	5404	61	391	22	8	14	16	19	1328	841	2438	2470	4	15	4703	2607	6	2	3942	3586	25	4	30	21	8	797	3174	pfu_proteins	pfu_aug1.0_22263.1_04203.t1	pfu_aug1.0_22263.1_04203.t1	5e-11	44.14
Contig_314	1148	1266	533	1058	883	639	841	886	713	635	1119	1218	1134	771	873	610	1013	876	584	903	940	962	828	635	1696	1083	578	791	997	1457	497	743	666	558	328	1677	1853
Contig_315	6580	3267	3231	7688	1825	2795	3603	3395	1123	3892	2291	6375	9003	6337	2798	8373	7130	4284	2712	7582	2877	3017	5322	4162	4671	4370	4800	5904	2673	2753	3122	2192	2730	3219	1679	1824	610
Contig_316	571	1349	718	1047	390	329	584	561	842	633	695	1695	767	895	1344	269	1922	849	1161	1011	1084	383	2876	888	1986	839	328	1215	649	552	1083	1076	791	993	1070	98	467	swissprot	COX1_PHYPO	COX1_PHYPO (sp:Q07434) Cytochrome c oxidase subunit 1 OS=Physarum polycephalum GN=COX1 PE=2 SV=2	3e-09	40.4
Contig_317	6933	9021	6189	8657	5521	4805	7707	7618	3551	7208	7085	13733	14789	9939	8073	6076	14546	9690	4734	8524	5558	5092	7383	6951	9044	6229	6494	9820	8923	7787	6615	8432	7852	5161	5691	4661	839	pfu_proteins	pfu_aug1.0_2244.1_08264.t1	pfu_aug1.0_2244.1_08264.t1	2e-37	69.07
Contig_318	746	11402	397	5922	11087	3231	4646	7951	4704	349	7497	873	5186	317	343	465	999	379	4325	3633	6470	2979	385	292	12628	1662	260	445	5105	10322	279	450	420	271	133	15544	2643
Contig_319	453	1767	369	972	1426	1097	753	2500	1102	447	4061	1519	1091	444	883	639	737	1158	1980	1021	1830	1696	956	674	3159	1015	492	552	2342	2403	598	1068	1205	702	429	3436	1897	pfu_proteins	pfu_aug1.0_8352.1_02582.t1	pfu_aug1.0_8352.1_02582.t1	1e-07	39.45
Contig_320	1379	6984	405	3095	5977	3825	2514	4843	2724	496	6048	361	1797	938	392	749	470	609	3349	2804	4891	4859	932	731	6650	4060	662	761	10511	8544	675	1285	874	436	447	2464	3402	cgigas_proteins	gi|405969600|gb|EKC34562.1|	hypothetical protein CGI_10021126	0	58.15
Contig_321	3071	2034	3183	9226	539	1399	26618	2190	2156	13537	2167	49730	43153	8478	2049	12167	62681	22665	15285	45432	6168	892	3228	2425	3975	7564	10271	10636	1200	845	2279	6174	2410	6174	3218	4575	2709	pfu_proteins	pfu_aug1.0_8422.1_67858.t1	pfu_aug1.0_8422.1_67858.t1	6e-17	45.63
Contig_322	3471	2188	2232	3535	1314	1707	1962	1526	758	1731	1375	3695	2844	2407	1726	2603	3648	2741	990	3302	1657	1838	3230	1458	3180	1658	1860	2154	1406	1626	1709	2395	2067	1921	1296	2342	1763
Contig_323	3878	2397	2988	4608	1959	2305	1735	1650	922	3106	1827	4337	3212	3299	2772	3199	4168	3211	1468	3798	1981	2165	3900	3216	3155	1552	1720	2871	1550	3293	2024	3175	3270	1512	1174	3699	1772	cgigas_proteins	gi|405976947|gb|EKC41424.1|	hypothetical protein CGI_10017528	0	65.44
Contig_324	30656	86127	7263	47492	69419	46681	41936	65166	49750	8083	97651	7060	43541	25810	2084	14630	25533	5034	51007	64600	76875	75955	17769	6806	107603	78386	19674	21921	93259	118052	7309	4468	5546	19491	9748	64512	4216	pfu_proteins	pfu_aug1.0_6741.1_09424.t1	pfu_aug1.0_6741.1_09424.t1	2e-41	67.97
Contig_325	5594	3777	5293	5040	2557	2431	2541	2304	1511	5587	3094	9984	7309	5830	6985	6335	10341	6699	2329	6188	3152	2634	7526	5287	6007	4029	8182	5574	2282	4103	4076	7020	4081	4290	4400	3062	3038	pfu_proteins	pfu_aug1.0_205.1_22084.t1	pfu_aug1.0_205.1_22084.t1	0	92.24
Contig_326	5008	1026	2314	3694	533	1193	2131	1388	513	2258	730	5111	4958	4397	2477	3038	7003	3227	969	4392	853	1187	4146	2355	2469	2283	2278	2656	675	1146	2412	3175	2915	2043	1414	1056	2516	other_tigr	ZebraFish:EB984708	EB984708 similar to UniRef100_A9V8Q9 Cluster: Predicted protein; n=1; Monosiga brevicollis MX1|Rep: Predicted protein - Monosiga brevicollis MX1, partial (10%)	0.006	96.3
Contig_327	151	1445	144	1138	1822	578	585	1958	582	94	3983	299	565	95	143	213	289	192	591	868	980	1252	106	91	2474	780	30	150	1965	3330	71	98	88	78	43	2221	1624	pfu_proteins	pfu_aug1.0_2492.1_30136.t1	pfu_aug1.0_2492.1_30136.t1	4e-78	59.82
Contig_328	8161	3323	3983	6980	2467	2250	4269	2999	1767	3749	2619	7784	7630	6486	4210	4764	10862	6311	2572	7181	2908	2751	6603	3544	5855	3679	3705	5405	2295	3245	3185	4035	3917	3698	2266	3476	5817	pfu_proteins	pfu_aug1.0_8293.1_09730.t1	pfu_aug1.0_8293.1_09730.t1	4e-133	94.76
Contig_329	2574	2048	1576	2471	1272	1251	1495	1572	927	1519	1723	3193	2295	2092	1634	1931	3258	1782	1139	2363	1135	1164	1933	1283	2782	1382	1590	1850	1419	1573	1482	1332	1795	1143	1059	1448	1453
Contig_330	4460	4082	2679	5314	2609	1896	3116	3139	1131	2819	2650	4892	4700	4317	3603	3234	5886	3792	1983	4412	3019	2328	5165	2747	5393	3506	3053	3945	3202	3119	2691	3908	3671	2368	2057	2094	3243	pfu_proteins	pfu_aug1.0_4781.1_37978.t1	pfu_aug1.0_4781.1_37978.t1	1e-122	93.4
Contig_331	1783	1391	904	1513	649	675	900	778	527	1032	860	1733	1216	1450	1053	1119	2189	1570	630	1531	804	711	1577	851	1301	893	728	922	749	778	952	1162	1254	987	730	951	1187
Contig_332	795	1171	669	1189	1043	709	523	941	613	578	1194	918	1106	845	803	533	1497	869	779	689	1114	639	853	322	1612	795	466	486	1273	1150	567	964	785	701	532	1203	1658
Contig_333	187	8313	377	1244	12651	1071	184	2688	4495	169	8166	192	65	132	2648	175	1779	84	5960	353	8140	8634	1706	3903	3603	777	205	228	12420	16643	340	5338	1854	672	2662	9276	612
Contig_334	19136	3312	8352	20003	2243	11628	3689	5872	337	15201	34	125	54951	12446	34	16832	858	2325	5989	36371	7333	7224	19476	14567	7191	6502	31672	31721	65	3027	8380	6527	4870	7421	3583	348	4525	cgigas_proteins	gi|405951091|gb|EKC19034.1|	Cadherin-23	2e-167	34.87
Contig_335	751	1475	745	1040	787	496	515	1197	655	656	1097	1192	553	760	936	587	891	815	498	753	839	1094	960	836	1336	461	344	378	1102	1020	992	1348	822	223	496	1096	1854	other_tigr	ZebraFish:EB979450	EB979450	3e-10	97.4
Contig_336	3485	438	1162	3307	240	1255	3603	578	512	870	504	5679	4460	2789	512	2247	7981	2603	701	4270	544	711	2800	726	1496	2312	1213	2099	358	762	482	459	459	2093	384	568	1284	other_unigene	Hs.185701	Hs.185701 CDNA FLJ37610 fis, clone BRCOC2011398 ## CHR: 15	0.01	100
Contig_337	3723	1463	891	4107	789	1302	1281	1621	515	861	878	1050	4508	4353	191	1922	686	969	1290	4470	1019	1184	2781	1621	4309	2815	3508	2919	1362	1294	1327	1094	1075	961	604	409	2818	pfu_proteins	pfu_aug1.0_23765.1_11569.t1	pfu_aug1.0_23765.1_11569.t1	2e-91	91.43
Contig_338	1148	2849	4077	1443	2419	2248	2259	2504	1356	4881	3446	7058	1016	2711	10379	1100	2536	4547	1149	2382	1276	1796	5911	7415	3001	1229	1620	2509	2026	2760	5809	10076	8456	2660	6046	1287	2228
Contig_339	3159	3463	2565	3829	2648	2177	2663	3445	1267	2460	3103	5179	3588	4186	3253	3013	6342	4008	2277	4312	2343	3288	4930	3478	3449	2698	3039	3849	2807	3354	2958	3574	3439	2208	2070	2400	854
Contig_340	1268	1566	894	2112	987	1009	1322	1248	661	1389	1270	2080	1567	1617	1359	1073	1930	1600	734	1249	808	1027	1713	1135	1613	1228	1384	1721	1096	1411	1254	1441	2196	1126	1191	485	2439	cgigas_proteins	gi|405963352|gb|EKC28935.1|	Signal transducing adapter molecule 2	0	75.35
Contig_341	745	522	552	608	648	565	408	658	631	630	485	1455	1362	488	1183	1380	864	950	587	1941	1195	432	1042	784	1783	689	472	533	832	883	900	581	855	1015	722	2059	1703	other_unigene	Hs.677089	Hs.677089 CDNA FLJ11990 fis, clone HEMBB1001410	0.003	100
Contig_342	1293	871	657	1110	731	429	744	778	416	569	725	1163	689	1191	831	672	1221	864	435	1094	627	802	883	593	1534	486	552	676	773	900	824	798	797	512	334	707	1789	other_unigene	Dr.48486	Dr.48486 SET and MYND domain containing 2b ## GENE: smyd2b ## CHR: 3	0.0003	100
Contig_343	403	1377	312	783	1010	604	651	996	509	231	1150	438	831	506	372	243	572	291	640	806	856	1131	402	298	1529	677	631	435	904	1049	318	364	455	562	293	528	1572	pfu_proteins	pfu_aug1.0_140230.1_42722.t1	pfu_aug1.0_140230.1_42722.t1	1e-17	79.17
Contig_344	55	30414	61	12341	27179	13147	8430	25457	10957	18	37063	59	4605	145	40	70	244	72	12736	5926	25961	26251	55	38	25482	14618	18	46	36645	25496	179	26	33	130	20	26967	2245	pfu_proteins	pfu_aug1.0_89996.1_06140.t1	pfu_aug1.0_89996.1_06140.t1	0	84.05
Contig_345	1096	1141	859	954	541	678	739	798	439	728	968	2135	1702	680	561	1028	2441	850	363	2256	758	808	1371	965	2016	1332	1429	1056	777	1612	560	592	873	844	294	741	1771	pfu_proteins	pfu_aug1.0_2401.1_01096.t1	pfu_aug1.0_2401.1_01096.t1	3e-13	84.09
Contig_346	234103	24978	25411	74600	6981	21834	85101	39031	5736	38614	6012	16976	224766	122085	7582	71111	23504	34286	35137	127626	32515	18456	94715	27524	154963	72095	74693	92929	6915	13795	27296	18249	19230	22907	15860	17414	1766	cgigas_proteins	gi|405963072|gb|EKC28676.1|	Tubulin alpha-3 chain	0	99.3
Contig_347	605	913	378	528	627	391	858	1018	278	51	372	324	3397	544	625	860	2939	503	357	924	207	315	742	495	1687	9	666	1334	666	80	354	257	462	495	67	442	1891	pfu_proteins	pfu_aug1.0_57927.1_56239.t1	pfu_aug1.0_57927.1_56239.t1	8e-11	54.17
Contig_348	740	3356	299	2729	2260	2507	1240	5701	1649	414	4345	363	970	599	414	465	465	420	2025	1638	3190	2884	548	434	3206	2402	373	479	4217	2545	505	642	477	293	349	1937	2642	cgigas_proteins	gi|405972927|gb|EKC37673.1|	hypothetical protein CGI_10024228	4e-29	54.78
Contig_349	2401	4052	636	3451	4301	3327	2414	4654	2066	1513	5513	768	2672	1956	943	1012	940	1241	1485	3339	3475	5570	1960	1179	6643	2252	1208	1260	8120	4272	1502	1658	1736	786	1046	2517	3228	cgigas_proteins	gi|405959946|gb|EKC25918.1|	Uncharacterized protein C10orf67	2e-143	57.57
Contig_350	336	7451	362	4528	5729	5505	3161	5923	3475	236	6851	1190	1205	509	200	467	756	475	3681	3827	3754	5314	337	700	4939	1033	216	254	3859	5623	223	164	329	202	160	3594	1006
Contig_351	2362	4873	716	7476	2824	1342	1396	1649	1081	572	25	214	15050	10335	116	2995	803	667	7740	10958	459	1366	9205	7670	12934	6281	13439	4496	1431	2964	4819	4056	417	2392	1457	8	8589	pfu_proteins	pfu_aug1.0_6495.1_31211.t1	pfu_aug1.0_6495.1_31211.t1	0	87.92
Contig_352	6297	1543	2316	5872	1093	2457	1758	2127	796	2411	1009	2037	6585	4767	1957	1934	2644	2102	1891	7287	1326	2207	5098	1992	4489	3110	4106	3285	926	1688	2158	1881	2107	1697	1272	959	3292	cgigas_proteins	gi|405970079|gb|EKC35014.1|	Leukotriene A-4 hydrolase	0	54.49
Contig_353	8667	4315	4268	6746	3830	3200	3971	3296	1728	4585	3407	10081	6163	9077	6229	5570	13058	7058	3111	4084	2851	3489	6890	5626	6647	4985	4347	5319	3849	3957	3207	3472	4872	4140	2795	2253	2213	pfu_proteins	pfu_aug1.0_2780.1_51787.t1	pfu_aug1.0_2780.1_51787.t1	3e-29	58.33
Contig_354	1805	1143	1059	1203	804	447	799	1189	388	1107	1099	1653	1967	1143	1885	1138	2730	1413	599	1043	1357	813	1459	936	2764	1094	794	957	1162	658	739	1035	1226	570	587	1087	1181	other_unigene	Dr.134927	Dr.134927 Transcribed locus	0.0009	100
Contig_355	1719	2316	1158	2811	3382	1540	1740	3686	1846	762	3638	1795	4216	3133	1770	1750	5337	2904	1665	4133	2519	3767	2260	1512	6606	3092	3302	2804	3598	4193	677	778	1045	1812	778	1373	2653	refseq_protein	XP_002736139.1	ref|XP_002736139.1| PREDICTED: CG32486-like [Saccoglossus kowalevskii]	1e-113	57.8
Contig_356	259	2258	290	747	1567	965	804	1479	578	353	2078	504	478	378	594	508	831	706	887	694	574	1952	546	549	1886	836	180	306	1775	928	757	560	697	366	502	3191	1380	cgigas_proteins	gi|405953526|gb|EKC21173.1|	Calcium and integrin-binding family member 2	5e-86	61.21
Contig_357	3509	6621	2387	4689	3056	3613	3330	3885	2462	2712	4323	4295	4122	3854	3869	2567	5182	3208	2027	3842	4108	3508	3478	3241	4376	2946	2370	3140	4676	5457	3175	2220	3745	2496	1993	2407	965	pfu_proteins	pfu_aug1.0_88519.1_20697.t1	pfu_aug1.0_88519.1_20697.t1	6e-06	72
Contig_358	1169	1149	820	1406	713	622	1041	924	346	750	1236	1986	1302	1048	1408	1264	1700	1476	693	1620	751	1022	1279	1240	1597	1026	950	1047	1060	1219	1095	1230	1339	840	771	843	355	pfu_proteins	pfu_aug1.0_23320.1_69549.t1	pfu_aug1.0_23320.1_69549.t1	6e-09	56.1
Contig_359	9	14951	41	2989	8481	7132	4467	10656	6001	32	14168	45	2289	5	62	18	91	45	7124	4996	12293	7655	15	26	19498	6782	12	11	19344	14204	86	31	25	51	14	9852	2154	pfu_proteins	pfu_aug1.0_35298.1_04926.t1	pfu_aug1.0_35298.1_04926.t1	5e-114	85.64
Contig_360	3718	854	1328	1465	444	777	870	1189	387	1197	851	951	2225	2952	657	2444	1989	1223	661	2289	1054	984	2187	1214	2183	1188	1559	1944	452	711	891	719	1082	887	268	847	1204	cgigas_proteins	gi|405945658|gb|EKC17424.1|	Dehydrogenase/reductase SDR family member 1	1e-136	63.92
Contig_361	206	5864	260	728	10234	434	112	1349	3044	165	5150	203	88	86	1267	63	1898	97	4406	190	14170	5791	951	3940	2426	669	176	238	9214	5080	288	3159	2426	405	1495	5915	860
Contig_362	1023	2039	421	1612	1752	1139	968	2203	777	923	1632	1118	1228	1134	734	714	678	656	666	1427	747	1781	705	673	1921	777	524	457	1137	2166	613	1224	769	448	330	979	2641	cgigas_proteins	gi|405963253|gb|EKC28844.1|	Fumarate hydratase class I, aerobic	0	79.16
Contig_363	90102	39884	56698	48499	23338	27461	39429	31782	15273	57150	29503	85692	66447	68317	74106	69066	83078	83423	24474	65095	32203	32397	81755	65846	54035	45984	41719	37462	26817	29867	67723	89392	91193	34887	47818	35340	1722	pfu_proteins	pfu_aug1.0_2605.1_23026.t1	pfu_aug1.0_2605.1_23026.t1	5e-50	98.78
Contig_364	6078	26641	192	18822	17146	9655	6382	17258	7926	1686	23504	67	14256	414	47	274	824	119	9847	18716	15250	18282	267	11518	25640	13125	13504	243	26086	22722	254	3887	708	3090	2270	13091	8871	pfu_proteins	pfu_aug1.0_18172.1_03898.t1	pfu_aug1.0_18172.1_03898.t1	0	79.59
Contig_365	2575	2409	3091	3956	863	2088	2002	1735	514	2462	2206	2620	4943	2569	2910	3012	2624	5265	1113	4227	1176	2958	2626	1186	2916	1572	1862	1980	1142	1866	2120	3446	3743	2068	1020	1146	865
Contig_366	52	11971	44	3107	1381	971	1702	2683	4203	27	12964	132	634	15	76	56	524	37	2647	891	2230	2430	291	90	8366	3275	179	353	5821	4080	99	123	22	39	119	3117	4716	refseq_protein	XP_002731015.1	ref|XP_002731015.1| PREDICTED: Pao retrotransposon peptidase family protein-like [Saccoglossus kowalevskii]	1e-121	47.1
Contig_367	1456	8386	1674	3959	6665	3404	4168	8401	2954	2980	7057	5754	2405	2063	5100	643	2817	2483	4125	2962	5843	8514	4506	4391	6644	3546	828	995	6054	6389	4859	9419	10382	2036	5217	4667	2500	cgigas_proteins	gi|405972875|gb|EKC37622.1|	Kinetochore protein NDC80-like protein	2e-116	33.59
Contig_368	10111	11579	6484	8375	7584	5447	7141	8773	3700	7181	7526	10381	10638	8558	7905	6422	11266	8131	3876	10915	7281	5597	8727	7609	9792	5601	5291	6801	7133	7237	6450	11869	10708	5218	5504	6986	5375	pfu_proteins	pfu_aug1.0_14231.1_54041.t1	pfu_aug1.0_14231.1_54041.t1	0	85.15
Contig_369	382	908	477	1352	471	536	973	553	251	713	482	1353	1266	1178	616	575	958	1014	513	1109	368	327	835	590	1175	874	787	1498	447	669	435	751	728	834	443	283	1572	pfu_proteins	pfu_aug1.0_2591.1_01159.t1	pfu_aug1.0_2591.1_01159.t1	2e-173	95.05
Contig_370	183	2069	124	822	2308	967	757	1972	1100	137	1980	255	609	255	153	212	163	150	908	889	1689	1649	193	161	1920	1219	394	257	1999	2791	171	330	322	128	156	738	1958	cgigas_proteins	gi|405961452|gb|EKC27253.1|	hypothetical protein CGI_10010103	1e-179	76.04
Contig_371	2271	7872	2275	3649	5240	3026	3002	6734	3037	4075	5426	3456	1733	1853	5957	1299	3489	3811	2183	3651	6101	5288	3289	4261	5706	1200	936	1256	3892	7882	4969	8784	7378	2184	4323	3739	3720	pfu_proteins	pfu_aug1.0_714.1_07641.t1	pfu_aug1.0_714.1_07641.t1	0	91.62
Contig_372	1351	2242	560	1634	1570	1145	1108	1099	639	1076	1221	1611	839	851	983	1154	1286	1303	780	389	1654	887	1716	307	1586	819	483	437	1793	1717	1023	788	658	357	339	1611	1137	other_unigene	Dr.49136	Dr.49136 Sodium channel, voltage-gated, type IV, beta b ## GENE: scn4bb ## CHR: 5	0.0002	100
Contig_373	3324	9194	1047	5897	9422	4266	4729	7963	3769	1726	9544	923	4818	4263	775	1856	1498	1602	4093	6215	6860	8447	2672	1277	9578	5133	2746	2298	9445	8370	1561	1912	2020	826	995	4586	6454	pfu_proteins	pfu_aug1.0_40300.1_19766.t1	pfu_aug1.0_40300.1_19766.t1	0	98.25
Contig_374	823	3145	980	2293	2123	1259	873	2258	995	1293	1524	1095	1491	1398	737	823	917	1231	1271	1726	2404	1588	1183	1252	2770	764	744	906	1679	1978	726	1973	1233	557	752	582	2304	cgigas_proteins	gi|405963071|gb|EKC28675.1|	ADP-ribosylation factor-like protein 3	7e-76	70.72
Contig_375	377	1091	692	612	1273	609	544	749	393	1105	937	801	516	504	1049	329	772	1280	646	552	858	1308	2096	1099	1253	675	256	323	1513	1276	2255	4042	3267	1103	1705	624	713
Contig_376	806	128739	357	63352	100392	54895	37619	174953	45789	175	161496	402	18630	118	208	186	915	386	81618	36291	213852	167867	206	149	156975	41684	89	174	178248	188881	661	100	224	854	147	115216	938
Contig_377	690	68528	559	18854	42308	28705	18357	47467	26395	499	60786	722	9883	778	694	759	2537	1108	27329	16895	42402	45772	651	492	57000	36806	1543	1096	70126	48063	659	464	577	757	473	44123	2948	pfu_proteins	pfu_aug1.0_3997.1_08783.t1	pfu_aug1.0_3997.1_08783.t1	2e-90	86.63
Contig_378	1561	3343	767	2630	2494	1322	1657	2343	1246	833	1709	750	2325	2420	1811	1854	1373	958	1681	2436	1765	2088	2195	1388	6800	1716	928	1456	2940	3038	855	2433	758	1104	1051	1292	5602	pfu_proteins	pfu_aug1.0_288384.1_35970.t1	pfu_aug1.0_288384.1_35970.t1	2e-24	64.47
Contig_379	490	1159	151	493	825	238	624	645	528	164	755	116	454	380	137	372	206	100	574	549	532	476	327	187	1911	617	286	266	1030	638	233	228	157	79	103	684	1689
Contig_380	17878	2211	5393	11293	1537	3232	3877	2193	1576	6820	1019	8339	8041	10720	5790	3228	10659	6147	1850	13505	3465	2631	11663	6637	7992	4249	6137	5152	1042	2613	5230	7401	7866	4139	3705	2104	3261	refseq_protein	XP_003735588.1	ref|XP_003735588.1| PREDICTED: uncharacterized protein LOC100894812 [Callithrix jacchus]	4e-09	25
Contig_381	3428	2246	2284	3367	2367	2083	2305	2170	1904	2382	2212	4421	2805	2685	2678	2850	3615	2702	1973	4158	1982	2415	3235	2492	4425	1727	2251	2823	2778	3775	2650	4160	3412	2688	2170	2034	1422	pfu_proteins	pfu_aug1.0_18148.1_47181.t1	pfu_aug1.0_18148.1_47181.t1	2e-12	58.46
Contig_382	3217	4787	3235	4259	3142	2395	3291	3579	1977	3886	3952	6204	4042	3988	5945	2805	6518	6077	1911	4118	3640	3603	4988	3607	4949	2979	2379	3036	2834	4714	5108	9752	8267	2807	4328	3712	4774	pfu_proteins	pfu_aug1.0_70130.1_27647.t1	pfu_aug1.0_70130.1_27647.t1	8e-83	71
Contig_383	9911	7277	6022	14820	8541	7066	19688	13188	5274	11520	9772	22642	32625	12210	7398	10568	30213	19977	7765	40718	10003	7065	13386	9036	19669	13033	18488	28287	4147	7227	5800	4896	7534	8684	8076	4029	4869	pfu_proteins	pfu_aug1.0_2360.1_66284.t1	pfu_aug1.0_2360.1_66284.t1	2e-102	66.99
Contig_384	844	940	826	1054	747	554	606	791	407	933	828	1651	1185	1316	926	835	1414	1039	559	1348	761	661	1071	599	1675	1023	1033	1002	761	833	917	1095	1048	540	539	965	1460
Contig_385	1539	2092	1360	2289	1744	1168	1287	901	1012	1081	1115	1482	2042	1639	1592	1498	1340	1921	1744	2719	1379	1451	2330	1006	3153	2409	1877	2653	1775	1530	616	1141	1490	1017	916	2081	2201
Contig_386	2927	863	308	3148	284	1428	1374	512	93	342	257	1028	613	452	382	395	524	602	342	740	2673	747	897	642	6336	789	608	614	406	449	678	950	650	565	309	293	596	other_tigr	ZebraFish:BI671486	BI671486	0.005	100
Contig_387	3671	1835	2921	5736	577	2282	3147	1374	582	3427	943	5738	7230	4009	1833	3479	4462	3734	1785	5608	1282	1582	4505	1842	4152	3339	4226	3828	784	1183	2631	3214	3226	3367	2033	815	4082	pfu_proteins	pfu_aug1.0_34812.1_55512.t1	pfu_aug1.0_34812.1_55512.t1	1e-10	68.29
Contig_388	234	2340	2012	319	200	219	5275	266	737	317	253	693	416	16739	485	219	868	2565	3676	1961	502	307	700	273	19062	30298	2665	157	581	209	202	1091	434	126	61	396	10061	pfu_proteins	pfu_aug1.0_12978.1_61129.t1	pfu_aug1.0_12978.1_61129.t1	0	81.98
Contig_389	10	563	13	305	1117	456	205	558	240	2	965	18	167	37	12	15	39	13	408	316	1086	835	6	19	973	315	12	20	815	438	2	6	8	28	4	872	640	pfu_proteins	pfu_aug1.0_12673.1_10501.t1	pfu_aug1.0_12673.1_10501.t1	8e-67	73.88
Contig_390	709	7197	1408	3123	5191	2456	2939	5396	2651	1929	6374	1752	1203	1195	3188	510	2107	2501	2046	2605	5225	5824	2733	2562	5805	2336	250	410	6090	7376	5158	8496	7943	1953	5209	6098	2349	cgigas_proteins	gi|405971502|gb|EKC36337.1|	Rho GTPase-activating protein 19	0	63.35
Contig_391	738	1028	207	967	677	433	630	726	503	200	1126	118	836	527	63	588	125	186	540	1020	795	926	639	186	1823	739	560	448	1288	981	164	154	161	143	118	938	2238
Contig_392	7296	311	920	1942	270	1191	1996	780	495	841	352	4822	6490	3023	672	2825	5493	2501	749	4132	588	446	1580	387	2184	1059	6207	3937	113	648	1420	332	236	1319	825	603	1271	pfu_proteins	pfu_aug1.0_7689.1_31428.t1	pfu_aug1.0_7689.1_31428.t1	9e-175	68.32
Contig_393	2580	1297	1044	1664	849	931	1029	1162	581	962	1134	1878	1746	1842	1696	1303	2173	1796	814	1689	1266	936	1988	1001	1784	946	925	1108	1007	1173	1221	1495	1572	806	751	1604	1783	pfu_proteins	pfu_aug1.0_5915.1_09250.t1	pfu_aug1.0_5915.1_09250.t1	7e-08	33.54
Contig_394	1769	1797	1432	2071	1404	1285	1984	2533	899	1909	1877	2726	5327	3020	1406	2087	2411	1422	1093	5990	2010	1201	2106	1391	2092	2353	3511	4408	2791	1718	1285	1105	1890	744	754	996	1334
Contig_395	6425	9480	2199	15916	9301	10241	1654	8154	2628	4502	5167	318	9087	5835	35	6702	757	1344	6835	11472	3059	5680	8267	4864	10202	8414	6011	5622	9732	12707	2751	1345	1649	2066	937	3384	7499	cgigas_proteins	gi|405974925|gb|EKC39537.1|	ATP-binding cassette sub-family A member 3	0	52.32
Contig_396	2628	412	797	2011	86	684	842	369	51	991	39	471	2211	2078	98	1800	309	599	1056	1878	446	414	1460	825	1438	1719	985	1174	16	204	526	456	526	748	546	236	1754	pfu_proteins	pfu_aug1.0_27688.1_69845.t1	pfu_aug1.0_27688.1_69845.t1	0	87.22
Contig_397	1527	1150	1055	1938	1241	992	1390	1016	834	1202	1123	2275	1300	1558	1127	1431	1724	1392	882	2136	1096	1243	1512	1340	2222	870	1470	1515	1648	1916	1378	1874	1549	1385	1249	859	525
Contig_398	659	11988	804	7058	8590	10494	5746	9275	6087	453	11426	1824	2340	979	305	1288	1834	1135	6446	7813	8126	8976	465	1320	8174	1763	466	329	8486	9221	313	261	655	354	222	10659	1695
Contig_399	2851	11071	2033	7676	7478	3912	5155	5602	4808	3344	5501	5249	6841	4968	3171	2254	3452	4352	4658	7948	3951	4208	3753	2564	10323	3959	3004	3842	10660	13438	3159	6127	5550	2477	2567	3587	7695	cgigas_proteins	gi|405977754|gb|EKC42188.1|	Cullin-1	0	86.69
Contig_400	751	927	504	974	583	435	629	536	327	424	744	783	722	710	757	571	1193	699	499	687	568	521	654	326	1287	534	403	545	633	747	534	599	685	436	443	1033	1403
Contig_401	1466	10341	450	7826	6669	3666	1727	10599	4707	582	8045	648	1718	1725	407	704	631	720	2953	2117	6123	7055	885	670	8886	2478	869	974	5565	4887	482	1395	718	359	302	2195	2269	refseq_protein	XP_002597856.1	ref|XP_002597856.1| hypothetical protein BRAFLDRAFT_247636 [Branchiostoma floridae]	4e-25	41.6
Contig_402	1064	1400	3430	1025	757	839	1229	860	398	3865	1022	5262	752	2494	7452	835	1979	4459	621	1596	734	1266	4986	3961	1363	640	862	1412	1410	1259	3011	5909	5685	1471	3361	440	1250	other_unigene	Dr.19743	Dr.19743 Transcribed locus ## CHR: 13	0.004	100
Contig_403	1994	1550	1270	1709	938	1046	1183	1134	470	1214	1664	2174	1214	1798	1719	1051	1699	1722	745	1912	1288	1429	2223	1943	2583	835	814	857	1105	1017	1238	2046	2294	1022	622	978	1785	pfu_proteins	pfu_aug1.0_175952.1_42885.t1	pfu_aug1.0_175952.1_42885.t1	2e-112	96.97
Contig_404	2958	5659	3496	3915	3042	2163	2226	3571	1591	3563	3812	4908	3046	3609	4326	2022	4474	4827	2039	3889	3027	2985	4789	3004	5796	2479	2046	2617	3407	3531	2436	3820	4664	2297	2130	2099	2305	other_tigr	ZebraFish:AL919490	AL919490	0.001	100
Contig_405	21598	5800	11980	10228	5012	5153	14849	5975	2747	12050	4948	33631	19948	17778	17709	14773	28759	21817	6996	16226	5410	5596	21791	13651	11221	11448	14366	20095	4082	5679	9795	16892	11921	14281	9313	16341	2846	pfu_proteins	pfu_aug1.0_20355.1_25865.t1	pfu_aug1.0_20355.1_25865.t1	0	83.33
Contig_406	10138	1530	5813	9469	1207	5903	1619	4514	298	10419	103	108	39654	10775	81	16296	616	765	5261	54749	3569	4443	14266	23269	16143	5242	5070	10011	22	3985	4928	2529	2515	566	2860	374	7376	pfu_proteins	pfu_aug1.0_7415.1_52949.t1	pfu_aug1.0_7415.1_52949.t1	0	87.71
Contig_407	87790	46514	88603	42629	27333	25053	40474	41334	19151	62727	41776	114767	62402	70008	114310	64720	93920	113908	24354	50916	41344	32873	109075	95609	57567	46450	52953	50673	33566	32900	63494	87616	89181	45190	50984	61500	973	swissprot	RS2_HUMAN	[BBH] RS2_HUMAN (sp:P15880) 40S ribosomal protein S2 OS=Homo sapiens GN=RPS2 PE=1 SV=2	1e-110	85
Contig_408	545	4062	371	2174	2535	3960	1360	919	1142	763	5029	1124	634	670	1728	342	1996	1990	1780	1255	3016	2905	1316	802	6390	336	577	532	4691	2829	1640	1942	1225	1053	376	1123	4648	pfu_proteins	pfu_aug1.0_6670.1_38389.t1	pfu_aug1.0_6670.1_38389.t1	1e-170	89.25
Contig_409	2193	18	40	2627	181	1170	832	23	266	1110	304	2091	3186	2336	10	1664	140	78	63	90	307	612	1132	79	4073	1037	2520	1313	132	232	80	400	65	1271	827	88	2317	cgigas_proteins	gi|405963809|gb|EKC29355.1|	Vacuolar protein sorting-associated protein 4B	3e-150	84.54
Contig_410	2082	4061	3442	4807	3234	1870	2820	2663	1422	2636	2435	7161	3820	3863	6207	2748	2906	3833	1401	4136	2498	3085	4221	4358	4286	2255	2271	3200	2382	3730	4311	7616	6621	2129	3218	2161	4746	pfu_proteins	pfu_aug1.0_4615.1_16446.t1	pfu_aug1.0_4615.1_16446.t1	0	90.82
Contig_411	5743	1750	2635	11205	712	3001	4488	1281	814	1818	845	6724	9159	7536	1856	5980	10637	3806	1721	5374	1239	3081	4186	4102	3855	4935	5509	5510	1180	1825	2104	1894	1620	2562	1477	750	2191	pfu_proteins	pfu_aug1.0_5835.1_23904.t1	pfu_aug1.0_5835.1_23904.t1	5e-180	62.18
Contig_412	2318	1098	758	3372	581	970	1474	1096	323	1175	549	1511	4165	2800	605	1913	1901	1594	963	2481	764	798	2090	1208	2353	2047	2576	1977	443	648	913	1023	1013	1017	829	750	1888	pfu_proteins	pfu_aug1.0_67.1_36267.t1	pfu_aug1.0_67.1_36267.t1	3e-50	88.89
Contig_413	4330	97	1307	2399	113	285	1550	149	190	784	439	415	2211	1007	76	1175	2390	2933	266	1065	180	258	765	422	1540	2916	2255	3714	104	99	384	197	183	5269	161	1408	914	pfu_proteins	pfu_aug1.0_3578.1_23362.t1	pfu_aug1.0_3578.1_23362.t1	2e-145	72.76
Contig_414	1855	3642	1919	2514	2458	948	2137	2234	1831	1648	4654	2460	1853	1950	3462	1555	3877	2705	2160	2458	1869	2660	2541	2029	5243	2766	1342	1947	3221	3377	1508	2389	2388	1336	1310	4385	3656	pfu_proteins	pfu_aug1.0_8182.1_53118.t2	pfu_aug1.0_8182.1_53118.t2	3e-11	61.11
Contig_415	4148	3450	8459	1768	2392	2124	3051	2231	1410	8856	3447	12296	1423	5294	18649	2320	6508	8405	1612	3564	1945	2449	13052	12481	2870	1722	2339	3697	2424	2841	9056	18091	17630	4458	9824	2332	1105	swissprot	YHU2_SCHPO	YHU2_SCHPO (sp:Q96WV6) Uncharacterized threonine-rich GPI-anchored glycoprotein PJ4664.02 OS=Schizosaccharomyces pombe (strain 972 / ATCC 24843) GN=SPBPJ4664.02 PE=2 SV=1	3e-09	39.8
Contig_416	1286	6684	2722	3725	5899	3096	2585	5987	3163	2654	5976	5470	1970	1687	4139	1413	3320	3718	3162	3072	5402	4470	2580	2965	6379	2056	986	1337	6553	6719	4285	6128	6429	1662	2952	4270	5650	pfu_proteins	pfu_aug1.0_17338.1_69079.t1	pfu_aug1.0_17338.1_69079.t1	0	80.9
Contig_417	1463	2381	1105	2253	1766	1493	1731	1603	891	1508	1716	2340	2012	1772	1620	1232	3051	2139	1541	2223	1508	1729	1799	1182	4990	1406	1752	1673	1503	2190	1196	2000	2818	1208	1066	1500	3783	cgigas_proteins	gi|405967655|gb|EKC32791.1|	WD repeat-containing protein C2orf86	0	70.47
Contig_418	2888	2707	2677	3775	2466	1725	2648	2304	1060	2013	3726	3223	3816	3378	2169	2432	3340	2524	1496	5663	1933	2284	2857	2136	3489	2356	2363	2718	2511	2911	1772	2250	2199	1954	1316	2106	1233
Contig_419	1154	1738	1294	1441	1820	1084	1152	1471	838	1260	1589	2312	1108	1245	1561	694	1393	1437	806	1568	1412	1140	1532	1194	1545	518	660	800	1237	1364	1501	2166	1931	742	1301	1168	1664	cgigas_proteins	gi|405974543|gb|EKC39178.1|	Serrate RNA effector molecule-like protein	2e-172	73.47
Contig_420	14568	2930	16915	8191	1686	2857	4638	2386	1458	20237	3063	29696	7808	20170	26397	9024	20574	22508	2210	9801	2321	2936	28158	22651	5645	4043	6781	8522	1419	3442	22802	36286	35541	8770	12866	3852	770	pfu_proteins	pfu_aug1.0_42188.1_48481.t1	pfu_aug1.0_42188.1_48481.t1	7e-175	99.61
Contig_421	2021	4829	1844	4693	4061	3115	3289	5126	2168	2671	4251	4831	3112	3183	2591	1764	1956	2404	1935	4047	3833	3646	2151	2581	6235	2156	1748	1814	4349	5077	2467	3516	3497	1820	1803	2349	2635	cgigas_proteins	gi|405963584|gb|EKC29146.1|	14-3-3 protein epsilon	3e-114	70.04
Contig_422	72	1108	24	663	145	233	310	391	242	40	1080	317	270	159	27	382	482	163	242	278	495	765	81	57	1124	209	41	296	475	718	37	61	35	112	10	1061	168
Contig_423	40410	19373	27209	22629	13755	10966	19195	15020	8744	21198	14735	42198	29183	30112	39005	29466	48133	35377	14347	31633	19293	15534	42159	30126	27494	21093	23433	25058	15434	17086	18858	22742	33866	16055	12446	24494	1100	cgigas_proteins	gi|405965438|gb|EKC30814.1|	40S ribosomal protein S3a	2e-148	86.75
Contig_424	8873	3628	4718	5558	3243	2920	5174	2868	1752	4939	4255	7593	4606	5664	5633	4430	6454	5763	2392	6814	3424	2892	5643	3983	4787	4214	4063	3547	3755	4889	3529	4348	5565	3162	2017	2738	929	pfu_proteins	pfu_aug1.0_6396.1_38337.t1	pfu_aug1.0_6396.1_38337.t1	3e-22	64.38
Contig_425	2897	2606	1987	2638	1730	2106	1822	2635	925	1522	2793	4093	2774	3090	2457	2115	4050	2169	1647	3587	2251	2012	2674	2091	2811	1924	2804	2312	2632	2063	1728	2435	2675	1618	1187	2192	695	refseq_rna	XM_003150736.1	ref|XM_003150736.1| Loa loa hypothetical protein (LOAG_15245) mRNA, partial cds	5e-08	97.3
Contig_426	2579	702	614	2544	194	373	690	679	299	1047	352	886	2193	1897	372	1237	456	718	689	1901	409	1007	2599	603	1668	457	1050	1837	217	1176	686	584	923	592	394	961	1751	cgigas_proteins	gi|405962844|gb|EKC28487.1|	Protein ETHE1, mitochondrial	3e-136	77.18
Contig_427	1405	2237	1107	2188	1164	1313	786	1176	777	1306	1827	1553	1004	1132	1711	655	1386	1388	960	1628	1498	1431	1796	913	1647	589	312	432	1478	1738	1639	2924	2638	622	804	712	1859
Contig_428	265	13196	666	1856	12159	1519	269	2867	5062	163	10741	202	60	127	3318	216	3854	96	8066	343	10436	9416	2068	4069	2986	2156	300	341	17342	17068	487	5970	3278	814	2755	15480	657
Contig_429	1094	1307	728	1409	1098	590	1053	1067	451	919	1241	1143	1041	933	843	711	1271	1068	756	1374	883	1215	977	733	2348	943	686	867	867	1898	877	1707	1432	880	804	1157	2266	other_tigr	ZebraFish:EH589222	EH589222	0.005	100
Contig_430	3234	3650	683	2783	2507	2039	1854	2891	1185	1613	2666	1350	2826	2294	829	1487	990	993	1152	3125	2545	2638	2117	1420	3130	1305	2294	1448	1762	3359	1616	2426	1523	1080	1178	2112	3697	cgigas_proteins	gi|405953937|gb|EKC21500.1|	Cytoplasmic dynein 2 heavy chain 1	0	86.35
Contig_431	362	7721	1514	4271	7112	3290	3506	9217	4398	1451	8824	2816	1256	732	3040	547	1224	2695	3410	2772	9031	7783	1845	1758	8955	2959	328	474	7266	8701	5025	8866	7023	1616	5456	6295	5169	pfu_proteins	pfu_aug1.0_11173.1_53663.t1	pfu_aug1.0_11173.1_53663.t1	6e-158	57.03
Contig_432	260	462	619	2927	101	458	826	375	17	727	28	252	1653	261	269	1987	810	170	25	1498	375	59	1375	1326	1489	141	217	85	22	322	51	48	674	889	42	17	1402	pfu_proteins	pfu_aug1.0_29016.1_11949.t1	pfu_aug1.0_29016.1_11949.t1	8e-46	59.85
Contig_433	1861	1959	886	2416	1864	1704	1223	1350	706	1106	1173	758	2253	2482	341	1148	319	701	1619	2262	981	1565	1470	1638	3075	880	1590	1690	1367	1385	532	539	778	444	432	902	3530	cgigas_proteins	gi|405971443|gb|EKC36280.1|	UDP-N-acetylhexosamine pyrophosphorylase	0	68.52
Contig_434	1042	1147	729	1884	999	712	1167	1009	469	749	2475	656	1459	1015	840	549	577	878	1036	1686	1000	929	1065	742	3269	1018	643	644	2749	3025	853	1284	1408	381	300	464	3408	cgigas_proteins	gi|405977572|gb|EKC42015.1|	Calcyphosin-like protein	1e-118	69.6
Contig_435	2216	2365	1498	2485	1395	1203	1317	1942	939	2445	1806	3078	3291	2410	1935	1621	4067	1751	1114	3236	2003	1602	3067	2104	3274	1610	2464	2792	1578	1965	1480	2829	2931	1219	1556	2175	2153	cgigas_proteins	gi|405951409|gb|EKC19324.1|	Splicing factor 3A subunit 3	0	87.63
Contig_436	464605	608789	315537	350191	254900	91276	39640	908154	176695	594821	1448162	249034	332333	74436	252408	881505	117489	142979	981916	117942	572156	324415	156974	259569	199142	1245767	90681	140837	993013	416418	203207	118503	185966	129249	178366	577444	4177	refseq_rna	NR_046235.1	ref|NR_046235.1| Homo sapiens 45S pre-ribosomal RNA (RN45S), ribosomal RNA	0	92.6
Contig_437	4052	7786	3551	5776	7279	4055	5038	7700	3956	3757	6021	3849	5029	4203	4795	2575	5849	5267	4189	5969	6591	6055	5136	4104	10860	4969	2247	2821	6734	9929	2693	2667	5663	2948	2117	6150	6577	pfu_proteins	pfu_aug1.0_3034.1_44554.t1	pfu_aug1.0_3034.1_44554.t1	0	85.25
Contig_438	3075	3142	1561	3636	2587	2298	4055	2024	1501	2792	3179	5320	4334	2592	2096	1760	4041	3383	1591	3745	1854	2130	3134	2741	3704	2296	2995	2780	2880	4091	1460	1857	2982	1867	1427	1249	1581
Contig_439	845	1610	434	1233	1036	787	962	985	566	495	1137	297	1030	834	384	721	569	564	549	1245	1131	963	769	484	1922	623	626	481	919	1587	453	607	510	283	162	508	2158	cgigas_proteins	gi|405975429|gb|EKC39994.1|	hypothetical protein CGI_10015887	0	74.36
Contig_440	94854	59083	44774	49993	47449	36799	52340	57623	21260	50223	59660	61974	76771	63752	65132	63270	110057	86064	40433	82718	58900	61827	81430	22310	91248	75933	45224	44124	61831	53274	65952	85456	71698	41256	60255	60497	551	pfu_proteins	pfu_aug1.0_11916.1_39261.t1	pfu_aug1.0_11916.1_39261.t1	9e-71	100
Contig_441	1148	1214	979	1523	1225	593	1151	1024	696	927	893	1853	1149	1713	1268	1056	1781	1363	836	2045	926	918	1525	1039	1707	855	928	1283	978	1482	933	1873	1471	780	760	829	294	pfu_proteins	pfu_aug1.0_1705.1_08070.t1	pfu_aug1.0_1705.1_08070.t1	3e-11	53.7
Contig_442	2923	2542	1775	2868	1797	1118	1510	2112	629	1871	2063	3466	2521	2108	3006	2397	3226	3289	1346	3050	1564	1831	2619	2256	3896	2041	2192	1573	2238	2320	1978	2388	3140	1869	1286	2207	206	pfu_proteins	pfu_aug1.0_407.1_43648.t1	pfu_aug1.0_407.1_43648.t1	1e-10	62.22
Contig_443	7999	1310	9365	5025	810	1816	1946	1279	571	10779	1400	18769	4899	10285	14332	4905	10177	11906	1016	4616	1123	1657	13296	13323	3171	2296	3725	4256	794	1572	15022	19148	20041	6163	7742	2035	615	cgigas_proteins	gi|405955096|gb|EKC22339.1|	Tubulin alpha chain	1e-88	98.43
Contig_444	895	1224	809	1147	706	391	529	759	482	483	687	1037	774	535	821	644	1107	545	401	815	763	734	875	863	1315	374	298	431	781	874	867	1051	1093	307	545	623	1406	cgigas_proteins	gi|405961414|gb|EKC27222.1|	Uncharacterized protein C8orf34	5e-30	44.86
Contig_445	2078	897	1943	1297	471	601	1341	596	310	2905	609	3412	2100	2425	4550	1691	4408	5096	680	2254	748	584	4232	3849	1656	1313	1589	1803	442	819	3937	6744	6576	1802	3232	700	2044
Contig_446	1197	1676	1020	1659	970	951	1696	1533	604	864	1767	1913	1723	1503	1283	1327	1583	1374	813	1335	1042	1127	1155	1319	1738	915	1042	914	1210	1352	1351	1504	1399	827	777	752	958	pfu_proteins	pfu_aug1.0_353375.1_72313.t1	pfu_aug1.0_353375.1_72313.t1	7e-12	48.68
Contig_447	4822	4419	3381	3955	2022	1912	3226	2740	1625	3543	2416	6057	3818	4381	4328	3045	4774	4864	1787	3874	2856	2587	5255	3709	5096	2189	1891	2184	2724	2884	3720	5643	4474	1930	1712	3681	2035	pfu_proteins	pfu_aug1.0_943.1_22384.t1	pfu_aug1.0_943.1_22384.t1	1e-06	57.78
Contig_448	971	847	441	840	558	437	691	768	356	413	1528	757	857	923	593	768	1442	799	336	747	608	610	618	866	1202	949	188	723	617	632	719	948	702	559	528	756	1365	pfu_proteins	pfu_aug1.0_47163.1_19983.t1	pfu_aug1.0_47163.1_19983.t1	6e-09	73.53
Contig_449	1390	3403	1986	2774	2653	1260	2765	2459	1366	1624	2033	4814	3707	4278	4122	1620	4490	3026	2020	2763	2300	1713	2358	2300	3468	2224	2015	2091	2091	4530	1268	1871	2777	1359	649	722	158	pfu_proteins	pfu_aug1.0_2996.1_59094.t1	pfu_aug1.0_2996.1_59094.t1	1e-06	56.76
Contig_450	1352	9067	792	6041	8605	5162	3837	7545	4613	1243	9505	828	3802	2038	1193	1234	700	1328	4318	5177	6502	7555	1216	1790	10769	4938	1334	1511	6403	9613	1392	1904	2024	928	1291	4701	6703	cgigas_proteins	gi|405960436|gb|EKC26361.1|	Putative serine/threonine-protein kinase C05D10.2, partial	0	72.52
Contig_451	6911	5695	4562	7280	3139	3720	5141	4954	1839	6494	3174	7756	16025	10747	5612	8920	13007	7576	3032	10188	3901	3570	9226	5218	8967	9175	12835	9814	2673	4539	5179	5221	7390	8569	4823	2478	4549	pfu_proteins	pfu_aug1.0_16085.1_10890.t1	pfu_aug1.0_16085.1_10890.t1	0	83.85
Contig_452	1112	2250	1064	1270	1342	748	687	582	892	259	1741	1639	469	765	192	1099	1362	814	1197	1651	719	2722	641	391	3090	736	618	335	226	627	297	464	569	210	321	218	2261	pfu_proteins	pfu_aug1.0_12601.1_17879.t1	pfu_aug1.0_12601.1_17879.t1	4e-23	80
Contig_453	1328	1631	820	1218	1372	547	654	970	903	844	1825	1376	1244	1235	1275	819	1731	1251	1156	1568	768	974	776	903	1569	780	1396	1032	965	1232	1081	1065	1106	662	762	686	778	pfu_proteins	pfu_aug1.0_2417.1_30111.t1	pfu_aug1.0_2417.1_30111.t1	9e-14	62.16
Contig_454	960	14945	786	4354	15527	6762	5026	12646	6273	611	16180	2183	3383	1896	719	830	2297	1407	3859	4304	8197	5302	822	375	12172	4628	745	727	9393	18131	524	590	760	757	256	3742	7752	swissprot	PDE2A_BOVIN	[BBH] PDE2A_BOVIN (sp:P14099) cGMP-dependent 3',5'-cyclic phosphodiesterase OS=Bos taurus GN=PDE2A PE=1 SV=2	0	62
Contig_455	21287	4006	12865	12332	1388	3150	10920	3708	1780	10455	2510	26007	14030	16803	9806	11916	20822	16811	4630	13767	2805	3221	15069	9260	8943	10849	12200	17261	1489	4258	7053	8297	10606	9056	3508	6229	3831	cgigas_proteins	gi|405977372|gb|EKC41829.1|	Cyclic AMP-responsive element-binding protein 3-like protein 2	3e-162	57.38
Contig_456	1465	310	227	783	58	306	393	327	51	403	21	127	2084	1112	31	977	74	203	499	1806	239	173	782	353	1221	929	1224	1082	32	92	257	228	252	134	194	22	1338	cgigas_proteins	gi|405961268|gb|EKC27100.1|	hypothetical protein CGI_10014922	5e-50	42.86
Contig_457	5624	822	1735	2167	571	664	3239	886	401	1570	600	3635	3876	3068	1851	2515	5118	2736	1110	3598	750	575	2625	1148	2102	1509	2202	3018	424	732	1043	1373	1299	2151	739	2536	1854
Contig_458	1019	1510	1142	1129	1301	562	950	1220	533	1186	1362	2191	847	1003	1738	709	1714	1748	752	995	1449	1150	1685	1180	1755	866	980	959	1049	1693	1464	2230	1851	968	1042	1777	1720
Contig_459	1532	2535	1168	2295	2444	1476	2970	2765	1372	999	3388	2620	1795	2214	1292	1621	1987	1959	1436	2816	1281	2412	1523	1299	3529	1866	1422	1992	1752	3702	1028	1372	1643	1394	851	927	3935	pfu_proteins	pfu_aug1.0_1291.1_36932.t1	pfu_aug1.0_1291.1_36932.t1	0	83.72
Contig_460	1690	2418	1773	2270	1102	1488	1549	1583	732	1606	1566	3411	2468	1796	1760	2058	2945	2323	962	2034	1209	1847	2405	1493	2463	1466	1781	1469	1788	1855	1763	1614	1790	2114	1489	1966	642	pfu_proteins	pfu_aug1.0_8215.1_67826.t1	pfu_aug1.0_8215.1_67826.t1	2e-20	73.77
Contig_461	3691	13212	3585	6849	9060	5365	5270	9583	5289	4731	8768	10371	4358	4468	6934	3143	7337	6753	3882	7421	8383	7630	5390	4104	10441	3392	2454	3239	8454	10717	4941	7303	8370	2705	3906	5743	4989	pfu_proteins	pfu_aug1.0_7615.1_38590.t1	pfu_aug1.0_7615.1_38590.t1	0	81.77
Contig_462	22	1164	122	72	37	251	41	74	61	204	556	259	110	130	673	11	178	323	517	178	764	51	46	224	1834	122	26	94	935	1349	337	411	62	89	249	1295	1296
Contig_463	10054	3020	4086	10601	1502	3552	3570	4187	1482	7443	1115	2973	24973	13902	3680	7271	2041	4556	4396	16229	2300	2817	10524	4052	9751	7274	13780	11006	1222	2170	5777	6082	4949	3633	2218	939	6401	pfu_proteins	pfu_aug1.0_2178.1_44263.t1	pfu_aug1.0_2178.1_44263.t1	0	87.91
Contig_464	1641	2415	1199	1652	1386	1224	1474	1710	701	1230	1590	2757	1025	1330	2243	1454	2090	1210	716	1764	1901	2270	1818	1460	3392	1034	690	1118	1205	2032	1237	1911	2189	872	1081	1975	1351	pfu_proteins	pfu_aug1.0_4640.1_16453.t1	pfu_aug1.0_4640.1_16453.t1	3e-61	97.96
Contig_465	497	4695	337	2575	1218	1372	1674	1934	1273	266	3883	743	1334	710	273	772	1747	753	1289	1380	2370	2575	425	385	5190	1307	362	1005	1633	3835	386	544	453	328	206	2168	1931	pfu_proteins	pfu_aug1.0_6577.1_09390.t1	pfu_aug1.0_6577.1_09390.t1	3e-10	57.14
Contig_466	215	1557	188	524	328	391	526	529	468	242	614	422	581	397	272	298	1042	441	543	901	449	801	468	212	1168	634	457	785	289	642	242	216	251	243	119	649	983
Contig_467	0	388	2	55	0	0	517	1071	1134	4	2	14	48	4	2	4	12	11	0	213	0	10	0	2	1316	101	2	10	0	26	10	4	6	4	7	93	1410
Contig_468	4239	8393	4695	6629	4427	4631	5410	6351	3234	5963	6913	9539	6454	5778	7872	3515	7481	7245	2308	6990	6546	5306	7033	6201	6118	4110	3906	4702	4879	6906	6969	11723	11060	4430	4401	4498	6483	pfu_proteins	pfu_aug1.0_5119.1_59704.t1	pfu_aug1.0_5119.1_59704.t1	0	97.72
Contig_469	1178	2430	380	1597	1315	1046	1539	1563	854	762	1821	858	962	644	397	704	1241	989	1053	1196	1425	1263	760	556	1811	787	595	562	1407	1236	658	654	696	437	469	3308	852
Contig_470	1555	2652	1287	2054	1033	1070	1025	1795	779	2002	1339	2478	1902	2261	1816	1859	2327	1762	993	2066	1350	1897	2022	1900	2560	1320	1253	1632	1310	1761	1336	1472	1328	2565	780	1656	305
Contig_471	7848	909	1868	3970	556	1711	3056	1419	334	2772	387	2857	6197	4669	475	4884	2029	1257	2483	9528	1155	773	3565	1628	4277	3320	4810	4205	232	731	1328	1573	967	1660	736	408	2360	cgigas_proteins	gi|405963329|gb|EKC28912.1|	Tetraspanin-33	1e-121	62.46
Contig_472	1564	10475	1517	4724	6233	4411	4198	7366	3536	1836	7776	3646	3501	2189	3011	1314	2849	2594	3195	4361	7113	6069	2291	2610	7580	2390	1441	1338	6379	8832	2922	5329	5068	1633	2389	2393	4367	cgigas_proteins	gi|405952900|gb|EKC20655.1|	Cohesin subunit SA-1	0	73.3
Contig_473	739	4769	723	1492	5330	3217	1651	3775	1433	502	3509	1403	1062	1207	1043	669	1237	1261	2649	2436	3859	3445	1106	847	8659	2166	504	775	6390	4169	827	1165	1206	392	633	1700	5202	pfu_proteins	pfu_aug1.0_2759.1_66452.t1	pfu_aug1.0_2759.1_66452.t1	0	98.11
Contig_474	275	145	205	141	222	273	279	98	18	118	2	222	118	308	200	139	979	191	56	700	52	25	463	31	1109	134	290	148	101	159	286	241	486	283	447	134	892
Contig_475	2264	2372	2705	1713	1435	1512	1936	2790	1039	2104	2009	4937	2569	1621	2804	1610	2052	1949	1272	1961	2269	2012	2841	1199	2643	1257	1718	785	1719	1782	1577	2164	2757	821	779	1655	1614	cgigas_proteins	gi|405960295|gb|EKC26229.1|	Fumarylacetoacetase	0	81.38
Contig_476	919	1719	1349	954	852	759	595	1281	536	1492	1229	2405	844	1112	1870	746	1439	1833	742	910	1290	1160	1701	1645	1799	682	770	609	1292	1276	2906	3531	4198	913	1395	690	2658	cgigas_proteins	gi|405960924|gb|EKC26794.1|	Lariat debranching enzyme A	0	53.27
Contig_477	9861	858	2414	9325	398	1867	991	612	130	5630	351	1791	10646	3173	164	8611	361	1119	707	8109	1624	3644	9154	3868	2366	1343	4281	4831	190	1549	2864	2474	1504	1845	897	373	1418	cgigas_proteins	gi|405974766|gb|EKC39388.1|	Proline-rich transmembrane protein 1	9e-12	53.95
Contig_478	5905	398	759	1564	23	502	1679	928	192	878	37	21	1943	2999	47	1357	185	605	1007	1353	417	123	1465	945	3313	2122	1926	991	6	186	580	46	155	74	108	270	2053
Contig_479	1142	1368	1012	897	1116	678	887	915	513	676	1477	1671	641	895	1508	714	1187	1452	558	988	865	1100	891	773	1228	696	567	530	1262	1365	912	1264	1289	491	386	1558	1415	pfu_proteins	pfu_aug1.0_13318.1_61195.t1	pfu_aug1.0_13318.1_61195.t1	2e-10	61.36
Contig_480	20	3741	16	803	2014	1109	528	1994	1284	18	4639	14	626	28	24	30	198	14	1222	668	2142	1346	186	28	1913	831	0	14	1760	1565	7	62	12	28	0	2655	1210
Contig_481	52	2316	170	1234	5242	1035	1552	5579	1545	70	6084	142	455	105	137	94	218	86	2470	1524	4083	5323	65	182	2184	1207	45	135	4485	1971	87	164	107	103	45	1340	2998	pfu_proteins	pfu_aug1.0_41507.1_26977.t1	pfu_aug1.0_41507.1_26977.t1	1e-143	38.96
Contig_482	7359	7547	5028	7835	5211	4502	6219	6662	3112	5735	5547	10044	8626	9317	6679	5276	9369	7535	3254	10279	5123	5194	8378	5574	7625	3636	4028	6183	4499	6188	5213	7043	6816	3809	3306	5752	4171	pfu_proteins	pfu_aug1.0_4930.1_52403.t1	pfu_aug1.0_4930.1_52403.t1	0	89.2
Contig_483	2184	2070	2160	3200	1966	1485	1368	1044	792	2128	925	3141	3619	2494	3869	1881	3346	2926	1059	3556	932	944	2272	2501	3358	2100	1313	1441	1226	2202	2566	4738	3939	1242	1710	660	4158	pfu_proteins	pfu_aug1.0_5.1_65171.t1	pfu_aug1.0_5.1_65171.t1	0	96.4
Contig_484	1365	4397	1390	2817	2501	2168	2325	4156	1528	1391	4116	2846	1894	1469	1735	904	2224	2708	1405	2281	2790	2571	1737	1687	3762	1388	1029	1308	3834	4602	1133	3513	2661	1319	1875	2435	4171	cgigas_proteins	gi|405972012|gb|EKC36810.1|	GA-binding protein alpha chain	0	78.13
Contig_485	641	7153	1851	2657	4451	1770	2533	4808	2581	1564	5731	3659	864	1143	3525	677	2427	2479	2298	2011	5279	4720	2349	2007	5288	1938	236	524	6662	5980	3117	5313	4997	921	2305	5330	3797	pfu_proteins	pfu_aug1.0_15616.1_18235.t1	pfu_aug1.0_15616.1_18235.t1	0	46.57
Contig_486	3780	971	1461	1591	684	585	1613	845	564	803	1216	2806	2431	2211	1043	2030	6821	2477	580	1817	581	771	2118	1033	1964	1883	1449	1286	660	956	669	607	776	1977	633	719	1903
Contig_487	5683	1255	1282	2701	817	682	2107	1067	707	2841	791	5444	1335	3181	1979	3018	2701	3995	1690	5740	1390	950	1937	1975	1958	2719	6053	6280	797	674	1620	2165	2021	5470	1988	1539	1398	pfu_proteins	pfu_aug1.0_1708.1_08077.t1	pfu_aug1.0_1708.1_08077.t1	1e-85	74.53
Contig_488	962	4077	1207	2551	3060	1763	2049	3371	1518	1689	3574	2250	1167	860	2374	599	1677	1767	2534	1517	2654	3857	1539	1662	4972	1079	262	435	2484	3873	1649	2546	3231	892	1336	2114	2992	pfu_proteins	pfu_aug1.0_9871.1_10014.t1	pfu_aug1.0_9871.1_10014.t1	9e-123	67.08
Contig_489	272	2957	280	1558	3323	1754	1628	2333	2059	340	2372	476	854	278	763	208	384	500	1566	1314	2758	3322	431	442	4529	1009	98	73	2501	4206	616	902	1118	273	404	2918	2825	pfu_proteins	pfu_aug1.0_20386.1_54665.t1	pfu_aug1.0_20386.1_54665.t1	3e-07	52.38
Contig_490	1320	1410	695	1579	963	705	760	1167	446	1064	922	710	1366	1025	1194	829	576	1230	957	1738	1609	1296	1135	1178	2108	643	905	599	1251	5165	1407	1719	1752	695	1289	1056	2341	pfu_proteins	pfu_aug1.0_12852.1_68557.t1	pfu_aug1.0_12852.1_68557.t1	4e-175	91.64
Contig_491	1312	585	958	988	489	477	476	667	477	740	513	1656	1152	1479	1123	1369	2528	1717	344	942	451	474	1315	699	1188	690	646	768	664	929	926	1179	1686	887	1031	358	1432	other_tigr	Fugu:TC10114	TC10114 homologue to UniRef100_UPI000065CF8A Cluster: Homolog of Homo sapiens "Ral guanine nucleotide dissociation stimulator; n=1; Takifugu rubripes|Rep: Homolog of Homo sapiens "Ral guanine nucleotide dissociation stimulator - Takifugu rubripes, partial (5%)	0.002	100
Contig_492	1162	3355	1687	4303	2139	1729	1764	2373	462	897	2888	2936	1735	3210	3276	1612	1739	2264	1505	2660	2580	2087	1320	1513	2957	1828	1083	2317	2097	2333	2205	3854	3558	2579	1874	360	3780	cgigas_proteins	gi|405974190|gb|EKC38854.1|	Tyrosine-protein kinase CSK	0	75.68
Contig_493	364	2906	168	1419	1339	1253	685	2266	1282	95	1657	585	680	109	275	399	767	398	1365	1181	1891	1899	172	201	3725	715	98	136	3037	2395	51	92	115	131	56	1622	2485	pfu_proteins	pfu_aug1.0_3533.1_23348.t1	pfu_aug1.0_3533.1_23348.t1	7e-07	64.29
Contig_494	3902	2083	4833	1980	1579	1330	1648	1730	848	3391	1658	9023	1280	3412	5115	2078	3999	4618	769	2675	1815	1033	5085	5729	2188	706	970	1559	1200	1482	3987	6168	5183	1578	2913	2057	2647	cgigas_proteins	gi|405971144|gb|EKC35998.1|	Glycyl-tRNA synthetase	0	72.27
Contig_495	2965	5228	2760	6102	5159	3396	5902	3572	2107	4068	5165	7450	6692	3648	2523	2982	5336	4287	2971	5285	3017	4342	4491	5060	5384	4071	5223	5259	7640	5726	2429	3471	3645	3359	1733	1778	1518	pfu_proteins	pfu_aug1.0_2780.1_51787.t1	pfu_aug1.0_2780.1_51787.t1	2e-28	71.05
Contig_496	2774	25322	2540	11557	17178	10522	7215	19250	11483	1932	28815	3321	4045	2556	2276	2009	2828	2261	8869	8002	15767	13187	3719	2978	24222	6297	948	1177	23478	14981	1432	2978	3275	1428	931	16038	3125	pfu_proteins	pfu_aug1.0_308436.1_21666.t1	pfu_aug1.0_308436.1_21666.t1	3e-28	92.5
Contig_497	14585	5784	8925	7150	3558	3963	5320	4546	1901	6507	4200	14298	12413	10156	9395	8870	26461	13779	4433	12352	4381	3880	15086	5916	10005	9655	8396	8376	4326	4651	6169	7142	8604	9123	6634	5140	1554	swissprot	ZN706_CHICK	[BBH] ZN706_CHICK (sp:Q5ZMM5) Zinc finger protein 706 OS=Gallus gallus GN=ZNF706 PE=4 SV=1	2e-24	79.4
Contig_498	1243	1617	1337	1554	2571	1131	1417	2165	1162	1350	1691	2313	1601	1400	1389	1394	2705	1904	1016	1651	1349	1494	2311	1164	3127	1011	604	887	1895	1965	1188	1841	2050	1067	1273	1668	2392	cgigas_proteins	gi|405973406|gb|EKC38123.1|	SAP domain-containing ribonucleoprotein	3e-43	45.89
Contig_499	2251	9389	2134	7108	10932	4893	9391	10677	3713	2481	9684	3625	6193	3632	3641	2155	4803	3088	5865	8485	7027	9092	4048	2865	10245	4574	6764	6430	10265	10779	2190	2371	2941	4648	3103	8238	4963	cgigas_proteins	gi|405974984|gb|EKC39587.1|	Glutamate dehydrogenase 1, mitochondrial	0	74.71
Contig_500	1619	3385	1180	2955	2538	1437	1535	4475	1653	1083	4501	2980	2324	1454	1693	1094	2046	2181	1307	2212	2184	2963	2089	1231	4377	1117	1157	1458	2834	4925	1452	2162	2325	975	1109	2720	4551	pfu_proteins	pfu_aug1.0_8246.1_67831.t1	pfu_aug1.0_8246.1_67831.t1	0	89.6
Contig_501	1430	1060	752	1402	605	645	778	739	493	890	716	1754	1470	1614	1160	875	1380	1334	569	1258	955	932	947	687	1605	1232	728	789	721	786	758	1026	942	861	621	547	1664	refseq_protein	XP_002060482.1	ref|XP_002060482.1| GJ14616 [Drosophila virilis]	2e-19	33.3
Contig_502	3740	34066	1055	15011	18933	17082	12063	24865	13385	2016	31190	815	7585	3948	1142	1828	909	1587	13769	11733	18668	24862	2936	2004	25976	16825	3320	2691	26454	30781	2349	3624	3192	1418	1292	10262	11140	cgigas_proteins	gi|405952219|gb|EKC20057.1|	Uncharacterized protein CXorf22	0	78.66
Contig_503	2905	1382	2934	4199	631	1167	2159	1025	553	1697	760	3335	3303	2244	1583	3561	5080	3489	1262	3997	811	1103	2276	1828	2960	1300	2241	2551	802	1025	1033	2110	1375	1635	938	649	2588	pfu_proteins	pfu_aug1.0_3628.1_66752.t1	pfu_aug1.0_3628.1_66752.t1	2e-62	94.29
Contig_504	2130	909	776	1018	558	387	1018	815	278	558	695	1915	1073	1026	869	1157	2217	871	461	1138	597	644	1639	966	1473	756	701	968	835	700	672	977	834	969	442	527	1450	cgigas_proteins	gi|405952049|gb|EKC19904.1|	Threonine synthase-like 2	0	63.89
Contig_505	951	1030	2640	717	627	1165	777	1437	317	1745	1059	3134	899	1207	2258	910	2824	1158	398	994	552	1043	1831	860	1129	933	1064	825	822	481	1086	1097	1850	509	471	742	1012	cgigas_proteins	gi|405971929|gb|EKC36731.1|	Neuroguidin	4e-83	56.15
Contig_506	1295	1821	1052	2611	1561	859	1790	2288	659	1596	1866	2344	3565	1542	1126	1262	2648	2033	1827	3730	2403	1770	1506	1548	4048	2701	3120	3271	1657	2214	1277	1248	1300	1475	1130	937	4016	pfu_proteins	pfu_aug1.0_1137.1_51211.t1	pfu_aug1.0_1137.1_51211.t1	4e-159	81.93
Contig_507	307	4434	406	2523	4101	1176	1791	3793	1993	242	2553	589	746	310	452	237	744	471	1535	1217	2789	3287	298	435	4285	1205	137	350	3113	5751	293	353	499	252	161	1936	3405	pfu_proteins	pfu_aug1.0_66.1_14778.t1	pfu_aug1.0_66.1_14778.t1	4e-12	47.44
Contig_508	1187	980	784	2607	919	578	524	914	417	839	1061	1859	1099	1384	1148	685	1978	1435	630	684	764	686	1439	825	1581	917	726	1030	1527	1208	567	799	820	808	389	1491	1642	other_unigene	Dr.136257	Dr.136257 Transcribed locus	0.001	93.5
Contig_509	1309	922	751	1299	1821	669	946	617	787	553	672	1460	1455	1681	779	1314	2495	1051	718	1286	796	953	1466	589	2018	890	822	940	814	1928	406	649	809	809	345	714	2885	pfu_proteins	pfu_aug1.0_8182.1_53118.t2	pfu_aug1.0_8182.1_53118.t2	5e-06	46.3
Contig_510	3858	1783	1897	2441	1114	1018	2005	1300	733	1470	1287	3274	3093	2691	1802	1919	4329	3267	996	2904	1391	1423	2310	1204	2445	1579	1739	2258	996	1650	1499	1963	1791	1694	1005	2413	2180
Contig_511	706	1074	392	828	855	517	398	1052	364	388	887	655	630	511	426	374	532	651	598	865	696	947	552	278	1227	593	446	516	978	1050	384	656	563	279	311	539	1311	other_unigene	Tru.113	Tru.113 Transcribed locus	0.003	100
Contig_512	1066	368	540	1046	238	334	649	539	174	553	245	1035	2021	1142	307	713	1367	557	488	903	195	361	1330	1232	2094	933	804	914	220	347	376	465	375	1273	185	4790	2345	cgigas_proteins	gi|405968665|gb|EKC33714.1|	Alternative oxidase, mitochondrial	7e-150	67.55
Contig_513	182	1119	248	384	1200	740	699	596	480	179	626	293	358	265	185	140	347	220	437	541	866	541	148	159	1516	261	126	133	982	1054	153	184	336	131	71	224	1621
Contig_514	2721	4046	2625	3250	3665	2477	2526	3381	1742	2999	3536	4584	2461	3018	4480	1522	2883	3805	1714	3207	2375	2431	3503	2838	5011	1575	1578	2108	3547	3185	2714	4742	4765	1772	2227	2788	5060	pfu_proteins	pfu_aug1.0_11794.1_60943.t1	pfu_aug1.0_11794.1_60943.t1	6e-14	42.39
Contig_515	1054	3762	2117	2446	2211	1389	1800	2454	1135	2473	2221	3780	1836	2580	2802	1074	1873	2828	1435	2356	1977	1775	2118	1818	2881	1251	1314	1979	2210	2893	2221	3299	3776	1427	1604	762	2285	cgigas_proteins	gi|405972487|gb|EKC37253.1|	CDV3-like protein	4e-25	52.11
Contig_516	8	2267	3	503	1327	1275	698	1602	968	8	1057	8	338	4	20	8	16	5	1346	906	2426	1430	2	7	3105	1496	2	0	4192	2222	20	4	6	20	8	2271	576
Contig_517	4354	3715	2932	4733	2865	2465	3343	3335	1313	2653	3672	4409	5650	4410	3056	3219	4461	3480	2146	5556	2963	3050	4194	2781	5001	3427	3587	3408	2973	3576	2377	2962	3382	2549	1988	2918	2298
Contig_518	449	7841	494	3265	7101	3152	2983	6153	3644	259	7792	994	1961	499	508	478	862	571	3395	2586	6508	5818	454	649	6405	2059	103	368	7610	7305	478	728	935	356	266	6456	3886	refseq_protein	XP_003225394.1	ref|XP_003225394.1| PREDICTED: coiled-coil domain-containing protein 79-like [Anolis carolinensis]	2e-54	31.7
Contig_519	9161	3667	11391	4543	2826	2526	2981	2520	2021	6988	2889	15585	4440	7917	13082	3940	7142	14719	2747	5773	2005	2275	15008	10678	4148	2458	3617	4364	1317	2465	3759	5292	8231	4803	2389	670	2516	cgigas_proteins	gi|405959257|gb|EKC25312.1|	Sodium- and chloride-dependent glycine transporter 2	4e-96	72.45
Contig_520	6534	3574	3105	10413	2828	3891	5772	4429	1606	3959	3288	7665	14882	7299	2594	5896	8842	4809	3187	10829	3043	3766	7051	3650	5855	4143	8079	7187	2916	3648	2802	3052	3552	4963	2194	2019	4603	pfu_proteins	pfu_aug1.0_612.1_58169.t1	pfu_aug1.0_612.1_58169.t1	0	92.18
Contig_521	422	4058	667	3218	2156	2051	1236	2070	1143	1406	2672	1308	1131	1295	1213	529	446	1053	1538	2097	2016	2545	1344	1469	2364	735	493	684	2245	3176	1623	3444	3027	878	1695	384	3685	pfu_proteins	pfu_aug1.0_186.1_00190.t1	pfu_aug1.0_186.1_00190.t1	0	83.68
Contig_522	2635	333	880	2173	149	717	781	495	90	1677	161	787	4073	1437	890	2127	516	1082	885	2290	576	681	1687	1017	1938	1221	1835	1734	73	251	1060	1046	1212	1083	806	590	1352	pfu_proteins	pfu_aug1.0_54839.1_56181.t1	pfu_aug1.0_54839.1_56181.t1	1e-84	92.37
Contig_523	2280	991	2367	3508	423	484	4543	938	567	763	1013	5089	4705	7234	4821	4142	2024	6474	896	2658	908	544	3073	2769	2455	1748	709	544	238	614	555	1722	1353	525	544	157	1338	pfu_proteins	pfu_aug1.0_21583.1_04155.t1	pfu_aug1.0_21583.1_04155.t1	2e-11	56
Contig_524	5857	8100	5642	8901	8350	5026	6374	6675	3724	5078	8250	9992	8941	6776	6872	8066	11481	6262	4499	10065	6465	6333	7179	6024	11829	5383	5498	5876	5660	7002	4978	7816	8381	5352	3766	4659	2753	pfu_proteins	pfu_aug1.0_856.1_00518.t1	pfu_aug1.0_856.1_00518.t1	1e-22	35.86
Contig_525	1856	15330	490	5963	14085	7475	4976	13089	6254	632	15022	342	3829	1424	287	1066	498	536	7309	5551	13548	11997	1377	585	16543	8776	1127	804	13307	12076	679	925	792	378	434	9099	2546	cgigas_proteins	gi|405958665|gb|EKC24770.1|	WD repeat-containing protein 66	0	82.85
Contig_526	83	1802	259	1026	1568	914	672	1848	999	392	1824	695	674	204	559	116	348	369	717	830	1014	1044	433	651	2105	456	191	149	1596	3094	747	765	1410	182	701	481	2800	cgigas_proteins	gi|405970759|gb|EKC35635.1|	UPF0419 protein C12orf48-like protein	9e-179	46.29
Contig_527	4054	4981	5946	3890	3543	2616	4048	4247	2161	4823	5028	12265	2822	3886	7594	3726	7167	7299	3453	4183	4811	3673	5542	5285	7327	2305	2586	2636	3271	5392	2826	4968	5655	1686	1406	5147	2252	pfu_proteins	pfu_aug1.0_4931.1_30820.t1	Pfu-Myc Best hit to BAG61453 unnamed protein product [Homo sapiens] with 1E-42 by a BLASTP search against NCBI nr database. The predicted protein has one Myc_N domain. This annotation is based on NJ, ML, and BI. 20 full nil	0	97.68
Contig_528	1880	2083	2087	1955	1522	925	1197	1703	704	1545	1561	2514	1486	2419	1776	1696	3091	1512	1406	2131	1588	1393	2075	1365	3099	1290	1078	1401	1480	2670	1077	1695	2440	1054	1073	1415	875	pfu_proteins	pfu_aug1.0_57927.1_56239.t1	pfu_aug1.0_57927.1_56239.t1	4e-28	61.29
Contig_529	784	3809	889	1835	2644	1405	2271	2022	1577	1426	2934	2407	2082	1696	1688	703	1648	2044	1224	1301	2420	1415	1437	1252	2411	740	983	938	1683	3156	1151	1336	1981	1168	834	1764	2418	cgigas_proteins	gi|405959470|gb|EKC25510.1|	Importin-4	0	62.75
Contig_530	2960	2717	5133	2470	1584	1608	2373	2013	962	3753	1849	6326	1438	2029	4728	1525	4305	3331	1699	3896	2121	2222	5162	3764	3514	2761	2140	3027	2265	2158	3276	4298	5333	2684	3180	3798	3622	pfu_proteins	pfu_aug1.0_4777.1_01815.t1	pfu_aug1.0_4777.1_01815.t1	1e-132	93.16
Contig_531	788	4786	824	324	1838	1563	2250	1087	1447	265	3274	1770	294	284	1819	1250	1569	1118	1811	2086	3075	3442	933	1523	2805	373	221	595	1538	296	787	1611	839	235	649	1366	1270	pfu_proteins	pfu_aug1.0_198685.1_57439.t1	pfu_aug1.0_198685.1_57439.t1	1e-09	53.62
Contig_532	13092	7689	6309	14742	1513	5355	6336	4043	800	12083	173	1452	32768	21182	113	12634	1631	6617	12472	40490	4538	4071	7006	7828	18224	27767	15586	11230	197	2151	2094	5973	2060	12044	5006	214	6941	pfu_proteins	pfu_aug1.0_23844.1_54930.t1	pfu_aug1.0_23844.1_54930.t1	6e-140	69.14
Contig_533	1852	1199	2752	2156	1500	860	1330	1509	715	1695	1553	4564	1566	2580	2058	1685	2620	2340	984	2271	1258	1330	2785	2518	2058	865	847	1243	1280	2079	2826	3255	4044	1087	1951	490	2312	cgigas_proteins	gi|405978408|gb|EKC42799.1|	Activated RNA polymerase II transcriptional coactivator p15	3e-30	77.94
Contig_534	718	14039	428	2517	6644	6249	2591	6525	3897	679	6181	1740	1678	509	320	946	798	341	7114	2437	4163	6187	376	475	9331	4711	251	509	8980	6685	476	443	540	579	234	7846	3995	pfu_proteins	pfu_aug1.0_6114.1_59939.t1	pfu_aug1.0_6114.1_59939.t1	1e-142	87.23
Contig_535	3230	1229	3638	5947	769	1969	1712	1682	550	2610	620	3378	2361	7457	2280	5325	3047	2339	1421	2998	1587	1419	3770	3383	3927	1918	3504	1950	881	1639	2857	2073	3245	2986	1043	399	2937	cgigas_proteins	gi|405969330|gb|EKC34306.1|	Cytosolic non-specific dipeptidase	0	81.48
Contig_536	1998	617	1387	1970	421	389	1022	446	249	1221	424	2196	1662	1606	1888	1015	2353	1737	534	1830	620	569	1505	1221	4363	1022	1018	970	417	418	1113	1574	1709	1029	644	1318	3269	other_tigr	Fugu:CK830349	CK830349 Human ribosomal DNA complete repeating unit	0.004	96
Contig_537	2846	5285	3743	3461	3737	1883	3389	4460	1146	3596	5401	9933	2925	4200	4616	1349	2977	4395	1735	5422	4488	2623	4528	3183	3305	1375	2226	2400	2605	3493	2852	3694	4578	1065	525	1163	2955	refseq_protein	XP_002737032.1	ref|XP_002737032.1| PREDICTED: methylenetetrahydrofolate dehydrogenase 1-like [Saccoglossus kowalevskii]	0	67.8
Contig_538	500	1420	106	219	1094	182	167	282	521	209	1147	120	541	334	389	142	501	318	270	711	213	221	131	314	2764	628	551	475	1296	862	299	120	489	141	147	228	2419	pfu_proteins	pfu_aug1.0_28102.1_26406.t1	pfu_aug1.0_28102.1_26406.t1	2e-07	45.28
Contig_539	1376	236	985	685	88	317	1156	366	131	777	221	347	3374	3860	167	2479	208	924	1590	969	368	347	1584	627	2345	1325	2049	2016	146	365	822	734	185	577	151	1312	1436	cgigas_proteins	gi|405962969|gb|EKC28592.1|	hypothetical protein CGI_10001419	6e-11	59.52
Contig_540	612	226	136	710	207	806	1120	1913	1284	435	3473	168	1183	781	92	381	275	231	187	1225	4001	1169	441	100	4696	2808	279	199	2559	3027	154	155	215	113	48	77	3613	pfu_proteins	pfu_aug1.0_7700.1_38633.t1	pfu_aug1.0_7700.1_38633.t1	1e-12	50
Contig_541	111	2625	203	1404	2601	1500	1205	2057	1197	263	2517	461	845	531	286	184	173	259	1125	1145	1249	2072	269	392	3144	1904	428	379	3105	3662	412	629	783	258	373	550	3296	pfu_proteins	pfu_aug1.0_1442.1_22592.t1	pfu_aug1.0_1442.1_22592.t1	6e-151	54.26
Contig_542	2371	975	939	2983	1505	855	1523	1569	1323	879	1044	2582	2195	2400	1381	1780	1974	1871	652	3510	1158	2957	2562	1506	1459	854	1513	1758	1095	1094	791	1102	807	922	776	903	1199	pfu_proteins	pfu_aug1.0_3214.1_23238.t1	pfu_aug1.0_3214.1_23238.t1	7e-07	58.33
Contig_543	3449	346	1369	1810	165	531	1668	485	306	731	333	4071	2572	2528	923	2091	5180	2338	556	2462	279	325	1877	640	1287	1556	1167	1747	155	437	576	563	550	1428	404	1169	1130	other_unigene	Dr.83897	Dr.83897 Similar to galectin-4 ## GENE: LOC567193 ## CHR: 18	0.003	100
Contig_544	1951	2178	2100	1962	1276	1798	1213	1627	845	1255	885	2221	754	925	2526	903	1346	2496	960	1212	1739	1270	2718	1648	2022	627	551	602	1147	1183	3312	1776	1932	775	562	1012	1131	pfu_proteins	pfu_aug1.0_665.1_22242.t1	pfu_aug1.0_665.1_22242.t1	9e-62	96.08
Contig_545	1592	4795	1686	3968	3689	3493	2832	3985	2495	1800	5310	3659	2531	1702	2328	2120	3509	2520	2144	2655	5035	3817	2616	1903	5305	2263	1060	2243	4627	4569	1764	2137	2363	1227	1208	4405	2288	pfu_proteins	pfu_aug1.0_1802.1_51423.t1	pfu_aug1.0_1802.1_51423.t1	0	80.13
Contig_546	1519	2403	1834	2457	1744	1259	1808	1263	1045	1681	1123	3705	2139	2120	1799	1326	3620	1964	1187	2060	1040	1084	2089	1270	2860	1269	1870	2026	1974	1682	1322	1908	1438	1170	735	939	347	pfu_proteins	pfu_aug1.0_10219.1_53504.t1	pfu_aug1.0_10219.1_53504.t1	6e-14	53.73
Contig_547	7360	11654	8403	12382	8351	7695	8036	8973	5147	11332	11490	13214	14162	10918	18353	6078	11388	13794	3921	12984	8522	8992	14221	13000	12735	5779	5777	7450	6436	13176	14198	27895	24248	8329	9738	5897	7938	cgigas_proteins	gi|405973942|gb|EKC38629.1|	Pre-mRNA-processing-splicing factor 8, partial	0	97.01
Contig_548	412	10962	1487	3740	8164	5464	4766	9378	5878	1446	5312	2424	1460	1339	2092	665	1084	1593	3186	2332	7048	8880	1536	1267	7145	3095	667	894	9975	14390	1466	2693	2708	1157	2046	5024	5197	cgigas_proteins	gi|405964620|gb|EKC30083.1|	Rho guanine nucleotide exchange factor 3	0	67.18
Contig_549	1334	772	721	1675	562	612	1028	638	290	751	555	1372	1918	1723	871	1027	1533	1228	606	1561	577	734	1084	882	1392	1058	1163	1542	449	732	690	931	1049	945	833	599	1746	pfu_proteins	pfu_aug1.0_16842.1_39873.t1	pfu_aug1.0_16842.1_39873.t1	1e-163	85.51
Contig_550	3281	6259	5254	5754	4326	3689	4509	4478	2178	4444	4877	7499	3631	4628	6035	2442	4323	4888	2333	4986	5321	4401	5338	4653	4396	1712	1409	2077	3638	5707	3553	7007	5790	1833	1912	2894	3970	cgigas_proteins	gi|405970223|gb|EKC35151.1|	Splicing factor 3B subunit 3	0	91.04
Contig_551	2828	6068	2343	3596	4772	3014	2929	4984	2063	2673	5624	2669	1882	2532	2538	1854	2517	2291	2158	3151	4404	4025	2815	2711	6212	1597	1161	1248	4279	4899	3834	4569	3619	2021	2307	3376	3904	cgigas_proteins	gi|405963289|gb|EKC28876.1|	Electron transfer flavoprotein-ubiquinone oxidoreductase, mitochondrial	0	85.77
Contig_552	2460	2276	1958	2504	1757	1325	1561	1941	852	2143	1884	3543	1884	2347	2409	2097	2367	1900	926	4107	1760	1486	3353	2306	3172	1564	1695	1833	2019	1442	1706	3011	2663	2207	1349	2121	2869	cgigas_proteins	gi|405958015|gb|EKC24184.1|	Peroxisomal acyl-coenzyme A oxidase 3	0	80.42
Contig_553	2138	1003	1117	2415	543	806	2155	990	536	1398	884	3399	2473	1498	1092	1606	3921	1327	917	4017	949	863	1480	674	1846	1466	1422	1492	706	855	582	681	803	1620	489	1028	1855	other_unigene	Dr.161907	Dr.161907 Transcribed locus	0.006	100
Contig_554	1180	3789	1528	2034	2661	1278	1472	2310	1141	1439	1966	3608	727	1815	3222	869	1106	2509	773	1214	1636	1826	2233	3200	2140	538	545	856	1989	3061	2758	5243	5633	902	1983	774	3208	pfu_proteins	pfu_aug1.0_16769.1_10962.t1	pfu_aug1.0_16769.1_10962.t1	0	79.63
Contig_555	16514	14430	12367	11527	10345	8415	12657	12564	7079	11781	12228	19363	14250	12679	14686	12509	12816	15953	7297	13947	13795	10589	18601	11241	16720	8571	6062	5291	11536	12956	9384	12564	13477	4097	5639	12398	3117	cgigas_proteins	gi|405973805|gb|EKC38497.1|	Mitochondrial inner membrane protein	1e-166	39.2
Contig_556	268	1485	250	1519	3041	669	1003	2801	878	377	1575	838	305	490	467	500	731	502	906	1331	977	1011	394	342	2769	367	94	144	1660	2878	337	199	641	178	166	1635	1666	other_tigr	ZebraFish:CT735724	CT735724 similar to UniRef100_UPI000050F93C Cluster: COG2031: Short chain fatty acids transporter; n=1; Brevibacterium linens BL2|Rep: COG2031:, partial (2%)	0.004	100
Contig_557	14127	9143	7152	15362	1688	4324	10366	3331	1576	8554	1695	15857	15972	15016	7674	8632	13345	13593	4531	16064	3083	3574	10758	9148	8773	6847	10640	10285	1037	2972	7572	11135	9490	7266	5150	2665	7762	pfu_proteins	pfu_aug1.0_1257.1_58411.t1	pfu_aug1.0_1257.1_58411.t1	0	84.86
Contig_558	288	1728	38	919	1062	810	321	726	760	111	1327	81	410	55	7	274	69	41	406	696	513	866	255	287	1841	527	147	134	866	644	145	11	42	117	41	558	1757	pfu_proteins	pfu_aug1.0_168068.1_57338.t1	pfu_aug1.0_168068.1_57338.t1	7e-30	72.62
Contig_559	1083	1812	1229	1048	1347	739	927	1236	566	859	919	2027	671	1080	1263	614	1653	1409	678	1260	1453	1079	1332	805	2260	608	475	673	1139	1094	914	1176	1392	485	508	1330	2489	cgigas_proteins	gi|405945747|gb|EKC17458.1|	DNA-directed RNA polymerase I subunit RPA12	5e-44	62.5
Contig_560	1710	1339	592	1393	637	642	1626	783	496	868	748	2057	2012	2021	718	1301	1802	1183	613	2211	699	954	1732	721	2544	1131	1134	1264	932	1142	566	771	899	586	520	888	1632	other_unigene	Dr.127786	Dr.127786 Transcribed locus, strongly similar to NP_001157304.1 BTB (POZ) domain containing 9-like [Danio rerio]	0.005	96.2
Contig_561	1943	1180	1192	1066	778	774	760	824	530	954	1051	1548	1063	1208	1266	692	1515	1554	604	1197	935	1097	1560	903	1287	739	612	647	992	1116	719	1149	1187	511	471	1125	1302	other_unigene	Hs.731810	Hs.731810 Folliculin interacting protein 2 ## GENE: FNIP2 ## CYTOBAND: 4q32.1	0.01	100
Contig_562	45660	17504	24002	28726	9464	11028	17593	13605	6647	22333	16165	41788	43372	31354	33324	40153	46814	34652	12918	35055	16694	15539	37837	27549	27816	22311	25127	24634	15170	14415	20634	21261	27334	19290	13745	25840	504	pfu_proteins	pfu_aug1.0_1333.1_36957.t1	pfu_aug1.0_1333.1_36957.t1	5e-87	92.57
Contig_563	7414	10234	5320	10253	8219	3460	7529	8717	5029	5100	6993	10557	7327	7956	7193	4267	6204	7365	5698	10447	6698	6792	6228	4617	12219	4345	4149	3344	6420	5650	5036	5148	5749	3714	2444	3774	6696	cgigas_proteins	gi|405951471|gb|EKC19381.1|	Serine hydroxymethyltransferase, mitochondrial	0	81.32
Contig_564	3239	4167	3312	3518	2385	2153	2885	3115	1607	3242	3626	5460	4124	3767	4847	2296	4685	4949	1591	3924	2538	2368	4383	2937	3296	2893	2948	2794	2096	2975	3271	4809	5382	2749	2673	2851	2642	cgigas_proteins	gi|405974767|gb|EKC39389.1|	Splicing factor 4	5e-138	55.53
Contig_565	1552	3288	1024	2550	2354	2539	2077	3082	1667	1217	3341	2299	2130	1500	1097	1455	1580	1811	1613	2740	3186	2353	1960	901	4604	2041	942	1322	3746	3094	886	1204	1899	846	715	2650	1537	pfu_proteins	pfu_aug1.0_13016.1_61138.t1	pfu_aug1.0_13016.1_61138.t1	2e-87	95
Contig_566	347	2988	774	1057	1878	877	1197	3077	1711	746	3336	1609	462	263	1791	162	1197	1457	1233	1808	3235	2134	1302	1135	3586	599	125	190	1277	2079	2035	3992	2184	769	1106	6128	2637
Contig_567	8313	11489	4580	13165	7805	8077	7793	10284	3997	5475	8937	7728	17484	9801	5150	7174	12835	9042	5375	15554	7513	8434	9739	5303	13840	11193	8750	9471	6426	9217	5559	7195	6846	6006	3497	6877	5337	cgigas_proteins	gi|405952288|gb|EKC20118.1|	Tax1-binding protein 1-like protein B	0	49.14
Contig_568	540	846	511	863	473	567	467	821	312	645	1084	809	367	436	1045	362	547	709	406	491	783	593	430	699	1263	153	168	204	712	667	1025	1147	1060	266	397	940	688	cgigas_proteins	gi|405971888|gb|EKC36692.1|	Chromatin accessibility complex protein 1	6e-41	76.09
Contig_569	1363	868	1707	1238	1124	1233	761	781	356	1318	818	1617	2465	1382	1036	1486	2529	2913	700	2179	507	920	2305	1022	8404	2764	1752	1229	790	1291	1222	1381	654	1309	633	1204	5337	pfu_proteins	pfu_aug1.0_5436.1_01990.t1	pfu_aug1.0_5436.1_01990.t1	2e-128	82.53
Contig_570	59	3030	131	398	1718	292	72	1145	1249	28	2980	35	15	49	505	59	893	42	788	182	1638	2850	362	701	1671	369	150	88	4310	3727	136	1065	503	275	696	2649	643	other_unigene	Dr.80050	Dr.80050 Cytochrome P450, family 4, subfamily V, polypeptide 7 ## GENE: cyp4v7 ## CHR: 14	0.002	100
Contig_571	2255	1930	1531	4517	1146	1012	1478	808	498	2718	933	2090	3116	2882	1191	3299	1165	1328	1328	6630	1593	2206	3406	2480	2193	789	1796	2155	706	1314	2168	2287	2092	1780	1248	941	2201	pfu_proteins	pfu_aug1.0_17666.1_03859.t1	pfu_aug1.0_17666.1_03859.t1	0	89.62
Contig_572	637	1402	949	964	1129	484	651	1204	535	868	1498	1112	487	621	1759	531	1525	1581	484	689	799	1145	967	1030	1666	446	405	327	1168	1164	1608	1380	1277	770	836	1150	2278	other_unigene	Dr.78484	Dr.78484 Zgc:85843 ## GENE: zgc:85843 ## CHR: 2	0.007	100
Contig_573	10624	6992	11014	9116	4273	4963	6037	5714	2409	13604	4835	16804	3969	11601	13310	5955	7044	11778	2797	8743	5304	3964	17954	13743	6702	3400	3185	5335	3950	5269	13568	17269	23511	4245	6661	3439	4119	pfu_proteins	pfu_aug1.0_198.1_22077.t1	pfu_aug1.0_198.1_22077.t1	0	96.64
Contig_574	814	2892	866	2594	2717	1514	1564	2427	1188	1819	2397	1368	2333	1844	1771	915	711	1321	1452	2474	1958	1890	1844	1883	3290	1271	1542	1098	2314	2201	1596	2658	2410	833	1158	835	4015	cgigas_proteins	gi|405962715|gb|EKC28364.1|	Protein PTHB1	0	75.24
Contig_575	1761	1608	874	1307	1299	1183	952	1543	746	1199	1731	2157	1407	1053	1037	921	1721	1237	865	1754	1689	1760	1545	701	2624	1525	850	1128	1164	1349	752	839	998	1130	791	2426	2184
Contig_576	878	2612	1909	1841	1780	1194	1335	1976	1028	2295	2132	2413	1320	1493	2656	1189	1378	2421	963	1249	1850	1744	2179	1803	3292	1483	801	1105	2299	1971	1885	4427	4661	1514	2320	1621	3483	pfu_proteins	pfu_aug1.0_13533.1_39509.t1	pfu_aug1.0_13533.1_39509.t1	0	83.96
Contig_577	7961	3408	3492	10922	2015	4014	5984	2772	2091	3597	4770	10643	10959	10423	2393	4262	14378	10343	2288	11379	3764	3509	3538	2213	8383	8189	6126	10037	2714	3373	2687	2308	3329	6838	2402	2722	5090	cgigas_proteins	gi|405957710|gb|EKC23901.1|	Protein phosphatase 1 regulatory subunit 7	2e-172	68.44
Contig_578	953	5535	3373	2920	2528	2777	2246	4593	1639	5055	3240	4088	1676	2016	7557	365	2586	5391	1251	2103	3320	3598	5431	5432	2614	429	409	861	2965	3868	9037	16583	14711	3556	8636	2523	3237	pfu_proteins	pfu_aug1.0_1485.1_07974.t1	pfu_aug1.0_1485.1_07974.t1	0	96.35
Contig_579	1430	1136	954	1631	846	771	1140	1102	592	1080	1146	1512	1621	1486	1424	1041	1921	1585	842	1947	854	910	1537	896	1938	1240	926	1121	860	982	1138	1365	1805	1051	891	1532	1431	pfu_proteins	pfu_aug1.0_219010.1_06912.t1	pfu_aug1.0_219010.1_06912.t1	2e-06	67.57
Contig_580	48	2684	71	1558	5504	1793	1228	1168	1518	219	5192	90	973	21	68	71	141	53	1832	1537	2010	3876	38	58	5956	755	29	41	4146	5540	52	46	25	32	33	1762	3349	pfu_proteins	pfu_aug1.0_983.1_36768.t1	pfu_aug1.0_983.1_36768.t1	0	89.1
Contig_581	3205	1531	1460	2461	907	822	1068	1092	732	1302	1217	2598	2004	2131	1714	1288	2345	2027	894	1991	1190	998	2653	1180	2130	1461	1281	1225	1215	1161	1911	2240	2197	1099	1158	2530	1922
Contig_582	989	2369	1072	1892	1637	1203	1483	2061	1045	1186	1600	2098	1726	1542	1250	672	1243	936	539	2136	1241	1462	1380	1162	2392	971	902	941	1580	2121	1175	1753	1705	811	695	696	1977	pfu_proteins	pfu_aug1.0_435.1_65443.t1	pfu_aug1.0_435.1_65443.t1	4e-120	63.07
Contig_583	1697	3356	1652	2511	2406	1459	1873	1287	1024	1226	2262	3251	2128	1693	2022	1447	2940	2213	1010	1475	2912	2169	2394	1789	3846	1902	1344	1480	2119	2028	1037	2410	2710	1365	1363	1866	3599	pfu_proteins	pfu_aug1.0_1080.1_00599.t1	pfu_aug1.0_1080.1_00599.t1	0	85.13
Contig_584	4315	5364	2319	3979	4515	2223	2826	3888	2271	2160	5387	3389	3871	3865	2558	3568	5645	3189	2408	3898	4539	3686	3274	1725	6571	2839	2037	2914	5331	4930	2228	2824	3045	2076	2221	4101	1080	cgigas_proteins	gi|405950725|gb|EKC18693.1|	Electron transfer flavoprotein subunit beta	3e-144	84.31
Contig_585	105	5538	18	2137	7590	3460	2237	4927	3113	66	7593	42	184	106	27	124	10	73	3111	1323	2488	6042	34	256	5425	4479	334	193	7635	10231	97	112	70	140	411	373	6095	cgigas_proteins	gi|405954726|gb|EKC22086.1|	Dynein heavy chain 2, axonemal	0	63.39
Contig_586	928	904	496	953	354	252	1646	401	214	346	282	794	3247	1397	597	710	1411	1776	824	627	299	431	673	454	1413	3222	1602	2089	351	407	472	674	655	830	457	351	1457
Contig_587	959	975	761	481	914	463	444	378	474	344	668	504	1163	794	334	475	779	898	541	492	299	367	390	320	1325	565	756	671	268	578	300	459	649	336	393	421	1544
Contig_588	6101	1749	574	3426	361	604	2457	4151	356	640	2449	5543	2611	5348	3309	1533	3756	3657	1231	3205	181	1486	2651	4165	1699	1927	3125	2890	410	1752	1517	1836	3506	1993	2237	369	1265	pfu_proteins	pfu_aug1.0_6146.1_59951.t1	pfu_aug1.0_6146.1_59951.t1	0	89.82
Contig_589	536	6456	329	3506	4959	2787	2336	4770	2647	746	6068	375	2349	1210	322	650	371	551	2864	2834	3804	4743	562	574	5859	3267	1446	1045	5257	5799	790	964	1035	393	521	2122	5364	pfu_proteins	pfu_aug1.0_23362.1_04291.t1	pfu_aug1.0_23362.1_04291.t1	0	78.16
Contig_590	884	1342	1047	1060	923	373	575	1628	867	360	886	1127	984	1044	1305	488	1046	1189	472	1123	782	252	1137	859	2192	779	517	1331	578	847	668	837	1054	301	664	559	2128	pfu_proteins	pfu_aug1.0_6845.1_16998.t1	pfu_aug1.0_6845.1_16998.t1	5e-07	40.91
Contig_591	498	1419	431	656	1303	657	595	1190	751	360	1359	1340	550	476	733	607	1335	806	726	357	967	763	643	485	1654	898	168	492	1708	1944	504	564	867	125	292	2121	1690	other_unigene	Hs.647723	Hs.647723 Proteoglycan 4 ## GENE: PRG4 ## CYTOBAND: 1q25-q31	0.0008	89.6
Contig_592	1253	1987	583	1410	3713	879	1072	2613	578	725	2388	1116	1520	967	880	989	1420	828	1734	1506	644	1524	1054	851	2668	1652	629	654	2354	3728	714	723	854	953	437	1051	1626	pfu_proteins	pfu_aug1.0_125541.1_71721.t1	pfu_aug1.0_125541.1_71721.t1	5e-22	48.48
Contig_593	9848	15611	11241	16015	12034	9573	11984	13455	6721	13842	12416	22461	13673	10736	19740	8829	17761	16600	7188	15942	10024	11343	15485	13819	16221	8936	8655	10728	10465	16100	15428	24426	23855	10199	11768	8498	5204	pfu_proteins	pfu_aug1.0_1999.1_44211.t1	pfu_aug1.0_1999.1_44211.t1	0	96.33
Contig_594	415	11415	260	6164	8572	6499	3861	8438	4699	949	12556	508	2410	858	433	411	445	670	3725	3297	7256	8986	787	1315	9863	4636	1368	1137	7552	12577	835	2006	1545	662	1052	1985	6201	pfu_proteins	pfu_aug1.0_28945.1_19268.t1	pfu_aug1.0_28945.1_19268.t1	0	85.47
Contig_595	10295	1944	6160	13852	1046	5050	4201	2222	601	5500	133	3974	12008	18642	1948	8266	2612	6270	5957	13951	2067	2361	8551	7748	16634	8719	12467	11057	182	1207	3351	6405	6468	3498	2981	800	6353	cgigas_proteins	gi|405953508|gb|EKC21158.1|	Choline transporter-like protein 2, partial	0	66.53
Contig_596	25891	6060	10007	10057	3182	6716	2919	10406	1703	18866	3674	6189	11919	5031	6020	8364	2711	4764	3749	15548	5481	3632	15762	7162	5015	1029	4294	10374	3670	4012	7134	8421	7556	1383	2662	2777	3309	cgigas_proteins	gi|405966314|gb|EKC31614.1|	Lysyl-tRNA synthetase	0	78.19
Contig_597	975	766	904	913	399	411	456	604	400	643	696	1297	979	792	1201	777	1501	1124	484	983	568	581	1389	614	1181	827	758	885	561	620	533	1356	1114	815	718	761	1477
Contig_598	273	11973	671	1678	14104	1392	433	4555	6007	220	13667	361	75	284	4012	199	2793	224	7351	607	15268	11984	1634	3267	4932	1336	299	257	19423	20485	653	5673	2595	1207	3109	12999	1566
Contig_599	5170	2247	4007	3398	754	3051	1403	1738	945	3196	310	2946	7661	2723	1330	4261	6193	5220	1799	6801	1454	751	4631	3909	4956	3339	2971	3069	255	3197	1622	2076	1284	1456	668	1305	3045	pfu_proteins	pfu_aug1.0_4891.1_45072.t1	pfu_aug1.0_4891.1_45072.t1	0	80.66
Contig_600	2080	649	2024	1685	483	717	1315	847	326	2003	383	2426	2347	2408	1768	2315	2045	2760	634	2192	700	469	2695	1625	1991	1508	1018	1581	327	636	1797	2926	1947	1055	1178	987	1493
Contig_601	398	2254	988	712	958	774	871	1422	650	1345	1610	1916	192	619	2599	341	1208	1180	418	1028	895	1106	1039	1101	1960	189	146	136	1338	2134	1645	3709	4141	917	1563	1421	1340	pfu_proteins	pfu_aug1.0_6804.1_60110.t1	pfu_aug1.0_6804.1_60110.t1	3e-25	78.26
Contig_602	2820	1117	1183	3432	356	1644	3145	1564	208	1545	204	301	5956	4330	320	2524	432	878	1736	9259	1199	937	2859	1967	3317	2310	4612	6226	271	616	1292	953	1154	1127	559	181	3244	pfu_proteins	pfu_aug1.0_5132.1_67172.t1	pfu_aug1.0_5132.1_67172.t1	0	81.4
Contig_603	23	11007	12	2522	9004	5862	2442	14182	4102	6	5146	39	2016	21	36	21	94	28	6641	2680	10543	9736	22	20	14165	5846	14	23	10596	11802	45	10	26	67	16	14182	1385	pfu_proteins	pfu_aug1.0_390.1_43641.t1	pfu_aug1.0_390.1_43641.t1	1e-07	25.76
Contig_604	10511	1580	5628	5061	1121	2007	10608	3219	1747	3413	1309	16431	9611	13827	7320	5490	18089	11549	1821	6561	842	1020	7394	5851	6628	4746	3310	5352	819	1718	5604	10019	8013	4315	4824	1061	4920	pfu_proteins	pfu_aug1.0_2620.1_30181.t1	pfu_aug1.0_2620.1_30181.t1	0	83.84
Contig_605	43	4757	347	1944	4085	1517	1534	3352	1837	442	3018	559	149	544	282	95	318	366	1446	729	2000	2216	329	826	3783	789	176	111	3142	6872	583	445	1136	234	716	742	4107	cgigas_proteins	gi|405965527|gb|EKC30896.1|	Abnormal spindle-like microcephaly-associated-like protein	0	39.61
Contig_606	1383	1987	1968	1430	2266	2370	980	1619	1784	2734	1338	3226	2046	2729	3052	1313	1658	1324	855	2665	3273	1617	2130	1556	6806	1804	952	3059	3060	3195	891	1540	720	2604	824	679	2766
Contig_607	5833	1934	1552	4704	2825	2589	4254	1620	849	1911	604	3502	6113	7103	1006	4130	3741	2971	1336	6819	1709	2680	4855	2721	4376	4191	3286	3003	900	3450	1645	2202	1853	2054	1387	1278	3450	cgigas_proteins	gi|405977321|gb|EKC41779.1|	hypothetical protein CGI_10021646	5e-77	60.98
Contig_608	397	2956	166	1439	2278	898	1073	1292	2676	309	4112	717	555	357	285	229	488	688	2648	1199	1031	3203	420	385	4056	2055	183	222	2653	4057	375	713	323	322	370	2705	2083	pfu_proteins	pfu_aug1.0_25888.1_26275.t1	pfu_aug1.0_25888.1_26275.t1	2e-20	61.64
Contig_609	1437	1834	1225	1837	1209	1214	1390	1197	719	1143	1619	2260	1803	2115	1710	1421	2642	1686	907	1811	1335	1267	1682	1443	2044	1428	1423	1469	1545	1868	1136	1353	1614	1044	731	861	766	pfu_proteins	pfu_aug1.0_151564.1_64584.t1	pfu_aug1.0_151564.1_64584.t1	3e-22	78.33
Contig_610	1218	974	738	921	609	441	490	696	290	526	719	1221	675	861	818	620	1393	798	436	882	790	577	1098	953	1086	411	397	500	783	690	965	900	1235	479	504	754	869	cgigas_proteins	gi|405970198|gb|EKC35126.1|	U4/U6.U5 small nuclear ribonucleoprotein 27 kDa protein	7e-33	82.54
Contig_611	975	1344	1639	842	495	538	453	989	319	1398	1113	2184	871	1435	1553	635	1142	1139	439	896	920	668	864	1784	1350	692	642	537	634	1301	1501	1687	3118	729	1005	995	1622	pfu_proteins	pfu_aug1.0_6.1_57888.t1	pfu_aug1.0_6.1_57888.t1	0	85.51
Contig_612	963	837	562	1206	623	438	686	758	318	592	408	926	858	700	903	512	1013	938	377	1013	498	594	999	633	1185	442	404	447	549	828	453	501	854	446	396	391	1168	pfu_proteins	pfu_aug1.0_21167.1_25922.t1	pfu_aug1.0_21167.1_25922.t1	2e-130	98.9
Contig_613	10191	1376	3515	10535	1036	5559	1131	3681	172	4851	124	171	12726	8373	68	8360	318	729	1382	13611	2709	1719	9661	4177	7767	3200	8447	9374	90	1808	3217	2526	1929	2599	1791	70	5763	pfu_proteins	pfu_aug1.0_4294.1_66934.t1	Chitin synthase like protein Chitin synthase, hit to BLAST(NCBI, XP_003088165.1) 20 full NULL	0	79.64
Contig_614	82	1265	65	357	914	442	301	1361	323	21	1503	178	197	65	85	207	228	71	663	366	994	926	79	70	1783	471	25	34	1063	1560	21	27	52	41	5	1920	616	pfu_proteins	pfu_aug1.0_28030.1_11882.t1	pfu_aug1.0_28030.1_11882.t1	3e-06	68.75
Contig_615	3872	1408	1598	3478	852	1826	2274	859	568	2841	747	3202	5050	4232	861	3278	2314	2631	1446	5134	1417	1793	2503	1949	3572	2530	3135	2397	874	1319	1744	2300	1964	1907	1278	825	3882
Contig_616	15	9272	31	3514	8036	4858	1944	5696	3347	12	9581	40	1260	8	6	9	87	29	4206	2476	6561	5206	14	6	8915	5996	6	26	9934	9601	57	8	22	44	14	5913	3808	pfu_proteins	pfu_aug1.0_3512.1_08645.t1	pfu_aug1.0_3512.1_08645.t1	0	48.71
Contig_617	8	4801	12	2056	1664	2283	1015	1587	1820	6	3396	12	162	0	13	0	14	4	2264	856	2066	1535	4	4	3166	2297	0	6	3483	2462	37	4	2	12	0	816	3287	refseq_protein	XP_812368.1	ref|XP_812368.1| hypothetical protein [Trypanosoma cruzi strain CL Brener]	6e-10	26.9
Contig_618	2293	363	801	1640	237	372	2383	370	166	572	235	2365	2596	1864	633	669	1521	1127	363	797	273	440	1228	602	2603	820	682	552	307	532	450	557	624	1447	238	153	2179	cgigas_proteins	gi|405957917|gb|EKC24094.1|	Sodium- and chloride-dependent glycine transporter 2	2e-174	52.72
Contig_619	417	1753	122	1109	964	1027	737	1880	864	82	2729	124	617	230	107	178	181	206	841	666	1806	1989	201	90	2811	1305	181	95	2827	1834	198	139	196	131	157	1788	627
Contig_620	6114	6885	6797	6372	5353	4039	5520	5155	3322	6580	5658	12359	5868	6695	9344	4330	9427	8819	3254	7120	4897	4985	8759	6593	7802	3840	3243	4193	5604	6622	7287	12597	12428	4291	5989	5587	4624	cgigas_proteins	gi|405974697|gb|EKC39323.1|	C-terminal-binding protein	0	90.47
Contig_621	1174	307	160	164	21	49	173	306	96	66	66	137	1035	2128	14	752	91	533	590	749	37	33	200	30	2291	1623	914	828	287	137	20	25	54	112	36	136	1934	cgigas_proteins	gi|405971990|gb|EKC36789.1|	LIM homeobox transcription factor 1-beta	9e-130	66.33
Contig_622	964	329	346	869	166	601	336	423	75	613	129	229	2277	1019	243	922	411	384	514	1513	337	420	706	495	1079	556	1000	918	122	249	323	516	609	404	260	104	1273	pfu_proteins	pfu_aug1.0_3251.1_16052.t1	pfu_aug1.0_3251.1_16052.t1	0	96.28
Contig_623	3376	5406	3969	5796	3975	3228	3798	5458	2591	5547	5161	8942	4924	4184	7788	2556	5012	5775	1599	6104	4578	3747	6416	4647	4783	2602	2553	3284	3539	5904	5701	10773	8690	2462	3731	2617	5759	pfu_proteins	pfu_aug1.0_67014.1_56417.t1	pfu_aug1.0_67014.1_56417.t1	0	86.57
Contig_624	2882	1203	4035	4365	1567	1556	2486	1694	1173	1919	1362	3366	4640	3944	2528	3004	2272	2661	1867	4587	1405	1862	3848	3562	4025	3337	5149	2464	1439	2862	2281	2299	2133	3100	2072	2436	4508	cgigas_proteins	gi|405962231|gb|EKC27927.1|	Cystathionine beta-synthase	0	82.7
Contig_625	2268	780	1033	1487	417	515	1102	760	407	933	610	1700	1959	1631	1087	1654	2209	1482	670	2218	683	754	1698	687	1211	1178	1067	1352	549	659	740	906	989	1066	639	1309	951	pfu_proteins	pfu_aug1.0_6185.1_23973.t1	pfu_aug1.0_6185.1_23973.t1	2e-07	60.53
Contig_626	7310	968	1304	3417	364	1077	843	1339	290	2007	243	594	6966	4454	410	3291	847	859	631	3677	490	1224	5399	2825	3772	1178	3112	2801	812	772	646	617	584	1773	450	428	1877	pfu_proteins	pfu_aug1.0_17110.1_11008.t1	pfu_aug1.0_17110.1_11008.t1	1e-19	57.81
Contig_627	1760	2921	1964	2841	2773	1534	2728	2517	1166	1824	2665	4747	4096	3939	4357	2296	4699	3216	1973	3390	2190	1735	2821	3113	3665	2276	2245	2714	2315	3876	1709	2273	2497	1831	1180	1296	569	other_unigene	Hs.157401	Hs.157401 TP53RK binding protein ## GENE: TPRKB ## CYTOBAND: 2p24.3-p24.1	0.001	100
Contig_628	710	1541	852	1441	1040	669	641	1299	575	737	1558	934	570	600	1348	433	962	797	737	1048	1687	1128	1100	1120	1381	500	288	379	1471	1256	3059	1750	2777	986	1820	876	1124	refseq_protein	XP_003705552.1	ref|XP_003705552.1| PREDICTED: uncharacterized protein LOC100876439 [Megachile rotundata]	2e-20	53.1
Contig_629	1248	862	1025	1050	591	645	737	915	372	855	1116	2143	1054	1057	1363	795	1145	1851	614	764	867	978	1182	999	2554	561	688	531	1050	1428	1130	1629	1734	975	2297	832	1923	cgigas_proteins	gi|405962819|gb|EKC28462.1|	Thioredoxin domain-containing protein 9	2e-99	80
Contig_630	15853	15134	11951	24515	11448	10522	16576	13502	6296	12405	11802	21021	24351	24582	11508	10020	15337	18015	7745	26365	11463	10183	18523	10644	18767	12118	10818	14101	9759	16256	10675	11922	12877	10232	5943	7876	7899	pfu_proteins	pfu_aug1.0_831.1_15252.t1	pfu_aug1.0_831.1_15252.t1	0	98.83
Contig_631	853	1168	1118	658	811	584	545	780	491	1295	744	1843	497	689	1401	489	1297	1355	347	662	759	814	1549	1115	1176	405	280	464	666	872	1127	2209	2179	596	1104	918	1659	cgigas_proteins	gi|405966763|gb|EKC32005.1|	hypothetical protein CGI_10011338	1e-92	54.37
Contig_632	780	1036	333	1039	759	502	572	822	475	595	1050	433	688	512	286	503	500	571	615	757	977	405	685	356	1376	582	357	315	1160	969	467	789	560	286	311	1135	1817	pfu_proteins	pfu_aug1.0_10249.1_53508.t1	pfu_aug1.0_10249.1_53508.t1	6e-09	59.09
Contig_633	1188	2109	578	2460	2926	1744	1563	3507	1330	497	3982	725	1817	1226	818	281	888	741	2295	2375	2271	2585	1359	849	4171	2832	871	1000	3806	3882	1260	1467	914	779	903	1576	3747	cgigas_proteins	gi|405977742|gb|EKC42176.1|	Jouberin	0	62.05
Contig_634	2650	3594	3046	3233	2925	1936	2683	2466	1580	2317	2881	5283	2387	2416	2944	2397	4868	2954	1566	3270	2920	2029	2418	2181	4716	1632	1504	2264	2546	3688	1382	2587	2823	1458	761	3377	3848	pfu_proteins	pfu_aug1.0_1364.1_58460.t1	pfu_aug1.0_1364.1_58460.t1	1e-07	77.78
Contig_635	8824	3753	6117	4719	1972	2407	3149	3110	1486	7050	2982	11737	5605	6568	6925	4974	5520	5962	2000	4914	2360	2943	8575	5202	5098	3368	2666	2867	2352	2751	5093	6454	8411	3352	2448	3446	2787	cgigas_proteins	gi|405964521|gb|EKC29997.1|	Dolichyl-diphosphooligosaccharide--protein glycosyltransferase subunit STT3A	0	92.69
Contig_636	3091	983	1148	1807	954	1035	1755	1316	554	2192	1040	3168	6462	2499	2188	2271	4544	4500	1296	3100	1036	838	2753	2036	2272	1772	3352	4244	789	2180	1571	2896	2170	2738	1770	2822	2852
Contig_637	777	1230	607	729	713	571	704	971	603	642	1042	870	718	877	809	701	1080	837	524	1041	826	816	983	1127	1575	760	544	630	702	988	1251	1292	1128	583	540	698	1623
Contig_638	1706	9838	3924	3747	7920	3838	3862	4996	3299	3481	6118	9397	1927	2960	4690	2076	4808	4611	4456	3033	5998	6873	3479	3526	10079	3160	1555	2612	5440	8137	3823	6932	7581	2402	2779	5660	5392	pfu_proteins	pfu_aug1.0_3717.1_01521.t1	pfu_aug1.0_3717.1_01521.t1	0	78.88
Contig_639	156	933	16	477	699	470	608	948	405	4	1311	77	326	30	34	50	105	49	394	470	763	1045	94	34	1162	336	16	33	865	1159	30	31	30	20	12	506	1073	pfu_proteins	pfu_aug1.0_26089.1_40610.t1	pfu_aug1.0_26089.1_40610.t1	2e-98	62.92
Contig_640	106	1689	493	535	1004	712	720	1028	578	840	1298	850	292	343	1014	126	344	660	397	429	915	1076	632	751	1169	354	149	174	1513	1637	917	1853	1584	365	1015	869	1612	pfu_proteins	pfu_aug1.0_3087.1_44573.t1	pfu_aug1.0_3087.1_44573.t1	3e-176	79.66
Contig_641	1075	964	804	936	488	648	854	665	379	812	592	1485	1363	1019	1251	870	2075	1026	647	1289	1049	497	996	786	1634	1349	1035	973	531	892	573	885	862	605	594	1802	1501	pfu_proteins	pfu_aug1.0_4497.1_01746.t1	pfu_aug1.0_4497.1_01746.t1	2e-06	51.02
Contig_642	788	1129	306	588	864	519	514	866	421	379	1101	362	693	493	363	444	444	402	449	881	925	897	612	441	1216	512	390	334	966	943	538	619	615	281	387	840	1612	cgigas_proteins	gi|405950584|gb|EKC18562.1|	Tetratricopeptide repeat protein 8	8e-167	89.11
Contig_643	512	1203	411	546	2264	899	1037	1995	744	394	1889	700	467	426	571	461	942	362	713	654	1604	1255	472	416	4112	589	221	607	2195	1616	313	261	406	162	211	591	1233
Contig_644	33046	2477	4092	18512	1590	8405	1407	6690	351	13836	42	190	28016	18180	122	15214	743	878	7781	25072	3059	2589	23089	19302	9140	7784	17831	19404	14	2355	3881	3361	3400	7626	3782	122	5443	pfu_proteins	pfu_aug1.0_11582.1_46397.t1	pfu_aug1.0_11582.1_46397.t1	0	80.45
Contig_645	478	39	100	58	0	635	188	444	39	405	8	3	472	7	2	56	0	209	30	854	5	457	65	36	1635	1226	156	65	2	115	20	10	73	2	23	0	1721	pfu_proteins	pfu_aug1.0_1167.1_43918.t1	pfu_aug1.0_1167.1_43918.t1	4e-31	51.18
Contig_646	4744	4413	1779	3861	5072	3722	3507	3180	2429	1962	3737	3402	3958	4003	3324	2978	2906	3024	2295	4579	4287	3015	2624	3188	5759	1906	2469	1942	4691	4739	3282	3909	4917	1667	1867	4394	4930	pfu_proteins	pfu_aug1.0_6987.1_67599.t1	pfu_aug1.0_6987.1_67599.t1	1e-13	60.66
Contig_647	2239	835	1240	1550	501	557	1151	686	412	957	701	2104	1898	1504	1162	1092	2691	1757	642	1713	778	631	1766	936	1267	1109	1114	1371	502	700	1143	1282	1138	1204	912	1385	1114
Contig_648	1333	2410	1048	1968	790	724	1342	1492	1055	482	1055	751	803	806	795	881	1177	819	716	1381	681	895	1253	758	2474	964	429	446	1212	1078	680	502	692	377	218	877	1327
Contig_649	1779	1097	1367	1202	924	619	963	1285	614	1200	998	2849	1967	1282	1992	1638	3962	2291	597	1692	1028	773	2043	1465	1772	1608	1512	1629	903	991	1325	1967	1860	1596	1266	2521	1515
Contig_650	6834	17555	3652	11955	16659	11337	7126	15932	7205	4370	18505	8309	11893	6816	5340	4590	11800	7414	10749	10242	14338	12387	6458	4097	23207	12589	5282	6689	21333	11793	3582	4757	4958	4023	2700	8159	4014	refseq_protein	XP_003225917.1	ref|XP_003225917.1| PREDICTED: leukocyte receptor cluster member 8 homolog [Anolis carolinensis]	4e-85	56.6
Contig_651	933	1387	854	1352	895	841	652	820	438	909	799	576	1149	642	855	1239	702	1092	524	1023	851	993	1151	980	1656	714	498	560	1099	967	1118	1492	1548	757	1345	866	1574	cgigas_proteins	gi|405969510|gb|EKC34478.1|	Protein-tyrosine phosphatase-like member B	4e-92	63.8
Contig_652	2228	5971	1542	3610	3424	2479	3126	4861	2222	1904	4706	1576	3046	1897	1894	1572	1892	2379	2209	4090	4393	3896	2486	2040	5976	2430	1401	1063	4254	4735	2895	4583	3186	1271	1905	3249	3378	cgigas_proteins	gi|405962109|gb|EKC27813.1|	Kinesin-associated protein 3	0	81.35
Contig_653	780	2560	585	1330	2276	791	996	1325	905	603	1193	1058	843	532	666	826	858	966	927	1301	2088	1697	690	776	2311	870	496	549	1278	1067	453	888	977	353	415	1213	2933	cgigas_proteins	gi|405971711|gb|EKC36534.1|	WD repeat-containing protein 92	0	86.48
Contig_654	314	616	315	437	934	278	343	1048	349	6	314	1120	328	293	1078	476	646	655	739	434	1083	937	934	926	1433	490	197	398	757	1216	1144	1643	299	401	866	1364	1162	pfu_proteins	pfu_aug1.0_3232.1_37537.t1	pfu_aug1.0_3232.1_37537.t1	2e-113	54.89
Contig_655	591	318	810	896	269	255	581	543	166	809	222	1132	906	430	482	632	756	387	313	611	290	364	1152	350	1195	846	375	455	597	240	241	228	504	315	347	578	644
Contig_656	3692	4774	8370	2067	1338	2428	1903	2581	2201	7316	4014	17964	697	4657	12274	1354	4145	10173	784	1448	2019	1448	8413	5914	1800	671	1706	2425	2218	3151	8831	12272	14517	2014	2873	2367	1780	pfu_proteins	pfu_aug1.0_22711.1_04237.t1	pfu_aug1.0_22711.1_04237.t1	0	96.06
Contig_657	1107	2075	1053	1609	1656	1201	1228	1388	845	1139	1577	1929	1378	1043	1507	701	1584	1400	695	1479	1348	1326	1411	1085	2207	945	737	890	1119	1866	1037	1702	1683	854	847	957	3579	pfu_proteins	pfu_aug1.0_10172.1_46159.t1	pfu_aug1.0_10172.1_46159.t1	9e-23	44.88
Contig_658	2214	4027	1570	3235	2962	2168	2696	3483	1624	1973	3042	2006	2446	1998	2545	1458	1672	2091	1546	3486	3351	3065	2601	2062	4651	1848	1352	1549	2769	4340	1677	3769	3631	952	1921	1582	4361	pfu_proteins	pfu_aug1.0_4777.1_01817.t1	pfu_aug1.0_4777.1_01817.t1	0	97.31
Contig_659	936	1249	1019	1145	842	652	761	890	446	806	857	1988	791	1135	1130	651	1578	1357	361	1061	883	697	1181	1091	1366	447	423	642	619	1165	860	1469	2272	632	558	533	1799	refseq_protein	NP_001007832.1	ref|NP_001007832.1| phosphorylase b kinase regulatory subunit beta [Gallus gallus]	1e-164	48.5
Contig_660	1056	351	227	738	257	433	738	449	237	292	248	292	1537	1190	265	840	482	325	290	1063	306	215	764	565	1161	467	1076	767	288	451	346	295	382	271	214	209	1336	cgigas_proteins	gi|405960324|gb|EKC26255.1|	Argininosuccinate lyase	0	76
Contig_661	4544	3941	5075	3009	2351	1998	3035	2492	1798	5113	2502	8569	2864	4019	7442	3084	5140	5258	1665	3379	3478	2731	7427	5453	3644	1897	1830	2862	2722	3054	3531	5804	5571	1378	2029	3135	1887	cgigas_proteins	gi|405971245|gb|EKC36091.1|	Eukaryotic translation initiation factor 3 subunit D	0	89.94
Contig_662	13	11205	30	3835	12407	5623	2262	4343	4408	14	9399	25	1806	27	17	22	98	34	6498	2921	6036	7672	41	14	11515	5251	12	21	12500	10830	60	22	34	47	18	3570	7477	pfu_proteins	pfu_aug1.0_1541.1_00757.t1	pfu_aug1.0_1541.1_00757.t1	2e-132	25.62
Contig_663	1843	989	710	1444	424	555	648	766	273	797	439	1629	2374	1423	416	1386	2206	1375	775	1403	798	491	1406	663	1665	1456	1533	1183	391	460	497	465	510	849	522	836	1696	pfu_proteins	pfu_aug1.0_28102.1_26406.t1	pfu_aug1.0_28102.1_26406.t1	2e-08	50
Contig_664	431	2465	585	1925	2897	1278	1892	2318	1608	460	4947	1572	1390	486	550	406	1426	1046	1569	1496	2899	1737	918	588	4766	946	507	310	2231	4242	478	561	823	528	410	1911	3779	cgigas_proteins	gi|405967100|gb|EKC32301.1|	Protein 5NUC	0	64.87
Contig_665	2767	2632	2309	1699	2078	1226	1692	2332	1217	1116	2399	3070	2398	1887	2553	1426	4156	3356	2010	2240	2309	1939	2020	1479	4013	2327	1076	1611	3016	2032	1362	2043	2069	1297	1018	5208	2671	other_unigene	Tru.1731	Tru.1731 Transcribed locus	0.006	100
Contig_666	1301	2745	939	2464	2082	1326	1463	2089	1005	955	1891	1097	1212	1214	865	1125	1078	1124	760	1708	1670	1430	1260	1030	2349	658	467	396	1798	1895	916	771	1060	451	356	1041	1884	pfu_proteins	pfu_aug1.0_8914.1_53256.t1	pfu_aug1.0_8914.1_53256.t1	0	88.93
Contig_667	3732	14902	6239	11385	7806	5894	6626	9036	4210	9140	10272	11353	7545	7589	12097	3402	8185	7037	3994	9653	7059	6743	8870	8137	11435	4543	3611	5584	6265	9928	11767	22819	19542	6994	9204	5539	7678	pfu_proteins	pfu_aug1.0_9274.1_68017.t1	pfu_aug1.0_9274.1_68017.t1	0	99.32
Contig_668	5344	2018	2432	5362	1337	2037	2765	2049	988	3072	1724	4015	5852	4274	2206	4652	5563	3996	1230	5695	1513	2527	3857	3094	4645	3214	3504	3958	1314	2875	2106	2779	2874	2790	2139	12135	3104	pfu_proteins	pfu_aug1.0_2007.1_29946.t1	NF-kappa B BLASTP best hit to NCBI Accession ABL63469 20 full NULL	0	91.44
Contig_669	385	1874	419	1025	1760	1257	942	1113	806	352	1873	545	591	303	557	255	701	689	951	867	1208	1083	487	412	1768	874	316	440	1285	2249	362	515	665	342	273	1337	1211	other_unigene	Hs.566988	Hs.566988 Transcribed locus	0.002	100
Contig_670	1646	698	856	799	423	399	1012	617	352	854	643	1892	1086	1123	991	911	2385	1251	592	1288	515	543	1270	655	1138	747	672	732	431	648	487	728	838	602	327	894	1120	other_unigene	Dr.134643	Dr.134643 Transcribed locus, strongly similar to XP_690018.5 PREDICTED: hypothetical protein LOC561520 [Danio rerio]	0.003	100
Contig_671	1616	7633	1484	3717	5363	3568	3271	5772	2176	1747	6639	2411	2962	1948	2090	1447	2418	2038	3739	3892	5724	6684	2142	1904	7709	4018	1653	1824	8373	7546	1708	2416	3244	1477	1418	2889	3700	cgigas_proteins	gi|405972172|gb|EKC36958.1|	DnaJ-like protein subfamily B member 1	8e-157	50.82
Contig_672	1497	7235	2896	3828	5955	3366	4256	6347	2689	3599	7057	4917	2370	2611	5264	1521	2909	3984	2495	4253	4531	4554	3222	3295	6406	1441	1623	1587	5602	7146	4603	8687	8841	2411	4199	3693	5270	pfu_proteins	pfu_aug1.0_2191.1_44269.t1	pfu_aug1.0_2191.1_44269.t1	0	88.63
Contig_673	7067	113	689	1404	222	397	2582	1194	188	704	402	3947	6108	2495	539	2528	5757	2852	270	2666	298	173	2259	587	1246	1946	1682	2590	196	366	411	132	270	834	278	127	1240	pfu_proteins	pfu_aug1.0_18480.1_11135.t1	pfu_aug1.0_18480.1_11135.t1	6e-150	56.2
Contig_674	273	2827	1426	1484	1389	1511	1095	2469	867	2699	1711	1928	592	1014	3855	153	852	2529	591	955	1597	1898	2141	2825	1197	176	164	500	1612	2133	4485	8169	7559	1610	4864	1098	1794	pfu_proteins	pfu_aug1.0_1485.1_07973.t1	pfu_aug1.0_1485.1_07973.t1	0	93.07
Contig_675	2894	5929	15634	2868	4017	2507	2363	4614	2591	14311	4066	17716	1133	8734	23732	1623	8202	14298	1646	2414	5156	3594	22948	20304	4460	815	1802	3144	3788	4555	24817	45703	37315	8886	22152	4673	2721	cgigas_proteins	gi|405953523|gb|EKC21170.1|	Chromatin assembly factor 1 subunit A	1e-172	52.24
Contig_676	0	1308	2	592	1623	753	366	253	470	9	1691	9	69	4	2	4	4	4	567	273	741	633	2	2	1430	864	2	0	917	1517	11	4	7	10	2	46	1770
Contig_677	479	1158	652	949	1203	1022	890	1455	1101	732	2128	1262	556	472	822	341	771	997	884	861	761	510	1260	591	1618	550	136	356	1258	1707	868	1454	649	293	554	1166	1703
Contig_678	1453	21750	1089	8484	17090	8085	5069	14252	7249	1371	16873	1483	2982	1925	1183	904	1431	1368	8700	7947	12966	12425	1530	901	16313	8532	1100	1519	22004	20882	1056	1651	1542	658	1165	8371	3933	cgigas_proteins	gi|405972763|gb|EKC37513.1|	ATP-dependent Clp protease ATP-binding subunit clpX-like, mitochondrial	4e-117	44.83
Contig_679	97	3797	401	1536	2985	1076	1241	2777	1542	462	2495	682	281	511	444	189	681	526	1320	649	2002	1939	546	735	3136	727	136	95	2632	4587	765	758	1442	264	545	1421	2277	pfu_proteins	pfu_aug1.0_4190.1_08838.t1	pfu_aug1.0_4190.1_08838.t1	6e-172	91.39
Contig_680	3166	3989	2256	3558	2362	2123	3262	2459	1455	2572	2815	6932	4209	2878	2923	2562	5640	2911	1597	4272	2727	2409	3819	2327	4380	2469	2360	1867	2966	3150	2497	3476	3047	2405	2122	3259	2117	other_unigene	Hs.711526	Hs.711526 Mucin 19, oligomeric ## GENE: MUC19 ## CYTOBAND: 12q12	0.004	100
Contig_681	4346	9226	4711	6014	6594	4251	5360	7375	3826	4887	5821	8672	3287	5592	5454	2873	4011	4963	3490	6385	5976	5624	6054	4262	7814	2744	1839	2559	6011	7056	4206	6498	6848	1952	2304	4166	4757	cgigas_proteins	gi|405951393|gb|EKC19309.1|	Cullin-associated NEDD8-dissociated protein 1	0	88.7
Contig_682	259	1083	319	1187	1101	800	874	1347	582	520	858	662	1288	952	317	525	392	565	545	996	851	840	545	477	1523	667	707	803	816	982	456	605	448	297	353	311	1086	cgigas_proteins	gi|405950255|gb|EKC18254.1|	hypothetical protein CGI_10014127	4e-126	61.9
Contig_683	2136	682	1322	2188	226	522	915	504	243	1173	280	1776	1360	1889	864	1151	1592	1167	536	1834	530	506	1698	953	1542	1139	947	1190	432	502	1153	868	1729	718	690	845	1923
Contig_684	3790	3747	4386	2627	1965	2271	2115	3217	1765	5565	3216	9530	1676	4181	8500	2669	4296	8464	1083	3098	3380	2898	6508	5997	4315	3509	2143	2694	2317	3972	8447	13375	12936	4031	6689	3572	4402	pfu_proteins	pfu_aug1.0_2701.1_44456.t1	pfu_aug1.0_2701.1_44456.t1	0	77.4
Contig_685	1759	1134	1178	1366	853	789	796	1378	582	1576	858	1741	1411	1399	1864	1252	2035	2032	902	1204	1463	1276	1844	1639	1673	786	1061	985	1014	1375	1503	2828	2613	1064	907	1359	1915	cgigas_proteins	gi|405961081|gb|EKC26935.1|	UPF0428 protein CXorf56	8e-126	91.9
Contig_686	1978	5344	3011	3738	3147	2756	4524	4875	1965	2551	5349	5482	2445	2913	3738	2330	4190	3450	3237	4587	5055	3284	4932	3886	4115	3502	1534	2346	4600	3371	3003	5808	3566	1636	2706	3177	2985	cgigas_proteins	gi|405970999|gb|EKC35859.1|	Acyl-protein thioesterase 2	7e-94	65.73
Contig_687	2058	476	806	1489	302	634	857	379	88	893	138	1834	2258	2763	823	1662	1988	1146	328	1662	160	923	2204	293	1708	1596	884	1043	65	456	1131	186	1052	848	450	256	1943	pfu_proteins	pfu_aug1.0_90491.1_06149.t1	pfu_aug1.0_90491.1_06149.t1	5e-06	52.27
Contig_688	944	907	425	1158	780	580	904	444	343	512	512	1218	902	1134	566	559	1414	938	621	1667	712	119	939	440	1685	570	239	869	718	983	244	480	603	598	243	534	1952
Contig_689	7668	832	2330	4722	463	1836	1563	1896	568	2415	543	3107	3683	8190	1073	5482	2112	1665	1495	4867	1074	1683	4820	2053	2451	2061	1609	1975	639	791	2368	1959	1294	1187	775	1752	2059
Contig_690	950	1532	1254	1135	1102	611	2788	1200	776	1045	1402	1979	1579	1234	1814	932	2715	1554	891	1796	1162	1551	1798	1249	1782	737	693	1234	771	994	988	1948	1914	873	968	928	1992	cgigas_proteins	gi|405962920|gb|EKC28550.1|	Cell division protein kinase 10	0	78.12
Contig_691	709	2434	1057	1325	2452	1481	1141	2102	1959	1130	3602	1550	1170	961	1800	704	1249	891	1274	998	1844	2183	1106	634	4012	1438	745	822	2572	2447	1202	1753	2236	586	1659	1551	3503	cgigas_proteins	gi|405951075|gb|EKC19019.1|	ATP-dependent DNA helicase Q5	0	55.99
Contig_692	1625	2695	2450	1898	1312	1299	2309	2883	1816	3320	1887	4132	2962	2324	6192	1592	3515	4999	930	2190	2018	2732	3108	2484	2887	1102	929	1143	1343	1539	3266	4873	4327	2045	1920	1773	2505	cgigas_proteins	gi|405961983|gb|EKC27707.1|	Splicing factor 3B subunit 4	2e-140	96.73
Contig_693	8184	9184	8246	8105	6467	5148	6774	7661	3856	8844	7013	14484	10229	8865	10613	4943	8930	10568	4928	9369	6888	5650	9726	6943	10409	5975	6690	7356	5395	7969	6574	10860	11729	4715	4210	8362	8122	cgigas_proteins	gi|405952168|gb|EKC20010.1|	La-related protein 4	1e-177	47.69
Contig_694	1515	1353	410	1087	997	728	981	1423	807	125	1304	271	541	580	372	1575	1237	295	1046	870	1448	1338	323	272	1728	906	523	844	1434	1589	112	140	254	195	109	1318	1386	pfu_proteins	pfu_aug1.0_4146.1_08820.t1	pfu_aug1.0_4146.1_08820.t1	2e-31	57.81
Contig_695	405	2233	300	1386	2055	1351	793	2691	841	446	1940	490	848	346	342	318	378	542	1202	755	2553	2081	352	360	2655	765	314	296	2786	2435	306	519	453	203	322	1491	1898
Contig_696	3479	418	1462	2063	235	713	5854	950	340	874	405	6104	2216	2472	609	2349	6961	2440	1258	2381	354	303	2108	712	1232	1966	807	1145	198	377	562	852	562	748	151	532	1547	pfu_proteins	pfu_aug1.0_11160.1_03036.t1	pfu_aug1.0_11160.1_03036.t1	2e-92	93.96
Contig_697	76	35668	109	10219	22511	12386	8768	21606	12694	22	31652	137	4376	102	65	83	1959	127	15318	7888	24874	23316	81	32	29611	17165	24	122	34627	26650	130	39	78	237	29	17692	2930	pfu_proteins	pfu_aug1.0_2603.1_30167.t1	pfu_aug1.0_2603.1_30167.t1	7e-120	86.36
Contig_698	247	664	498	514	268	219	467	800	228	362	1001	487	490	254	533	350	759	549	301	858	922	318	248	379	1132	275	543	409	727	1476	101	361	373	179	214	448	1409
Contig_699	1559	663	994	1271	352	568	974	770	329	781	433	2393	1793	1592	684	1196	2293	1637	376	1303	436	655	1358	802	1221	772	794	1042	370	573	610	885	1239	790	321	182	1974	other_unigene	Hs.610961	Hs.610961 CDNA FLJ20123 fis, clone COL06041	0.004	100
Contig_700	984	287	67026	4351	15250	267	450	49154	61	1192	218	2889	434	119	207	494426	667	1411	31662	1982	232	457	1054	311	46334	1861	397114	2086	260	30835	292	628	537	390	229	5631	2421	pfu_proteins	pfu_aug1.0_39148.1_55704.t1	pfu_aug1.0_39148.1_55704.t1	1e-76	74.23
Contig_701	949	1902	967	1699	1592	1043	1177	2439	1066	1152	1848	2117	1134	1241	1636	989	1742	1457	1132	1882	2222	1276	1315	1480	2545	1451	758	748	1945	2121	1627	2335	2125	852	1196	1699	1699	pfu_proteins	pfu_aug1.0_900.1_43838.t1	pfu_aug1.0_900.1_43838.t1	3e-105	47.77
Contig_702	5167	3424	3613	8685	2008	3667	3447	4239	2241	4514	2391	6438	9363	7871	2651	5402	9418	4221	4013	8230	2714	3022	5389	4222	5972	5856	6623	5904	4292	4585	3348	2251	2712	3355	2133	1241	1882	pfu_proteins	pfu_aug1.0_1458.1_15506.t1	pfu_aug1.0_1458.1_15506.t1	2e-118	78.41
Contig_703	1705	1745	1517	3117	1893	1644	2153	2071	1220	1672	1659	3066	2023	2348	1746	2129	2292	1787	1406	3681	1349	1873	1861	2047	3437	1252	2284	2181	2374	3314	1970	2583	1897	1957	1910	1075	1016
Contig_704	1258	1121	789	1053	659	650	643	824	514	913	1045	1538	1278	658	1833	721	1867	1738	469	1192	1014	820	1303	1018	1281	900	618	750	1166	994	716	847	1300	559	800	1878	1099	other_unigene	Hs.434418	Hs.434418 Myelin transcription factor 1-like ## GENE: MYT1L ## CYTOBAND: 2p25.3	0.008	100
Contig_705	669	788	1019	1050	802	696	691	586	619	668	898	929	2518	668	766	1148	992	1021	300	817	608	670	649	814	1881	627	349	520	1013	863	683	1129	1394	852	746	796	1184
Contig_706	1511	2803	3061	2611	1650	1423	1821	2049	864	3416	2052	4013	2779	3519	3373	1085	2398	4122	1010	2957	1907	1903	3229	2896	2937	1745	1980	2530	1509	2581	3394	5230	6114	1819	2795	961	3625
Contig_707	3096	1893	2159	3138	1184	1201	1857	1381	936	1970	1305	4039	3288	2299	2425	1970	4528	2141	990	2874	1657	1372	2502	1532	3164	1827	1860	1702	847	1706	1838	2288	2532	1841	1078	1273	2625
Contig_708	2234	26135	999	11916	20532	10478	6851	21815	9894	1317	24159	889	6618	1863	579	875	1157	969	8981	6632	19497	20932	1204	979	18329	12154	2296	1967	26975	25955	1143	1250	620	874	698	11441	6346	pfu_proteins	pfu_aug1.0_729.1_22277.t1	pfu_aug1.0_729.1_22277.t1	0	92.07
Contig_709	3384	3372	3124	3084	2316	1572	2393	2906	1312	3674	2864	6959	2571	3477	3702	2851	4394	5102	1450	4139	2890	2209	4915	3184	3385	2066	2586	2801	2209	2676	3195	4365	5552	2235	2146	4358	3370	pfu_proteins	pfu_aug1.0_14050.1_32388.t1	pfu_aug1.0_14050.1_32388.t1	0	97.18
Contig_710	588	1563	426	761	691	776	940	773	518	562	686	1051	622	992	629	550	829	763	438	811	988	625	569	733	1183	405	342	355	652	608	697	731	717	377	348	501	1863	pfu_proteins	pfu_aug1.0_11752.1_39224.t1	pfu_aug1.0_11752.1_39224.t1	0	98.21
Contig_711	4205	1294	2276	3002	787	1178	1696	1162	476	2156	792	3495	3332	3629	3655	2634	3065	4240	951	3017	1026	983	4212	2799	2610	1523	2593	2618	704	1528	2156	2899	2997	1736	1561	1894	3517	cgigas_proteins	gi|405968869|gb|EKC33898.1|	Rho GTPase-activating protein 21	2e-130	43.68
Contig_712	7102	982	2427	6471	459	3065	706	1052	94	3385	10	70	12925	5153	62	7602	361	698	1473	8251	1259	1499	6193	2963	3110	2341	4111	4209	24	920	2541	1170	1254	1747	759	92	2198	pfu_proteins	pfu_aug1.0_5052.1_45100.t1	pfu_aug1.0_5052.1_45100.t1	0	88.59
Contig_713	490	1919	320	1080	1306	668	720	1124	863	156	1891	455	693	388	395	269	587	614	599	867	1236	1205	602	181	2460	531	160	89	1713	1861	270	265	429	180	72	1235	1875
Contig_714	2112	1884	1439	3392	1808	1281	2042	2315	889	2186	1348	2894	4153	3471	2375	1540	3809	3070	1963	4727	1360	1427	2426	2115	3739	2851	1948	2246	1783	2148	1594	2605	2881	2182	1948	2523	4491	other_unigene	Dr.109745	Dr.109745 Transcribed locus, strongly similar to XP_001337774.1 PREDICTED: beta-1,3-galactosyl-O-glycosyl-glycoprotein beta-1,6-N-acetylglucosaminyltransferase 4-like [Danio rerio] ## CHR: 21	0.003	96.3
Contig_715	1391	588	557	981	251	373	657	475	331	378	409	1408	1017	1042	599	971	2425	923	394	965	469	481	795	462	1215	681	511	487	404	522	353	516	496	390	246	309	1671
Contig_716	1722	258	894	11841	104	1160	1458	380	536	686	168	343	4726	1805	147	1151	5076	974	374	2101	290	1405	971	513	1335	533	391	1077	456	899	185	178	262	4440	417	32	1463	pfu_proteins	pfu_aug1.0_336464.1_14432.t1	pfu_aug1.0_336464.1_14432.t1	1e-16	40.21
Contig_717	165	2505	352	984	2841	701	977	1486	1021	207	2112	802	558	300	405	285	351	687	803	972	1097	1727	382	434	2446	618	218	269	2493	2200	269	455	510	224	192	731	3013
Contig_718	1973	559	1100	2665	364	1256	979	448	187	1561	165	1541	3911	3508	677	2155	2060	1256	483	2148	309	1044	2573	937	1898	1638	2129	2024	104	770	1449	591	1562	1302	822	179	1988	cgigas_proteins	gi|405945206|gb|EKC17211.1|	Beta-hexosaminidase subunit beta	0	61.1
Contig_719	50	1715	559	1171	1578	744	448	966	495	217	2211	552	285	222	618	83	365	231	654	585	651	597	378	166	1080	260	178	206	1062	1209	952	713	1128	164	246	511	1049	refseq_protein	XP_003144979.1	ref|XP_003144979.1| hypothetical protein LOAG_09404 [Loa loa]	2e-09	42.9
Contig_720	1361	1737	1497	1762	1329	903	2297	1202	736	1546	1574	2476	1511	1696	2664	1151	2695	1778	1025	1705	1829	1876	3477	1472	2137	828	1107	988	1330	1499	1471	2152	2410	984	906	1623	2305	cgigas_proteins	gi|405966933|gb|EKC32160.1|	DNA mismatch repair protein Mlh1	0	66.3
Contig_721	11799	931	2098	4092	588	2297	180	2035	54	3357	0	6	5414	2833	4	12395	236	154	825	8497	2404	1220	10631	3153	1898	546	5064	2479	13	951	3692	945	890	1342	784	43	638	cgigas_proteins	gi|405965736|gb|EKC31090.1|	Caveolin-1	1e-55	59.02
Contig_722	4831	6409	3554	5631	2654	2692	2717	2437	1079	3455	2288	3886	4722	4546	3215	2946	7406	3426	2998	6327	2605	2326	5618	3607	4842	1891	2574	2533	3476	2623	3025	3099	3791	2654	2035	1689	2363	pfu_proteins	pfu_aug1.0_11314.1_68311.t1	pfu_aug1.0_11314.1_68311.t1	2e-163	78.59
Contig_723	4734	4888	4009	3942	3484	2529	3188	3702	2601	5593	4403	8453	3288	3937	5864	3061	5202	5584	2572	4459	4679	2845	5792	5150	4057	1807	2630	2822	3525	3239	5060	6151	6635	2650	4164	5337	2079	cgigas_proteins	gi|405970171|gb|EKC35101.1|	T-complex protein 1 subunit epsilon	0	88.93
Contig_724	3573	508	941	806	168	438	971	336	296	551	269	933	2606	2090	700	1522	1546	832	1027	1524	169	406	1515	588	1941	1434	1396	1920	106	403	236	523	520	364	260	169	2021	pfu_proteins	pfu_aug1.0_7381.1_31380.t1	pfu_aug1.0_7381.1_31380.t1	1e-13	51.39
Contig_725	419	3245	777	1192	3041	1114	1345	2622	1317	1262	2834	1303	688	594	2627	409	1148	1461	1116	1660	2901	2223	1651	1761	4261	1533	232	312	2863	2286	2849	4150	8200	1004	2202	2370	3098	pfu_proteins	pfu_aug1.0_1485.1_07970.t1	pfu_aug1.0_1485.1_07970.t1	1e-101	77
Contig_726	2000	1510	2153	2883	1367	745	1560	1752	895	1323	1018	2446	3068	3698	1951	1914	3308	1932	1487	3099	1081	1447	3043	1969	2260	1288	2042	1726	1860	1225	1886	2137	1829	1098	984	1483	1332	pfu_proteins	pfu_aug1.0_40701.1_55782.t1	pfu_aug1.0_40701.1_55782.t1	6e-20	56.58
Contig_727	16734	13327	10605	18209	8647	10754	12900	11289	6253	12744	10114	19381	27887	20234	12543	15233	30609	16352	7852	19096	9538	8045	14948	14260	14387	12696	13589	15614	7432	10568	9623	12500	14425	12561	7838	7763	5313	cgigas_proteins	gi|405969171|gb|EKC34162.1|	Splicing factor 3B subunit 1	0	93.43
Contig_728	2838	2327	1816	2795	1638	1687	2294	1666	1165	1939	2022	3823	3990	3767	2513	2103	4194	3161	1408	3370	1705	1709	2905	2010	3125	2092	1947	2254	1522	2441	2027	2789	3007	1806	1436	2381	3242	cgigas_proteins	gi|405950014|gb|EKC18023.1|	Splicing factor, arginine/serine-rich 8	4e-160	53.83
Contig_729	2712	3776	2601	2240	1947	1482	2473	3149	1598	2675	4426	4752	2334	2512	3662	1799	4167	3990	1560	2663	2827	2626	3468	2869	3062	1940	1637	1869	2313	2450	2904	3195	4425	1819	2238	2971	2528	cgigas_proteins	gi|405968443|gb|EKC33515.1|	4-hydroxyphenylpyruvate dioxygenase	7e-138	38.85
Contig_730	819	10856	1062	5795	10341	2612	4601	9206	3109	592	12672	1140	2047	599	918	958	1818	771	6131	3689	12397	11733	720	693	15007	5427	628	581	12803	12157	455	548	583	461	590	15654	1360	cgigas_proteins	gi|405975532|gb|EKC40091.1|	Synaptonemal complex protein 3	1e-67	81.25
Contig_731	276	3977	189	1907	2316	2235	1661	3356	1857	363	3420	475	1074	332	666	286	543	590	2437	1094	2187	2549	299	424	7096	2965	180	202	4165	4196	464	744	601	315	458	3734	2339	refseq_protein	XP_002734056.1	ref|XP_002734056.1| PREDICTED: breast cancer associated 3-like [Saccoglossus kowalevskii]	3e-19	36.7
Contig_732	2268	960	1276	2321	760	1152	946	1253	671	1069	992	1577	2277	1658	934	1510	1860	1243	660	2050	956	694	2567	1183	1752	646	932	1051	794	1102	1047	1032	1286	809	419	985	2101	cgigas_proteins	gi|405972777|gb|EKC37526.1|	S-adenosyl-L-methionine-dependent methyltransferase ftsjd2	0	67.99
Contig_733	540	583	388	486	580	307	264	831	277	724	594	1066	350	642	1331	619	1457	898	422	524	641	534	798	559	1274	598	272	257	595	532	1076	1690	1287	492	1475	697	1290	other_tigr	Fugu:CA845172	CA845172 UniRef100_UPI000065D508 Cluster: Homolog of Homo sapiens "OTTHUMP00000021435; n=1; Takifugu rubripes|Rep: Homolog of Homo sapiens "OTTHUMP00000021435 - Takifugu rubripes, partial (88%)	0.007	100
Contig_734	716	831	671	1161	1111	693	657	1029	724	687	809	1474	738	778	1113	710	1347	869	372	1097	802	595	958	740	1946	742	510	829	765	838	1196	1434	1473	559	952	815	1933	pfu_proteins	pfu_aug1.0_2090.1_51514.t1	pfu_aug1.0_2090.1_51514.t1	9e-17	92.5
Contig_735	4002	4577	4178	4264	2925	2679	3215	3061	1702	3278	2624	6918	2891	4009	5287	1839	3919	4167	1792	5358	3481	3011	5473	4615	3997	1624	1509	1559	2369	3047	3438	6064	4985	2295	2768	2781	3072	refseq_protein	XP_001658309.1	ref|XP_001658309.1| threonyl-tRNA synthetase [Aedes aegypti]	0	72.2
Contig_736	126	1335	125	1787	1309	912	1135	1062	640	706	1248	864	1983	1187	254	618	288	460	446	1832	525	1125	535	942	1878	1533	2119	1454	833	1707	512	994	893	901	1108	351	2545	cgigas_proteins	gi|405970947|gb|EKC35809.1|	Sortilin-related receptor	0	54.67
Contig_737	401	340	711	595	501	520	247	235	132	734	373	1153	875	869	1832	443	1701	3264	414	351	552	408	1236	1117	1134	786	875	1330	364	466	1051	1418	2445	763	1249	449	2219	pfu_proteins	pfu_aug1.0_1362.1_15443.t1	Pfu-clockwork orange Best hit to BAG64825 unnamed protein product [Homo sapiens] with 9E-22 by a BLASTP search against NCBI Homo sapiens nr database. The predicted protein has a Hairy_orange domain, but does not have a YRPW motif. This annotation is based on NJ, ML, and BI. 20 full nil	0	92.45
Contig_738	1075	1364	804	929	706	492	824	523	227	683	787	1565	801	836	1038	696	1467	1111	309	1150	872	631	1265	840	1351	397	419	541	610	909	622	1096	1476	545	360	538	1600	cgigas_proteins	gi|405976665|gb|EKC41164.1|	Phosphorylase b kinase regulatory subunit beta	9e-69	63.04
Contig_739	916	1740	558	1315	2169	650	847	1253	642	699	1384	1037	1614	433	463	614	1462	891	863	774	1093	1119	558	309	2145	897	331	399	1263	1758	211	227	432	386	214	1220	2066
Contig_740	74	5373	32	1441	3201	1557	1324	3052	2156	68	3908	15	593	89	48	73	57	41	2879	1242	2726	2744	57	23	4204	2214	58	53	4992	4162	29	36	34	29	4	1699	876
Contig_741	1597	1078	571	1353	819	742	164	545	293	442	1007	895	796	866	1062	706	1238	673	586	436	422	1153	1049	898	1402	374	634	380	375	2497	773	786	749	419	577	673	1344	pfu_proteins	pfu_aug1.0_81133.1_42048.t1	pfu_aug1.0_81133.1_42048.t1	1e-32	86.57
Contig_742	3140	5858	25502	2551	4478	2628	1876	3743	2145	17947	5336	41851	776	17971	27580	665	3340	26579	1295	1540	3264	4506	20588	21038	4271	1262	3085	6963	4206	5253	22691	45242	28294	2892	5001	2530	4165	pfu_proteins	pfu_aug1.0_86728.1_71287.t1	pfu_aug1.0_86728.1_71287.t1	0	88.56
Contig_743	2706	273	1407	1835	261	587	2048	551	419	478	233	2178	3474	2177	840	1350	5870	2071	447	2137	367	553	1652	646	1240	1302	1320	1880	267	347	594	450	508	1486	599	294	1331	other_tigr	ZebraFish:TC456637	TC456637 UniRef100_Q4TFK3 Cluster: Chromosome undetermined SCAF4413, whole genome shotgun sequence; n=1; Tetraodon nigroviridis|Rep: Chromosome undetermined SCAF4413, whole genome shotgun sequence - Tetraodon nigroviridis (Green puffer), partial (5%)	0.003	100
Contig_744	2425	2268	2225	2516	1635	1478	1501	1785	757	2409	1580	3668	1761	2056	2638	1557	2082	1960	893	2489	1788	2078	2699	2398	2754	1248	739	1278	1819	1567	2667	3474	3852	1398	1532	1606	2406	pfu_proteins	pfu_aug1.0_6757.1_09430.t1	pfu_aug1.0_6757.1_09430.t1	0	91.16
Contig_745	6732	7857	5388	8108	5454	5015	5625	6607	3564	5250	6561	10252	7859	7284	7198	5516	10651	9419	3302	8607	5492	6289	8119	5949	10254	6093	4762	5875	6208	6884	6718	9381	9050	4752	4878	5386	4915	pfu_proteins	pfu_aug1.0_17450.1_39948.t1	pfu_aug1.0_17450.1_39948.t1	0	100
Contig_746	1241	292	329	2364	59	370	844	356	64	400	39	293	1137	1815	120	1184	180	418	1159	1666	251	312	680	589	1284	1262	1010	1204	30	167	443	253	285	300	158	140	2466	pfu_proteins	pfu_aug1.0_1005.1_51161.t1	pfu_aug1.0_1005.1_51161.t1	2e-78	47.4
Contig_747	1550	755	876	2239	745	835	1234	630	398	1155	463	2357	2008	1765	1129	1123	2236	1490	372	2045	584	744	2063	1251	1331	909	1022	1418	538	764	1215	2958	2030	1048	1595	436	1820	pfu_proteins	pfu_aug1.0_4685.1_16474.t1	pfu_aug1.0_4685.1_16474.t1	0	98.09
Contig_748	440	1584	1118	697	1061	714	846	1369	726	1211	1522	2238	602	700	3869	379	1449	2248	505	775	1362	1315	1980	1653	1465	747	471	489	919	1566	4273	4033	6140	1618	4186	1380	1955	pfu_proteins	pfu_aug1.0_217368.1_35821.t1	pfu_aug1.0_217368.1_35821.t1	4e-45	70.8
Contig_749	1052	6149	1936	4239	4906	2963	3140	5559	2111	2755	4631	2758	1746	1780	3297	1055	2511	2906	2603	2446	4135	4321	2467	2625	5988	1931	910	1553	4903	6393	2587	6538	7145	1510	3770	2614	5723	pfu_proteins	pfu_aug1.0_155.1_57998.t1	pfu_aug1.0_155.1_57998.t1	2e-135	80.99
Contig_750	2226	1538	1481	1281	848	893	2104	1127	502	1648	1129	3903	1668	1925	2117	1039	2526	3598	942	1641	968	1180	1896	2360	1713	1360	1136	1812	749	1413	837	830	1588	842	567	1676	2011
Contig_751	339	110	82	315	22	144	256	477	103	76	36	20	1298	1704	1	1506	88	100	819	2085	78	36	294	26	1578	1211	621	27	4	45	63	55	56	121	80	910	1404
Contig_752	3821	5514	3287	5043	3391	4231	3055	4430	1882	4978	2099	4659	3624	4147	3485	2677	2241	3475	2100	6992	3307	3233	5183	5806	4850	1552	2341	3770	2613	3886	3827	5458	5712	2177	2654	1674	2390	cgigas_proteins	gi|405962165|gb|EKC27867.1|	Thioredoxin reductase 3	0	82.06
Contig_753	896	1190	1591	1762	497	841	941	728	471	1930	754	2978	1465	1972	2124	712	1949	1871	514	1643	661	705	1592	1438	1523	686	867	1433	493	882	1389	1831	1918	1216	1010	429	1902	pfu_proteins	pfu_aug1.0_29628.1_62577.t1	pfu_aug1.0_29628.1_62577.t1	2e-64	81.97
Contig_754	3209	932	1151	2896	589	1226	807	965	156	1207	392	1565	5018	2618	1719	3161	1344	1083	1154	2543	804	1060	2900	1388	2180	1726	4318	2441	518	610	1082	724	958	721	567	273	3125	cgigas_proteins	gi|405957802|gb|EKC23985.1|	Calpain-9	0	62.35
Contig_755	1522	646	975	2756	338	1221	2192	286	258	6313	326	1574	5635	1674	1075	5511	1874	5480	1821	3128	379	1263	2277	1286	3157	6032	3554	4804	148	347	1198	1775	952	1522	1664	13207	2702	pfu_proteins	pfu_aug1.0_13107.1_17954.t1	pfu_aug1.0_13107.1_17954.t1	0	92.87
Contig_756	1119	2072	475	2260	1924	1434	1555	1859	1158	1294	1897	83	2612	4082	61	1515	78	292	1579	3211	1604	2093	820	918	6098	3040	2915	2229	2207	2732	467	480	506	404	181	868	4440	pfu_proteins	pfu_aug1.0_18943.1_47263.t1	pfu_aug1.0_18943.1_47263.t1	0	95.16
Contig_757	72	2840	107	287	2872	284	115	964	1318	38	2310	72	26	65	809	50	728	27	1188	198	2194	2343	429	838	1552	231	105	137	2239	3369	153	1348	667	213	731	1496	658
Contig_758	301	1135	239	644	1006	632	622	1015	672	294	1028	273	863	399	233	184	219	168	804	1004	599	993	356	269	1466	775	278	326	886	1713	228	435	418	179	268	620	1943	refseq_protein	XP_002741574.1	ref|XP_002741574.1| PREDICTED: hypothetical protein [Saccoglossus kowalevskii]	1e-34	28.1
Contig_759	486	2247	898	1142	1128	747	836	1624	633	652	1969	1105	1059	718	1052	669	1030	783	1022	1107	941	1028	735	560	1925	576	513	729	1242	1581	594	834	865	608	422	718	1565	pfu_proteins	pfu_aug1.0_1705.1_08070.t1	pfu_aug1.0_1705.1_08070.t1	2e-10	49.3
Contig_760	389	6766	1455	3915	5383	3768	3218	6344	3476	1421	7715	2220	980	848	3073	390	1033	2336	2643	2236	5609	4254	2154	2044	9247	2635	518	441	6923	6959	2948	6124	4554	1585	3072	6740	4692	pfu_proteins	pfu_aug1.0_26988.1_11821.t1	pfu_aug1.0_26988.1_11821.t1	9e-139	46.92
Contig_761	8625	7966	5930	9723	6490	5072	5609	6127	3320	6599	6180	9880	6888	9722	5304	5986	7283	7129	2888	9699	5270	4594	7512	5527	10117	4606	4468	4246	4346	5589	4020	5565	5356	2968	1561	4617	2820	cgigas_proteins	gi|405973112|gb|EKC37844.1|	Aspartate aminotransferase, mitochondrial	0	80.61
Contig_762	1399	1354	1110	1742	1470	929	1206	1182	546	1120	1249	1996	1479	1693	1225	999	1710	1464	871	1714	825	1278	1449	1253	2206	1196	1014	1067	1185	1488	1160	1399	1598	861	724	690	1229	pfu_proteins	pfu_aug1.0_200335.1_21458.t1	pfu_aug1.0_200335.1_21458.t1	7e-10	51.61
Contig_763	353	1004	549	848	1010	403	551	398	465	399	1460	1185	1047	724	306	330	2528	512	812	836	498	1080	493	359	1394	468	435	427	630	1538	261	526	590	388	223	843	1001	refseq_rna	XM_003730380.1	ref|XM_003730380.1| PREDICTED: Strongylocentrotus purpuratus uncharacterized LOC756536 (LOC756536), mRNA	1e-06	100
Contig_764	1203	1818	1176	1639	1405	1117	1016	2066	689	1682	1382	2978	1398	1427	2375	1208	2492	2079	879	2054	1752	1342	2272	1870	1732	784	942	1203	1358	941	1131	2959	3225	935	1608	1231	1851	pfu_proteins	pfu_aug1.0_5555.1_09149.t1	pfu_aug1.0_5555.1_09149.t1	0	97.4
Contig_765	1140	2658	750	2278	2618	1351	2239	1836	1358	870	4329	2157	1185	1340	1257	1009	1472	1404	1568	1991	2497	2546	1973	868	4337	1204	550	821	2600	2877	687	830	921	659	645	2111	2819	pfu_proteins	pfu_aug1.0_1364.1_58460.t1	pfu_aug1.0_1364.1_58460.t1	6e-11	71.43
Contig_766	648	1901	785	1405	959	636	918	796	521	757	1103	1222	1037	867	797	507	1655	1136	887	1253	1012	1011	1115	614	1661	1058	439	991	716	1042	749	1152	1134	651	845	671	1816
Contig_767	1712	570	807	1075	219	749	570	513	186	783	184	830	1970	1771	580	1211	1395	1169	597	1291	439	454	2083	1346	1723	1146	1332	999	186	374	628	499	590	558	258	127	2263	pfu_proteins	pfu_aug1.0_2889.1_44518.t1	pfu_aug1.0_2889.1_44518.t1	0	85.33
Contig_768	4545	2513	2726	3712	1864	2041	2782	2609	1626	2649	2429	4840	3643	4047	3311	2548	5189	4090	1309	4036	2079	2594	4820	2605	3678	1922	1754	2254	2287	2173	2608	3877	4525	2102	1588	2063	2919	pfu_proteins	pfu_aug1.0_11794.1_60943.t1	pfu_aug1.0_11794.1_60943.t1	2e-06	47.92
Contig_769	2389	3561	928	4306	2331	1880	2799	3937	1662	1489	4860	1541	5102	2206	1659	1938	3011	1745	2254	3615	3635	2568	2169	1345	4869	1947	1336	1685	4423	4720	1282	1274	1420	1453	850	3780	4653
Contig_770	2622	1477	1791	1325	1026	705	826	1054	671	1683	1469	2147	2248	1673	2454	1928	2530	2023	762	1871	1241	1232	3102	2157	2490	1850	1366	2407	1276	1619	3013	3093	3402	1798	2763	1621	1884	cgigas_proteins	gi|405971863|gb|EKC36670.1|	hypothetical protein CGI_10015051, partial	0	90.03
Contig_771	223	940	629	375	92	68	295	2149	1327	227	184	738	44	29	377	88	134	421	463	175	340	2651	146	257	2014	84	18	38	2140	226	173	43	343	20	46	98	1542	cgigas_proteins	gi|405963211|gb|EKC28805.1|	Atrial natriuretic peptide receptor B	2e-143	57.41
Contig_772	599	2189	271	889	866	523	766	1188	759	432	2178	506	1107	490	210	353	583	467	694	1460	638	1504	396	246	1699	860	662	1070	1447	1519	315	242	398	440	200	790	1597	refseq_protein	XP_003699536.1	ref|XP_003699536.1| PREDICTED: AMP deaminase 2 isoform 2 [Megachile rotundata]	1e-172	74
Contig_773	4315	1078	2709	4791	755	1486	2558	1459	583	2909	868	4459	7544	6816	2358	4511	5509	3879	1216	7814	1132	1866	3898	2261	3822	2820	3476	2655	842	1394	2864	4730	3333	4110	2342	1097	2876
Contig_774	188	3550	187	1601	831	1031	1047	1298	719	158	3323	377	771	378	193	317	758	352	804	648	1561	1631	340	246	3231	731	155	711	1362	2832	137	292	297	284	80	803	2482	pfu_proteins	pfu_aug1.0_1705.1_08070.t1	pfu_aug1.0_1705.1_08070.t1	2e-12	54.17
Contig_775	3061	3381	2497	3740	3116	1848	2325	2687	1437	2549	3305	4463	3666	3865	3641	2967	4935	3179	2087	4349	2129	2626	3784	3124	3878	2562	2898	3721	3569	3566	2197	2293	2519	1761	1638	1801	1032
Contig_776	1197	790	719	1007	434	525	516	609	366	851	657	1538	1405	1071	979	866	1301	1231	326	1193	522	705	1270	665	1022	668	714	1004	659	804	819	1545	1414	550	787	395	1372
Contig_777	538	2122	1515	1073	2265	2000	808	2054	955	1103	2468	3178	448	1392	3388	709	1417	2648	759	1389	1816	1013	1604	1713	2896	563	431	844	1815	1853	1168	2010	2072	641	563	2406	4166	pfu_proteins	pfu_aug1.0_16.1_07311.t1	pfu_aug1.0_16.1_07311.t1	0	83.49
Contig_778	3129	1425	1689	2842	760	783	2491	1044	609	1609	862	3766	3071	2799	2027	2417	5450	3213	1458	2843	933	1452	2916	1346	2144	1880	2354	2072	1069	1099	1242	1798	1723	2160	1615	1762	2194	refseq_protein	XP_002808677.1	ref|XP_002808677.1| conserved Plasmodium membrane protein, unknown function [Plasmodium falciparum 3D7]	1e-09	38.2
Contig_779	175	4326	542	683	1359	1123	1966	4107	395	603	2448	1249	380	255	436	171	149	616	378	635	2320	1027	360	209	2525	675	132	138	1802	1748	632	451	855	191	307	1240	2551	pfu_proteins	pfu_aug1.0_49.1_14749.t1	pfu_aug1.0_49.1_14749.t1	2e-95	46.43
Contig_780	273	955	309	525	781	484	782	773	289	483	1458	1311	326	449	439	393	291	785	711	845	896	1084	636	236	2338	248	119	362	1242	969	521	376	512	180	125	403	3349
Contig_781	1024	1606	1835	1731	1538	1291	1274	1864	1098	1325	1508	2523	870	1490	2238	760	2088	2101	1008	1455	2419	1605	1696	1627	1991	528	572	883	1618	3721	1192	2036	2175	733	759	1495	2102	pfu_proteins	pfu_aug1.0_812.1_22322.t1	pfu_aug1.0_812.1_22322.t1	3e-166	93.21
Contig_782	2298	2299	2030	2396	1290	1181	1270	1412	663	1918	1704	2448	2298	1980	1822	1760	3873	2055	875	2189	1389	1289	2681	1546	2334	1109	1074	1405	1498	1303	1640	2220	2425	885	1065	1469	2311	other_unigene	Dr.126377	Dr.126377 Transcribed locus, strongly similar to XP_001338816.1 PREDICTED: phosphodiesterase 6H, cGMP-specific, cone, gamma-like isoform 2 [Danio rerio]	0.002	100
Contig_783	549	1408	529	1294	1135	546	934	1470	668	750	1700	1038	915	820	783	555	491	1193	861	1155	1311	1309	815	746	1449	708	538	736	1578	1905	605	1355	1164	501	692	877	1608	other_tigr	ZebraFish:CD592703	CD592703	0.004	96.3
Contig_784	2993	271	954	2780	286	1327	438	594	93	2755	55	203	3118	1994	90	3337	352	586	837	3928	813	418	3187	1139	1438	784	869	1096	29	453	1244	1026	1045	286	278	139	1645	pfu_proteins	pfu_aug1.0_3936.1_66835.t1	pfu_aug1.0_3936.1_66835.t1	2e-157	78.44
Contig_785	1135	1429	400	518	500	317	1012	482	778	458	557	974	1439	1092	630	839	1268	598	347	611	241	1834	768	417	3006	662	777	781	394	2313	274	475	509	397	320	524	1255
Contig_786	212269	216540	160448	251489	113893	120642	163472	195678	86174	197456	162511	308411	541371	268795	161787	184722	487926	291989	192862	396260	97199	140393	232228	222382	351352	359864	344261	342118	170017	197316	111734	155691	155206	296012	146987	91974	17424
Contig_787	12438	4855	7188	14515	2101	5557	7271	3683	2135	6501	2587	11773	17991	12744	7962	9736	18408	10807	1965	11896	3668	4603	13761	5920	8872	7919	7533	8931	3546	6571	4876	6191	4974	9227	5225	5125	6507	pfu_proteins	pfu_aug1.0_7368.1_67683.t1	STAT-like NCBI BlastP top hit to Fenneropenaeus chinensis STAT [ACH70130.1] 20 full NULL	0	70.72
Contig_788	2558	6067	2157	4166	4852	2781	4231	6479	3368	1867	7767	4114	3801	2736	2607	1586	3798	2809	2094	3609	7588	3995	3389	2445	6798	1941	1593	2004	5686	6169	2006	3011	4066	1542	1459	4593	3482	cgigas_proteins	gi|405959180|gb|EKC25241.1|	Protein SET	6e-88	61.28
Contig_789	4710	1395	1203	3094	816	1222	1361	1144	499	1289	1015	2130	5122	3352	2029	2699	3514	2187	882	3088	1062	1430	3199	1645	2797	2400	2273	2117	887	1339	1341	1544	1614	2434	1407	769	2733	cgigas_proteins	gi|405952100|gb|EKC19948.1|	Tensin-4	5e-86	94.12
Contig_790	959	1857	1142	1960	482	891	1365	814	605	888	1643	1691	1215	1243	940	879	1470	1206	925	1843	1523	1511	1211	765	3525	989	597	936	1498	1311	881	1539	1569	599	549	947	3055
Contig_791	23449	3116	14280	15308	1265	4864	11157	4026	2414	12453	2632	36307	18121	21953	17991	11873	35367	26007	3392	16213	2830	2901	17499	14075	9306	10132	10006	13429	1073	2961	12383	22090	22707	12497	9993	6677	5315	pfu_proteins	pfu_aug1.0_20068.1_54636.t1	pfu_aug1.0_20068.1_54636.t1	0	79.25
Contig_792	1399	5480	1739	3481	4372	2347	2191	3129	2007	2583	4275	1814	2050	1991	3385	1148	1723	3975	1652	3023	3754	4236	3065	3540	5260	1295	959	1193	4424	5119	5166	9341	10316	1563	4236	2059	5081	cgigas_proteins	gi|405952589|gb|EKC20383.1|	Centlein	0	62.84
Contig_793	849	1055	576	892	821	718	700	1072	556	321	961	1370	623	677	1302	521	1573	922	577	1003	1041	801	1440	874	1641	420	407	537	888	1095	1071	934	1262	493	860	737	1295	cgigas_proteins	gi|405968700|gb|EKC33746.1|	Poly [ADP-ribose] polymerase 4	3e-107	61.03
Contig_794	16021	1321	6161	3919	634	1373	6760	2041	1200	3225	1199	17304	6814	9840	4744	4324	14836	10784	1238	5481	953	992	6252	2461	4396	3105	2968	5250	429	981	1974	2744	2413	3152	547	2542	3449	cgigas_proteins	gi|405976910|gb|EKC41388.1|	Basement membrane-specific heparan sulfate proteoglycan core protein	0	57.82
Contig_795	3793	1969	2029	4409	983	1730	2696	2060	835	2142	1338	5767	3545	3679	1804	2696	5464	3117	937	3998	1828	2710	3322	2317	3299	2346	1516	2203	1212	1789	2515	1887	2388	2386	1172	1546	1936	cgigas_proteins	gi|405970027|gb|EKC34965.1|	Actin-related protein 2/3 complex subunit 2	5e-165	78.52
Contig_796	8333	3516	3194	11067	3074	3618	6038	3493	1830	3685	3276	6693	12109	7952	2545	6361	9376	5278	2581	9348	2652	3796	6084	3723	7393	5141	5424	7298	2681	4385	2672	2355	2793	4077	2120	5132	4494	pfu_proteins	pfu_aug1.0_695.1_51031.t1	pfu_aug1.0_695.1_51031.t1	0	66.32
Contig_797	917	1405	1623	1142	1164	930	1190	1387	665	2256	1477	3380	1503	1239	3415	1308	2908	3538	723	1207	1904	1222	2993	2769	1650	873	1059	1909	1268	2594	3317	5942	4495	2004	2780	2267	1541	refseq_protein	XP_002602992.1	ref|XP_002602992.1| hypothetical protein BRAFLDRAFT_123972 [Branchiostoma floridae]	1e-116	50
Contig_798	3033	4726	1061	4178	3427	2080	2070	2820	2126	1315	3396	974	4519	2796	828	2258	1595	1296	2113	3653	2789	2704	2244	1366	6249	3076	2272	1753	2955	3729	1239	833	927	1004	594	2672	2959	pfu_proteins	pfu_aug1.0_19658.1_54599.t1	pfu_aug1.0_19658.1_54599.t1	2e-06	71.88
Contig_799	5515	10787	5903	9395	7305	5700	7165	8968	4574	6484	10246	12022	8240	7692	10268	5515	9965	10343	3952	8991	7363	7741	7846	7788	10156	5316	5690	7055	7003	10821	10904	17956	16603	5122	7205	6810	7791	pfu_proteins	pfu_aug1.0_4506.1_52303.t1	pfu_aug1.0_4506.1_52303.t1	0	98.18
Contig_800	2198	1632	1161	3931	654	1727	2210	1340	477	1976	414	662	4161	5317	540	1904	400	1365	1653	4784	851	1875	2254	2068	5676	2216	3125	3393	678	948	1541	1553	1488	1051	885	261	7113	pfu_proteins	pfu_aug1.0_4561.1_44970.t1	pfu_aug1.0_4561.1_44970.t1	0	86.73
Contig_801	1470	1159	711	1133	758	551	926	975	351	674	986	1641	1362	866	889	1108	1844	879	620	1185	920	845	1374	785	1217	841	822	1007	1043	888	851	949	1174	903	860	1010	853	refseq_protein	XP_002612214.1	ref|XP_002612214.1| hypothetical protein BRAFLDRAFT_238139 [Branchiostoma floridae]	4e-74	67.8
Contig_802	3169	23851	780	11968	15756	11919	7175	22028	8559	1291	24562	705	5519	1991	406	1540	848	794	9023	9310	17272	20629	1841	1119	19325	11914	1350	1378	22891	17045	993	1297	989	590	515	11851	2710	pfu_proteins	pfu_aug1.0_631.1_43760.t1	pfu_aug1.0_631.1_43760.t1	0	93.38
Contig_803	2771	2954	1735	2735	1039	1402	2056	1635	1025	2133	1735	5697	2314	1969	3212	1499	3396	2169	1219	2311	2495	1293	4374	1643	3250	1217	1786	1931	1741	2230	1817	2091	2986	1361	1295	1888	2797	other_unigene	Dr.89392	Dr.89392 Cysteine-rich, angiogenic inducer, 61 ## GENE: cyr61 ## CHR: 8	0.008	100
Contig_804	60	1702	21	314	153	1163	981	708	1216	64	1812	54	145	18	72	91	53	20	97	596	1540	1233	57	28	2412	477	18	15	3272	1715	39	63	42	46	20	314	2284	pfu_proteins	pfu_aug1.0_983.1_36768.t1	pfu_aug1.0_983.1_36768.t1	2e-10	70
Contig_805	1475	1672	1366	1526	1267	891	1460	1414	816	1039	1597	2962	1681	1662	1786	1302	3797	2400	904	1912	981	1079	1833	1407	2466	1357	1233	1500	1891	1855	1234	1613	2063	1003	1176	1190	2691	cgigas_proteins	gi|405977511|gb|EKC41954.1|	hypothetical protein CGI_10028134	6e-48	68.28
Contig_806	1782	3654	1448	3177	2787	2168	1772	2833	1553	1844	3202	2841	1854	2038	1841	1487	2446	2109	2062	2753	2238	2628	2371	1136	3461	1610	1354	1125	3652	3164	1693	2622	2113	1181	988	2364	3627	pfu_proteins	pfu_aug1.0_1971.1_29926.t1	pfu_aug1.0_1971.1_29926.t1	0	95.08
Contig_807	4058	5215	3138	4521	3387	2788	3281	3661	2257	3240	4390	6453	3684	4058	4003	2734	5243	4683	1983	5151	3540	3068	4937	3531	7442	2637	2581	2713	3337	3157	3528	5067	4335	2667	2338	3044	5431	cgigas_proteins	gi|405965948|gb|EKC31285.1|	Bromodomain and WD repeat-containing protein 2	0	76.64
Contig_808	2240	787	1181	2829	450	1033	1435	973	311	2047	748	2595	3475	2681	1311	2128	3545	2161	890	2678	565	922	2523	1681	1839	1339	1994	2048	682	730	1150	2075	1587	1421	1143	840	1405	swissprot	VA0D_MANSE	[BBH] VA0D_MANSE (sp:Q25531) V-type proton ATPase subunit d OS=Manduca sexta PE=2 SV=1	1e-167	81.3
Contig_809	11109	6953	7079	9156	5276	3873	5044	4681	2805	6580	5300	11663	8466	9210	9251	7536	13683	11556	3783	8836	3975	5035	10753	7341	8696	5473	5215	6580	5240	5612	7855	10280	10193	6165	5920	5996	5086	cgigas_proteins	gi|405950642|gb|EKC18616.1|	Guanine nucleotide-binding protein G(q) subunit alpha	0	88.95
Contig_810	2133	3201	2670	2905	1751	1914	1816	2008	905	2733	1935	3640	4625	4201	4577	3022	5617	5163	1380	2634	1574	2320	3812	3658	4649	2767	3662	3664	1839	2478	2759	5642	5671	2981	3987	1338	3909	pfu_proteins	pfu_aug1.0_29.1_65191.t1	pfu_aug1.0_29.1_65191.t1	0	85.23
Contig_811	1960	1892	1154	3001	1329	1466	2097	1296	870	1776	1606	2785	3039	2648	1824	1600	3819	2702	1067	3317	1377	1210	2422	1267	3528	1418	1304	1464	755	1581	1336	2180	2000	2169	939	1976	3605	cgigas_proteins	gi|405961041|gb|EKC26901.1|	Ras-related protein Ral-A	3e-105	92.66
Contig_812	531	1547	298	1191	953	715	647	1226	393	529	959	405	943	811	192	500	333	283	618	1457	964	1006	1027	553	1845	576	631	623	779	1395	393	721	691	315	222	476	2478	pfu_proteins	pfu_aug1.0_13191.1_03325.t1	pfu_aug1.0_13191.1_03325.t1	0	83.92
Contig_813	1560	1103	1552	1425	628	490	1355	519	515	1004	465	2551	1500	2202	1065	823	2349	1751	844	1852	653	536	1690	939	1597	914	857	1360	420	827	1074	1342	1638	755	483	708	764	pfu_proteins	pfu_aug1.0_193093.1_42963.t1	pfu_aug1.0_193093.1_42963.t1	3e-16	64.41
Contig_814	2140	898	1217	1427	582	578	1173	768	401	923	750	2488	1540	1433	1661	1296	3046	1799	578	1800	802	754	1788	964	1363	1055	1165	1424	636	844	974	1348	1508	1049	803	946	2360
Contig_815	6399	1533	1964	12697	236	5102	5816	707	540	1200	352	8788	9680	5243	748	5702	14840	2837	2448	8205	628	3524	3333	2345	5460	5841	2243	2994	708	1685	1870	926	745	11758	2446	1079	1846	swissprot	LYS_MERLU	[BBH] LYS_MERLU (sp:P86383) Lysozyme OS=Meretrix lusoria PE=1 SV=1	6e-36	60.2
Contig_816	872	1470	306	826	1588	541	654	681	676	626	1510	717	512	1011	933	381	903	1128	611	1019	959	714	943	473	1756	491	464	355	1325	1154	633	946	732	137	288	567	1593
Contig_817	15269	2637	5721	28347	2685	5566	2010	4788	943	3535	1488	4198	5115	11852	2427	11451	1739	2737	1612	12992	4213	4110	12603	9128	11176	4260	3616	5934	1453	2976	3259	2812	2034	3161	1047	961	3000	cgigas_proteins	gi|405959342|gb|EKC25391.1|	Putative aminopeptidase W07G4.4	0	80.75
Contig_818	2251	412	1130	2821	421	561	706	447	121	1689	195	1335	3564	2986	770	3169	1292	1292	673	1133	779	886	2460	1320	1283	994	1653	1693	193	550	1428	749	1398	494	240	136	1432	pfu_proteins	pfu_aug1.0_1238.1_51240.t1	pfu_aug1.0_1238.1_51240.t1	1e-91	96.79
Contig_819	2158	1819	1729	2092	1018	912	1230	1678	651	1657	1758	2098	1503	1856	2682	1524	4143	2056	1053	1759	2387	1244	2547	1894	3169	1511	1427	2168	999	1164	1521	2532	2290	1243	1126	1401	1338	cgigas_proteins	gi|405959295|gb|EKC25347.1|	Transcription elongation factor SPT4	1e-71	89.74
Contig_820	3430	3255	2227	4620	2640	2287	2311	3384	1478	3223	2009	3910	4815	4659	1578	3103	2104	2458	2380	6207	2019	2000	4042	2041	6042	1226	1781	3010	2284	2987	2023	2135	2570	1294	978	1010	4358	cgigas_proteins	gi|405963941|gb|EKC29472.1|	Serine palmitoyltransferase 2	0	75.69
Contig_821	318	877	767	572	364	359	619	439	316	767	1398	1409	93	531	801	297	89	511	307	432	963	512	657	368	1120	273	98	203	1280	1230	711	440	1299	520	1058	1080	1635
Contig_822	1943	822	1373	1744	695	710	1806	1051	370	1078	1090	3680	1343	1803	1129	1538	4191	2286	822	1589	738	604	2234	1517	1795	1098	1026	1825	475	1049	1244	1232	1640	1163	844	1417	1834
Contig_823	1040	1519	1168	1117	1124	806	855	1459	560	1338	1438	1743	592	783	1463	608	1011	1413	956	1080	1910	1465	1510	1498	1375	630	649	642	1871	2285	2017	1770	1883	529	856	1667	676	pfu_proteins	pfu_aug1.0_18269.1_11114.t1	pfu_aug1.0_18269.1_11114.t1	4e-50	90.24
Contig_824	1081	1613	1103	1061	1173	966	1001	1765	574	1761	1937	2077	683	1181	2330	751	1893	1711	865	914	1289	1239	2150	2465	1623	559	538	833	1174	1446	2610	3465	3303	1248	2778	842	1554	pfu_proteins	pfu_aug1.0_15163.1_54151.t1	pfu_aug1.0_15163.1_54151.t1	6e-139	75.74
Contig_825	958	2185	425	991	1569	1240	716	2677	895	678	2061	1290	865	644	984	444	1011	896	944	1090	1027	1843	825	985	2990	1174	514	623	1609	1447	1056	1427	1379	463	832	1468	2750	pfu_proteins	pfu_aug1.0_197.1_22062.t1	pfu_aug1.0_197.1_22062.t1	0	90.43
Contig_826	3130	1686	1486	3739	991	1262	3836	1961	877	3200	1439	5192	4139	2338	1675	3104	5045	3294	2230	5027	1599	1302	2368	1341	3131	2517	3162	3243	1036	1423	942	2029	2121	2313	1062	3596	2362
Contig_827	3419	831	1490	2079	560	446	1910	767	397	1312	603	3300	3639	2570	1505	2155	5098	2706	755	1899	775	762	2413	1305	1785	1538	1553	1794	500	728	1381	1704	1299	1624	979	1223	1962	other_unigene	Hs.660637	Hs.660637 Transcribed locus	0.004	100
Contig_828	3851	2735	1843	2282	1748	1533	1590	2924	1195	2301	2245	4309	2632	2708	3504	2521	4673	2370	1505	2406	2333	2388	3562	3029	3597	2270	1934	2150	1833	2192	1908	2757	2730	1644	1352	2273	1390	cgigas_proteins	gi|405969785|gb|EKC34736.1|	28S ribosomal protein S9, mitochondrial	8e-87	41.79
Contig_829	4147	1188	1911	3744	792	1127	2486	1079	649	1827	1092	5972	3210	3335	1589	1959	6502	4316	1411	4040	1317	939	1970	1597	2780	2022	2196	2546	697	1183	1029	1801	1653	2061	978	1930	2768	pfu_proteins	pfu_aug1.0_926.1_65691.t1	pfu_aug1.0_926.1_65691.t1	7e-33	89.39
Contig_830	1210	1439	940	1536	1165	813	1060	1233	552	1171	1270	2081	1563	1420	1182	818	1451	1458	835	1391	891	1007	1180	728	1796	1047	914	896	1141	1338	1061	1251	1391	836	656	915	2270	other_unigene	Hs.612410	Hs.612410 Transcribed locus	0.001	100
Contig_831	1862	607	799	815	365	429	624	688	240	772	451	3184	1326	1374	2162	937	1689	1182	280	1118	513	530	1264	861	1299	974	971	1185	502	502	931	2262	1415	426	809	699	2253	refseq_protein	XP_002596746.1	ref|XP_002596746.1| hypothetical protein BRAFLDRAFT_120515 [Branchiostoma floridae]	1e-109	32.9
Contig_832	8	4175	8	1302	2956	2171	762	1771	1188	2	3623	16	321	4	5	4	38	12	1733	444	2177	1367	13	10	2622	2318	0	5	4151	2060	20	4	6	18	1	1860	2770	pfu_proteins	pfu_aug1.0_10193.1_24693.t1	pfu_aug1.0_10193.1_24693.t1	1e-17	58.82
Contig_833	541	136	180	1086	15	96	107	137	17	114	22	127	1258	553	24	170	18	45	7	256	315	473	235	105	2380	210	286	150	2	74	20	45	43	126	20	24	741	pfu_proteins	pfu_aug1.0_6279.1_16893.t1	pfu_aug1.0_6279.1_16893.t1	4e-49	85.29
Contig_834	109	1052	254	522	603	346	436	411	196	237	401	502	479	196	313	75	62	323	212	935	496	950	1388	461	1394	198	2081	1161	209	726	272	530	869	101	245	23	1708	cgigas_proteins	gi|405954091|gb|EKC21620.1|	Sodium-dependent phosphate transporter 1	1e-140	57.04
Contig_835	202	3092	1182	1853	2002	1006	1780	2457	1382	1700	2046	1298	393	657	2081	450	1058	1304	735	1667	2527	1495	1341	1006	3098	771	387	620	2564	3074	1978	2958	1175	860	1363	2169	3854	refseq_protein	XP_002739234.1	ref|XP_002739234.1| PREDICTED: minichromosome maintenance complex component 8-like [Saccoglossus kowalevskii]	0	63.1
Contig_836	269	574	213	295	610	130	593	472	554	287	307	413	632	124	220	330	252	706	226	729	1174	168	311	595	1496	87	85	97	404	966	951	917	1579	145	779	462	1717
Contig_837	2756	1246	1675	2280	1002	1340	978	965	559	1608	1079	2348	2403	1930	1635	2126	2484	2025	780	1892	1231	1004	2450	1651	1441	920	1160	1449	1071	991	1235	1255	1627	1181	554	939	1362	pfu_proteins	pfu_aug1.0_4507.1_37910.t1	pfu_aug1.0_4507.1_37910.t1	1e-144	76.56
Contig_838	446	1969	442	738	1414	701	785	1158	767	433	1710	558	559	415	403	477	630	1019	718	931	1972	848	648	714	1658	686	205	286	696	1035	1378	1506	1485	565	882	1968	1365	pfu_proteins	pfu_aug1.0_4777.1_01819.t1	pfu_aug1.0_4777.1_01819.t1	4e-62	86.79
Contig_839	773	1238	776	951	758	499	719	835	436	831	836	1323	747	833	963	552	1004	1136	427	808	1094	421	998	970	1362	486	590	508	842	1123	1311	1351	1483	622	1097	563	1499	cgigas_proteins	gi|405964649|gb|EKC30110.1|	Activator of basal transcription 1	1e-68	52.56
Contig_840	3682	6677	6556	4124	4119	3125	3540	4496	2394	5060	4889	10480	3463	4933	8708	3609	9083	7912	2168	4698	4474	3317	6933	6342	5023	2598	2214	3460	3628	5195	7177	14091	13060	3723	6770	3905	3875	cgigas_proteins	gi|405953350|gb|EKC21031.1|	Helicase domino	1e-176	86.62
Contig_841	3663	4856	3612	3465	6543	2620	3225	3733	2021	4060	4009	6000	3939	3604	5283	3574	5876	5640	2138	4104	3751	3325	5552	4570	5067	3194	3275	4052	3039	4635	5379	6466	9591	3830	4443	5415	4045	pfu_proteins	pfu_aug1.0_12310.1_10449.t1	pfu_aug1.0_12310.1_10449.t1	0	77.88
Contig_842	2977	1944	554	2435	1337	1142	1496	1749	1075	799	1705	2352	1864	1540	1098	2027	4062	1703	1379	2543	2033	1608	1703	847	2950	1943	1684	2051	1784	1054	683	975	729	1545	524	2867	2264
Contig_843	8827	1857	3205	16964	1362	2052	2759	2318	1052	2821	2017	3932	4375	8028	3183	3495	2458	2760	1962	5457	1966	3256	7398	4239	4484	3036	2250	1928	508	2794	2386	4503	3967	2494	1197	1974	4666	pfu_proteins	pfu_aug1.0_9115.1_53284.t1	pfu_aug1.0_9115.1_53284.t1	0	85.08
Contig_844	1699	231	867	1923	129	400	731	338	92	1350	97	866	2441	1805	864	1448	668	942	813	2724	354	484	1507	1148	1158	849	1694	1753	80	237	1110	1286	1177	722	738	408	1754
Contig_845	152	664	147	483	541	304	378	478	490	226	653	218	319	413	239	151	148	299	295	344	533	562	230	337	1164	483	150	142	619	742	390	691	559	179	299	518	1742	cgigas_proteins	gi|405957408|gb|EKC23620.1|	hypothetical protein CGI_10013183	3e-161	58.42
Contig_846	9040	743	179	2146	785	1152	735	1137	307	2275	988	16781	974	3859	1811	2941	2332	4681	824	8425	171	3513	1362	161	6433	6597	645	4896	450	471	4262	3687	721	510	678	547	2471	pfu_proteins	pfu_aug1.0_9261.1_68012.t1	pfu_aug1.0_9261.1_68012.t1	0	54.63
Contig_847	2679	5256	3317	4261	3659	2862	3808	3655	1720	3051	5156	6902	3916	3480	4550	3214	6507	4812	2406	4248	3883	3946	3762	4052	5205	3263	3229	3913	4320	4899	3831	3236	4042	2695	2850	2980	854	pfu_proteins	pfu_aug1.0_43762.1_19899.t1	pfu_aug1.0_43762.1_19899.t1	1e-06	63.89
Contig_848	297	1306	464	1334	1469	576	523	1606	507	601	945	612	299	782	480	424	228	395	436	849	616	827	842	633	1197	326	177	205	1429	1195	452	881	1126	309	250	453	1323	cgigas_proteins	gi|405958748|gb|EKC24843.1|	Carnitine O-palmitoyltransferase 2, mitochondrial	3e-153	62.84
Contig_849	186	3446	506	1677	2864	1418	1214	3330	1397	1282	2099	1427	497	407	1853	189	536	898	1380	1063	2263	2618	713	1198	2484	1023	152	204	2508	5357	1845	2890	1857	453	2335	1415	2282	pfu_proteins	pfu_aug1.0_9453.1_09955.t1	pfu_aug1.0_9453.1_09955.t1	0	79.65
Contig_850	1561	1595	1735	2031	1062	1045	1126	1535	789	1480	1244	2659	2235	1853	2034	1920	2693	2010	838	1887	1108	1355	2474	1561	1597	1323	1316	1430	1127	1207	1228	1586	1764	895	809	1525	932
Contig_851	2172	2967	720	1431	4818	1189	2747	1986	1900	950	2982	1605	1067	803	927	525	1333	1108	1613	1205	2463	2807	887	1026	5621	1970	729	547	3408	2341	317	727	1193	419	277	2459	3633
Contig_852	18234	8024	7028	13485	5452	5937	6118	5989	2909	4609	4039	12260	19466	16211	7413	10523	14903	9374	5073	19569	4664	8118	14107	7938	10222	7879	11194	11371	4815	8019	7208	7317	7477	7276	3553	3288	4713	pfu_proteins	pfu_aug1.0_4766.1_16511.t1	pfu_aug1.0_4766.1_16511.t1	0	95.47
Contig_853	9	2362	10	757	2306	885	540	1398	851	8	2053	13	305	16	32	18	27	15	914	594	1324	1352	12	5	2393	1197	10	10	2723	1979	20	10	22	6	0	1840	3072	pfu_proteins	pfu_aug1.0_6486.1_60038.t1	pfu_aug1.0_6486.1_60038.t1	2e-23	60.32
Contig_854	709	1825	533	1084	1517	891	974	2324	908	433	2235	798	819	481	970	516	971	1038	1571	1338	1089	905	906	556	2991	615	590	303	1483	2301	955	989	1045	471	852	1110	2911	pfu_proteins	pfu_aug1.0_242467.1_28718.t1	pfu_aug1.0_242467.1_28718.t1	6e-11	54.84
Contig_855	3948	362	535	1404	132	605	863	575	34	924	34	185	2628	1781	79	1405	142	426	557	2198	542	303	1783	748	1623	605	1368	950	15	236	530	457	384	311	179	34	1471	cgigas_proteins	gi|405962113|gb|EKC27817.1|	hypothetical protein CGI_10023942	0	78.62
Contig_856	4817	662	967	3147	314	1070	849	745	321	1364	403	1426	2627	3004	245	1807	365	1198	1555	3426	1041	1042	2206	682	2692	1060	1418	1269	159	710	1012	847	501	388	229	526	1459	other_unigene	Hs.660348	Hs.660348 Transcribed locus	0.003	96.3
Contig_857	1927	1122	877	1396	565	461	845	816	353	841	543	1550	1082	1488	1080	1221	1659	1320	748	1465	1050	787	1539	866	1427	806	596	649	746	545	1000	1306	1390	924	567	1069	1002
Contig_858	180	1847	436	1766	125	43	4435	60	325	171	4	23	15564	6628	4	1852	584	2143	6016	5310	148	42	132	80	6206	7058	7235	541	18	18	28	497	39	1386	133	124	3906	cgigas_proteins	gi|405971280|gb|EKC36126.1|	Fibroblast growth factor receptor 2	0	32.88
Contig_859	2248	6551	2682	3910	3395	3062	3043	3536	2282	3362	5039	4659	2915	3022	4079	2781	2213	3017	2377	4121	3758	3164	3800	3168	5238	3236	2627	1353	6008	6474	4417	5048	5305	2216	2797	3118	5774	cgigas_proteins	gi|405951983|gb|EKC19845.1|	Serine/threonine-protein phosphatase 1 regulatory subunit 10	2e-128	52.45
Contig_860	7998	587	1861	3292	523	1360	5200	1807	631	1804	634	7617	9635	6686	1957	4558	13037	6264	1133	7009	1022	617	4971	1203	2798	3180	3135	4712	336	1200	1588	1273	1457	3703	1025	878	2439	pfu_proteins	pfu_aug1.0_6740.1_31272.t1	pfu_aug1.0_6740.1_31272.t1	2e-39	34.48
Contig_861	1250	1624	1043	1371	741	753	936	1161	556	875	1393	1637	1381	1096	1003	919	1228	1517	637	1447	1262	1099	1461	1568	2036	996	715	967	1084	1151	1240	1858	1449	699	955	1304	2203	pfu_proteins	pfu_aug1.0_60.1_29057.t1	pfu_aug1.0_60.1_29057.t1	0	95.31
Contig_862	1437	5470	1703	3650	3620	2637	2793	4271	1873	2048	3476	3417	1961	2219	2311	1013	1780	1761	2039	2851	3065	3509	1638	1579	4931	1001	593	738	3396	4518	1464	1925	2695	952	812	1911	3981	pfu_proteins	pfu_aug1.0_4498.1_30703.t1	pfu_aug1.0_4498.1_30703.t1	0	87.65
Contig_863	3928	1458	1640	2046	1731	1111	2000	1712	747	1553	1316	2930	2611	2257	1905	2051	4635	2545	1328	2868	1021	1414	1891	1104	3636	1406	1587	1849	1572	1552	953	1046	1460	997	983	846	2440
Contig_864	26	1596	19	1207	2153	817	395	876	870	0	1871	61	182	6	5	22	116	8	980	306	644	491	6	8	1934	629	8	45	1772	2533	10	2	0	6	0	2038	1713	pfu_proteins	pfu_aug1.0_3512.1_08645.t1	pfu_aug1.0_3512.1_08645.t1	3e-67	47.55
Contig_865	1510	1991	1486	2597	775	1053	1001	968	426	1423	624	2373	1716	2278	1210	1549	2747	1209	1084	2945	561	618	1794	1259	2502	896	1447	1391	634	791	952	1643	1440	803	821	609	1842	cgigas_proteins	gi|405963190|gb|EKC28787.1|	Alpha-aspartyl dipeptidase	3e-125	76.6
Contig_866	12864	2901	10581	15747	1223	4123	6461	2584	818	13837	933	15912	12771	17881	15421	9481	10378	14274	4825	17721	2659	4896	17700	13840	8963	8603	10050	10567	855	2285	14464	21319	23515	7685	9889	2124	4216	cgigas_proteins	gi|405974721|gb|EKC39345.1|	Na(+)/H(+) exchange regulatory cofactor NHE-RF1	3e-111	53.1
Contig_867	253	2031	112	927	1227	1111	654	2375	636	165	1629	143	493	257	68	167	187	117	939	958	1260	1799	193	98	1865	784	221	277	1603	1261	79	70	73	108	74	1043	1464	pfu_proteins	pfu_aug1.0_42179.1_55844.t1	pfu_aug1.0_42179.1_55844.t1	9e-08	35.9
Contig_868	169	2030	174	714	694	281	287	451	542	228	731	727	188	367	331	169	438	555	362	427	684	843	488	547	1481	285	97	135	498	558	578	444	650	296	864	904	1295
Contig_869	324	2654	807	818	816	831	1003	1072	814	366	2474	615	456	364	899	188	605	529	889	690	1393	712	551	312	2527	396	176	229	1055	1334	229	578	1476	189	357	963	1241
Contig_870	2081	3675	1666	2951	2878	1678	1874	2376	1765	1622	3678	2665	1812	1700	2106	1713	3138	1691	1444	2808	3803	2710	2304	2098	3796	2387	1284	1243	2775	3224	1630	2313	2250	1264	1059	2870	1295	cgigas_proteins	gi|405958345|gb|EKC24481.1|	26S protease regulatory subunit 6B	0	94.5
Contig_871	6575	1280	2510	7519	475	2147	2102	1476	362	2529	234	1444	7519	12239	621	6373	1002	2471	3569	7480	1229	1671	5489	2133	7515	3298	4261	3330	167	1330	2815	1370	1629	1350	941	158	3647	pfu_proteins	pfu_aug1.0_28801.1_40736.t1	pfu_aug1.0_28801.1_40736.t1	0	70.59
Contig_872	1162	2111	462	1115	1172	748	918	1408	719	654	1585	911	1132	1049	435	842	1316	601	687	1697	1153	1087	1057	538	2187	746	543	598	1115	1328	549	715	1152	527	356	1192	1315
Contig_873	611	3303	339	1597	2634	1206	1419	2453	1458	428	2818	681	869	530	483	541	535	731	1298	1542	2400	2646	606	797	3210	862	463	270	2675	2874	747	1040	934	307	591	1932	1861	cgigas_proteins	gi|405953718|gb|EKC21326.1|	hypothetical protein CGI_10004099	3e-180	68.75
Contig_874	865	1063	635	924	1143	463	596	999	389	854	747	1124	598	827	732	518	797	1059	770	993	832	524	1079	836	1664	389	507	658	940	718	773	1180	1290	592	502	437	1765	cgigas_proteins	gi|405959735|gb|EKC25735.1|	Protein pelota	0	82.16
Contig_875	5765	7239	8469	4873	5193	4683	4421	5546	3151	6757	5050	12549	4141	7858	13174	7141	11637	10488	3298	6052	5044	7266	8113	9032	8587	2821	3524	4599	6452	6159	7356	13730	13898	4338	7706	5028	4438	pfu_proteins	pfu_aug1.0_2718.1_23059.t1	pfu_aug1.0_2718.1_23059.t1	0	73.01
Contig_876	9489	446	1179	3660	547	515	3434	979	489	1667	950	9954	4325	3348	2392	2792	10000	3954	973	2955	186	288	1660	985	3601	1303	1420	1766	253	393	1021	802	276	643	353	850	2467
Contig_877	8348	8659	5917	8362	5781	4462	5548	7042	2907	6834	5908	11560	9325	8297	7384	6833	9209	7854	4107	8815	6313	6076	9410	7609	10773	5353	4894	7158	6506	7929	6524	7212	7347	6965	4171	6505	1510
Contig_878	1273	482	993	1399	271	760	731	561	137	796	132	669	2455	2264	440	1502	513	645	694	3022	295	640	1745	1186	1975	2088	1395	1376	228	463	890	1447	721	535	547	86	2056	pfu_proteins	pfu_aug1.0_10196.1_10091.t1	pfu_aug1.0_10196.1_10091.t1	0	90.35
Contig_879	464	1336	568	925	1250	730	618	1476	554	697	1242	1614	636	553	1067	531	1181	1054	851	802	1464	1214	746	996	2637	856	340	594	1269	1366	856	1009	1171	434	864	1583	1743	pfu_proteins	pfu_aug1.0_33097.1_70070.t1	pfu_aug1.0_33097.1_70070.t1	4e-68	56.32
Contig_880	1450	759	1228	535	1073	422	545	430	206	725	626	2025	1188	1193	1286	1201	1130	1720	337	1506	575	800	1279	1155	1631	660	657	704	803	567	830	1041	1401	351	759	811	645	pfu_proteins	pfu_aug1.0_195391.1_64759.t1	pfu_aug1.0_195391.1_64759.t1	6e-56	86.6
Contig_881	14347	3616	13948	2857	2393	1828	2154	2232	1479	11101	2867	21027	2400	7304	26308	3831	17754	22931	1786	2812	2053	1852	17443	12308	4725	2457	4426	5705	2956	3699	9106	13446	19459	8146	6541	2323	3349	other_unigene	Hs.732260	Hs.732260 Transcribed locus, weakly similar to XP_001134692.2 PREDICTED: leucine-rich repeat-containing protein 37A-like [Pan troglodytes]	0.006	100
Contig_882	4807	4987	2976	4944	3314	2996	3831	3497	2249	3237	4013	5129	4237	3816	3754	2545	5386	2859	2188	4644	4243	3051	4079	2601	5728	1710	1907	1830	3048	4208	2491	3309	3284	1252	1578	2178	2829	pfu_proteins	pfu_aug1.0_39739.1_70328.t1	pfu_aug1.0_39739.1_70328.t1	3e-46	88.24
Contig_883	2496	11932	308	5897	8420	5080	3282	8712	4671	432	13536	1323	4002	1493	99	1079	367	454	4323	5120	8952	10640	730	412	12745	5613	862	866	12471	11254	472	291	334	376	279	4491	2636	cgigas_proteins	gi|405964919|gb|EKC30358.1|	Forkhead box protein J1-A	5e-164	77.93
Contig_884	11815	3285	4130	9206	2820	2695	4976	2730	2377	6398	1879	9152	8682	9303	4988	7744	12144	8303	2913	10107	3888	3447	9263	4299	8071	5542	6526	5807	2398	2537	5197	4716	6008	6594	3615	3384	3048	pfu_proteins	pfu_aug1.0_9985.1_17558.t1	pfu_aug1.0_9985.1_17558.t1	1e-07	68.97
Contig_885	299	4813	616	1970	4147	2173	1937	4051	1744	1158	7438	1639	561	783	1321	199	427	843	1841	1157	2852	2692	1034	1723	3354	2145	235	363	5748	6108	1507	3089	3196	884	2695	1322	3353	pfu_proteins	pfu_aug1.0_6148.1_52720.t1	pfu_aug1.0_6148.1_52720.t1	4e-60	97.2
Contig_886	2026	781	561	403	37	238	2269	620	110	241	12	338	1993	4861	55	1296	382	681	721	1542	80	75	1299	124	2611	3995	567	621	15	229	219	82	77	195	150	32	1681	cgigas_proteins	gi|405975348|gb|EKC39918.1|	Alkaline phosphatase, tissue-nonspecific isozyme	0	59.17
Contig_887	439	1394	434	1112	2107	1186	1051	1551	928	307	2588	521	496	489	589	235	328	487	1250	1011	2100	1717	636	399	2097	664	203	147	1793	2661	163	410	358	175	125	917	1855
Contig_888	2149	1873	1473	3216	1068	1365	2164	1695	553	1825	1310	3557	3045	3726	1843	1937	3011	2637	1212	3494	1186	1274	2647	1890	3000	1811	2676	2735	1042	1788	1554	2088	1993	1682	1368	1053	2159	cgigas_proteins	gi|405976041|gb|EKC40565.1|	Ras-related C3 botulinum toxin substrate 1	2e-99	90.8
Contig_889	2515	4579	1632	2568	2777	1906	1950	3331	1972	1420	5226	3083	2286	2079	2392	1418	3289	2786	2183	3068	3381	3383	2563	1444	6633	2918	1053	1469	4771	4718	1439	2377	2135	1078	847	3754	3557
Contig_890	1142	1042	280	2413	838	745	501	998	676	501	248	456	965	1001	536	836	367	621	439	1575	885	560	2589	705	1062	927	769	422	859	368	671	719	776	315	224	435	1857	cgigas_proteins	gi|405970564|gb|EKC35458.1|	Peroxisomal Lon protease-like protein 2	0	78.1
Contig_891	8250	596	1906	1827	168	479	2784	939	488	1159	562	5094	1479	6492	1936	4458	7727	5923	778	3064	444	326	5302	1849	2938	1671	1295	2975	272	407	1004	956	1398	929	265	249	1268	pfu_proteins	pfu_aug1.0_1156.1_65844.t1	pfu_aug1.0_1156.1_65844.t1	1e-101	59.61
Contig_892	465	6724	1316	4319	7717	3923	3103	6183	2671	1351	11441	1605	2348	1362	1860	839	998	1505	3860	2807	6612	3646	1182	1844	6212	3929	1277	1018	7711	8327	1139	2059	2370	1102	1364	3608	3868	pfu_proteins	pfu_aug1.0_2295.1_01045.t1	pfu_aug1.0_2295.1_01045.t1	0	83.89
Contig_893	2310	2804	1203	2556	2273	1079	1283	2378	811	2169	932	2154	2279	1989	2498	2199	2018	1724	1193	3027	1307	2115	2919	1444	3997	1343	2267	2412	3368	1687	1329	1571	2166	1319	886	1912	600
Contig_894	8592	5014	3947	7267	3579	3378	4651	4249	1921	3581	3991	6717	7923	6350	4214	4565	7535	5302	2558	7005	4259	3985	6633	3903	7000	4028	4456	4984	3563	4463	3897	5744	5200	4233	3388	4352	3856	pfu_proteins	pfu_aug1.0_1248.1_36894.t1	pfu_aug1.0_1248.1_36894.t1	0	87.64
Contig_895	4878	1445	2860	6440	1150	1528	2595	1101	975	3039	2089	5895	5053	8940	1845	3226	5044	3024	2281	8439	1699	1726	4346	3196	5311	2447	2468	2706	849	2338	1642	1607	3703	2425	1529	1066	2936	cgigas_proteins	gi|405976318|gb|EKC40830.1|	6-phosphogluconate dehydrogenase, decarboxylating	0	89.46
Contig_896	190	2362	183	1155	1979	772	905	2459	865	215	1923	398	426	159	317	245	411	340	1273	1007	2816	2184	355	690	2836	772	82	114	2483	2227	247	941	465	212	496	1563	1434	pfu_proteins	pfu_aug1.0_148549.1_42775.t1	pfu_aug1.0_148549.1_42775.t1	4e-144	93.03
Contig_897	1568	1477	839	1397	909	668	1174	970	409	1164	787	2494	2059	1661	1554	1156	1855	1155	672	1530	873	961	1608	1378	1790	1186	1229	1305	1280	1069	1009	1246	1218	951	615	1012	718	pfu_proteins	pfu_aug1.0_11652.1_10344.t1	pfu_aug1.0_11652.1_10344.t1	4e-07	46.67
Contig_898	1065	5244	2503	2248	3319	2037	1363	3700	1760	1907	4852	3119	1231	1557	2688	825	1525	1388	2237	2509	3093	3148	3200	2312	3882	1394	789	931	2811	4935	2341	3043	4738	702	961	3405	1674
Contig_899	3824	6822	3363	5225	4148	3585	6313	6409	2693	4458	6024	6917	11471	7145	5708	3921	7961	5809	3587	6378	3724	4179	4701	5154	5492	4105	4724	8014	5719	6188	3994	6949	5360	3617	4085	2144	506	pfu_proteins	pfu_aug1.0_18723.1_40084.t1	pfu_aug1.0_18723.1_40084.t1	2e-45	65.29
Contig_900	3605	63	2897	4289	906	1048	1822	105	35	2188	1207	8600	176	7694	2667	2834	6845	228	85	213	53	1618	203	1901	4647	3036	1035	1959	909	303	1770	2986	2970	367	172	586	3911	pfu_proteins	pfu_aug1.0_22721.1_33285.t1	pfu_aug1.0_22721.1_33285.t1	7e-22	54.76
Contig_901	3586	4747	1952	5063	5879	2684	3680	6182	2602	2425	4466	3210	2524	2961	2636	2635	2840	2477	1687	4464	3830	3760	3688	1723	5598	1729	1731	2373	3308	3916	1856	2239	1840	1626	1092	2885	2770	cgigas_proteins	gi|405965726|gb|EKC31081.1|	NADP-dependent malic enzyme	0	78.64
Contig_902	1991	27286	3206	15596	16063	13528	12199	24972	14469	3965	28475	5598	7458	3927	4396	2053	3854	3479	8958	11086	17277	17613	3874	3886	20803	8357	3407	3458	26498	25286	3245	4424	6845	2607	3179	12027	7385	cgigas_proteins	gi|405973648|gb|EKC38349.1|	Pericentriolar material 1 protein	0	49.69
Contig_903	1011	491	785	661	250	431	408	366	182	604	500	1817	1005	1208	1561	563	1708	928	277	1515	719	237	732	1378	1849	604	776	617	136	470	616	2788	1469	334	677	531	1438	pfu_proteins	pfu_aug1.0_943.1_22384.t1	pfu_aug1.0_943.1_22384.t1	7e-09	54.9
Contig_904	17666	5349	5699	21271	2795	9716	8473	6401	1139	12044	1369	2020	32089	18365	1794	12475	1692	5244	5546	32082	6529	6145	16455	9056	13669	10972	20638	14359	1512	4108	7061	8789	8885	6486	4680	1009	8577	pfu_proteins	pfu_aug1.0_7682.1_45711.t1	pfu_aug1.0_7682.1_45711.t1	0	97.82
Contig_905	6907	1706	3405	8203	1039	2931	931	2978	653	9220	53	166	34999	14505	71	15030	824	1149	3204	22717	3731	4509	19398	6656	5903	10071	25100	19732	75	2656	6144	3986	3775	3067	3368	99	3526	pfu_proteins	pfu_aug1.0_2703.1_01209.t1	pfu_aug1.0_2703.1_01209.t1	0	81.26
Contig_906	3337	25774	4053	14849	14795	10546	13144	18371	9872	5121	15809	9082	5902	5305	6244	2359	5005	5305	7436	10988	16317	14469	4885	4896	18162	4214	2396	3079	17858	29904	4940	8088	8731	2886	3454	12017	4737	cgigas_proteins	gi|405973352|gb|EKC38071.1|	Glucose-repressible alcohol dehydrogenase transcriptional effector	1e-133	59.14
Contig_907	1333	1564	1167	1584	895	1063	1025	1594	640	1236	1231	2090	1254	1279	1264	1305	2313	1750	822	1852	980	1165	1315	1119	1903	1261	1312	1607	1359	1443	1237	1501	2121	991	829	835	598	pfu_proteins	pfu_aug1.0_84726.1_49329.t1	pfu_aug1.0_84726.1_49329.t1	2e-10	78.79
Contig_908	14677	34812	17397	25520	21168	16930	20598	27872	14130	18616	30837	31132	23434	21698	26594	11362	22201	26719	11174	24619	18805	21085	20655	16848	28307	18200	13186	17457	17218	28866	22326	35883	33183	12674	14768	22182	9813	pfu_proteins	pfu_aug1.0_3349.1_30398.t1	pfu_aug1.0_3349.1_30398.t1	0	93.1
Contig_909	636	744	878	531	336	378	455	345	260	848	565	1265	860	829	1023	603	1510	930	284	1011	476	336	948	410	998	401	395	514	243	322	801	1053	1337	520	740	452	1422	pfu_proteins	pfu_aug1.0_34812.1_55512.t1	pfu_aug1.0_34812.1_55512.t1	1e-17	80
Contig_910	811	798	629	878	567	467	661	866	326	743	688	1374	984	1012	1101	824	1317	851	436	998	589	833	1016	695	1086	594	677	853	678	901	1012	875	965	525	569	776	450	pfu_proteins	pfu_aug1.0_42179.1_55844.t1	pfu_aug1.0_42179.1_55844.t1	5e-06	42.5
Contig_911	6097	3199	5229	7514	2136	3048	3852	2748	1555	4714	2084	9117	8690	7609	4815	5104	11909	6986	2245	6506	2439	2861	6513	5247	5919	5501	5616	7905	2366	2617	3916	5545	6375	6830	3660	2163	2965	cgigas_proteins	gi|405970733|gb|EKC35611.1|	Lysosome-associated membrane glycoprotein 1	7e-69	38.06
Contig_912	247	1634	552	1074	952	854	814	857	466	532	1344	1165	474	447	923	182	532	819	972	832	1760	1705	643	1070	1708	821	100	197	1927	1652	1232	1257	1749	343	820	1144	1686	pfu_proteins	pfu_aug1.0_12358.1_61035.t1	pfu_aug1.0_12358.1_61035.t1	6e-47	81.72
Contig_913	556	7447	1251	3385	6745	2689	3081	5990	4210	1500	8452	2717	1179	850	2781	456	1099	1878	3217	2651	6879	5315	1494	1725	8473	2938	563	463	8750	8120	2203	4133	3662	712	1595	5554	5108	pfu_proteins	pfu_aug1.0_10631.1_17657.t1	pfu_aug1.0_10631.1_17657.t1	4e-164	77.81
Contig_914	4525	3295	3201	3101	2911	2004	2571	1976	2099	3497	1680	6736	3823	3209	4744	3266	4546	4316	1689	4586	2247	1998	4332	3684	2816	2148	2047	3058	1728	2757	3959	3191	4707	2047	2554	3338	1204	cgigas_proteins	gi|405973444|gb|EKC38159.1|	Putative ribosome biogenesis protein RLP24	2e-98	88.89
Contig_915	306	3025	973	1450	2147	992	1255	1772	1076	1236	2212	1855	922	660	2535	199	1473	2572	781	1060	1802	1316	1986	1681	2403	874	133	258	1729	2962	2689	6149	4999	1801	2520	2266	2449
Contig_916	71	3298	91	764	2425	924	643	1395	1092	107	959	168	296	219	126	107	187	150	491	725	580	910	167	119	1328	441	111	99	1435	1675	221	352	339	65	85	314	1247	refseq_protein	ZP_02887884.1	ref|ZP_02887884.1| putative membrane protein, glycine-rich [Burkholderia graminis C4D1M]	2e-08	32.3
Contig_917	2234	4407	1990	3320	2176	1676	2912	3775	1414	2424	3929	4677	6614	3626	2748	2189	4524	3307	1850	3098	2219	2254	2429	2629	2813	2491	2620	3675	3780	3392	2438	3258	3093	1874	2651	1168	437	pfu_proteins	pfu_aug1.0_2244.1_08264.t1	pfu_aug1.0_2244.1_08264.t1	2e-44	69.9
Contig_918	1649	714	1183	2058	338	627	1211	562	288	1089	389	2161	2191	1876	1256	1097	2285	1393	357	1858	502	649	1577	888	1159	1020	957	939	343	538	675	871	739	591	323	529	1471	other_tigr	Fugu:CA845293	CA845293	0.008	100
Contig_919	1002	1277	310	1114	850	919	736	775	611	243	1028	702	815	506	484	645	726	474	461	1042	572	923	759	368	2320	688	264	338	1025	751	423	410	589	510	320	616	1592
Contig_920	484	729	483	2216	424	986	1046	1065	181	1026	203	930	4000	3082	433	1182	362	551	1419	3747	372	542	952	1320	4271	2201	3813	2441	234	567	589	627	697	864	693	185	3076	cgigas_proteins	gi|405957864|gb|EKC24042.1|	Prominin-1	0	43.56
Contig_921	3289	1186	3853	1598	760	723	981	792	524	2809	755	6093	1188	2186	3457	1265	2396	3394	577	1230	3087	855	3721	2198	1625	662	881	1065	778	1151	1452	2200	2143	773	421	1106	1253
Contig_922	2900	2285	2107	4711	2973	1657	3209	1619	1015	2295	1895	2949	2491	3074	2445	2828	5554	3128	1929	4968	1634	2072	3707	1696	4672	3214	2423	3658	1250	2411	1828	2390	3144	2609	1717	1368	2707	cgigas_proteins	gi|405968139|gb|EKC33238.1|	hypothetical protein CGI_10022215	3e-34	56.25
Contig_923	2819	4654	1774	4631	4157	4920	2656	6109	1722	1781	7182	1661	1887	2104	1767	1795	1061	1961	2391	4078	6822	5678	1980	1476	8939	2327	796	1003	7965	7639	2001	3199	2357	708	1303	4634	1910	pfu_proteins	pfu_aug1.0_8148.1_60375.t1	pfu_aug1.0_8148.1_60375.t1	2e-96	100
Contig_924	691	2492	423	1878	3521	1581	1572	2457	1897	772	3530	796	1206	906	1149	644	1082	1239	1259	2033	3080	3543	993	881	4144	1391	428	636	4297	3886	1209	2341	1104	686	852	1959	3347	cgigas_proteins	gi|405975333|gb|EKC39906.1|	UPF0705 protein C11orf49-like protein	2e-158	69.43
Contig_925	5305	7327	1872	7428	4677	3786	4040	6097	2660	2734	4475	1642	6486	5433	1096	5028	1458	2375	4241	8518	5803	6429	4319	3269	10572	4632	6150	5416	5453	6430	2208	2781	2537	1512	1207	4739	5791	pfu_proteins	pfu_aug1.0_2175.1_08243.t2	pfu_aug1.0_2175.1_08243.t2	0	80.97
Contig_926	3003	1077	813	2190	347	1078	1523	1015	347	1746	86	386	4359	6666	582	2323	514	1888	1880	3010	578	583	2413	1353	7005	5067	3711	1675	141	500	919	1165	1522	447	406	208	4955	pfu_proteins	pfu_aug1.0_9367.1_60583.t1	pfu_aug1.0_9367.1_60583.t1	5e-132	76.7
Contig_927	77	815	87	14	9	16	154	460	857	96	6	298	157	50	102	46	155	116	360	257	14	1164	113	77	5994	1016	32	30	29	807	119	110	116	56	76	327	3415
Contig_928	2036	1288	1496	2782	632	1036	1488	1400	669	1370	1412	2690	2807	2145	1699	1463	1685	1794	759	2479	1175	1296	1971	1648	1878	1171	1322	1219	1143	1450	1301	1446	2502	1665	596	833	1336	pfu_proteins	pfu_aug1.0_10571.1_24760.t1	pfu_aug1.0_10571.1_24760.t1	1e-171	86.57
Contig_929	969	1114	980	1558	1445	722	1314	975	509	938	833	1752	1343	1543	1557	888	1828	2455	1138	2936	834	742	1925	779	1678	996	1194	1539	653	2108	889	1627	1940	713	596	600	443	pfu_proteins	pfu_aug1.0_6577.1_09390.t1	pfu_aug1.0_6577.1_09390.t1	4e-16	59.7
Contig_930	6593	4865	4018	5178	2872	2382	4229	3124	1832	4340	3121	9384	5169	5601	4877	4106	9689	7153	2388	6153	3123	2318	6736	3986	4961	3640	3246	4431	2582	2989	4966	6731	7553	4458	5044	3114	2853	cgigas_proteins	gi|405966380|gb|EKC31673.1|	Tropomodulin	1e-80	49.14
Contig_931	84	1788	59	886	1516	946	762	2028	609	153	1499	131	353	228	76	149	197	95	903	1004	923	1469	120	95	1701	732	270	200	1184	1397	100	97	88	77	65	391	2159	pfu_proteins	pfu_aug1.0_56474.1_27401.t1	pfu_aug1.0_56474.1_27401.t1	4e-09	60
Contig_932	8271	22941	8343	12455	15762	9723	10865	16068	9490	8359	19231	13840	6346	7040	10084	3967	6020	8735	7506	11541	14207	14366	10780	8207	17707	5517	2584	3509	15690	17802	8197	13583	13362	3492	5229	12102	4321	pfu_proteins	pfu_aug1.0_2268.1_08276.t1	pfu_aug1.0_2268.1_08276.t1	0	89.14
Contig_933	4659	1706	3416	2175	690	600	5930	1088	578	1492	625	6306	3803	8884	2850	1362	8646	7157	2081	4206	368	539	3301	1842	10587	5788	2146	1584	456	446	1376	1732	1618	897	747	410	6276	cgigas_proteins	gi|405963592|gb|EKC29154.1|	Cholesterol 25-hydroxylase-like protein 1, member 2	2e-165	81.18
Contig_934	1541	687	794	1102	198	518	342	891	449	987	596	474	1103	488	486	1053	1137	1284	213	1058	821	555	1133	756	1317	767	377	918	647	252	633	564	532	291	248	669	1358
Contig_935	2575	209	760	444	185	406	257	149	7	672	10	115	1188	177	49	188	271	498	360	2117	370	340	552	1189	995	239	695	152	2	98	183	980	763	385	259	20	800	pfu_proteins	pfu_aug1.0_179502.1_21391.t1	pfu_aug1.0_179502.1_21391.t1	7e-07	51.02
Contig_936	1390	2540	1053	1356	1720	984	1474	2133	892	851	1503	1142	1252	1120	1150	902	1106	1285	762	1604	1345	1548	1622	923	2473	560	667	602	1282	1836	1105	1423	1729	712	701	1338	1940	cgigas_proteins	gi|405960704|gb|EKC26599.1|	3-hydroxyisobutyryl-CoA hydrolase, mitochondrial	7e-177	73.11
Contig_937	389	3832	704	2258	2252	2133	1554	3519	1587	780	4240	1862	1571	1478	1234	714	872	1173	1381	1983	2130	2964	1159	1240	4528	1899	1011	1120	3985	4907	787	1448	1558	862	615	971	3581	cgigas_proteins	gi|405955291|gb|EKC22461.1|	F-box only protein 11	0	81.71
Contig_938	794	919	364	130	108	190	606	340	78	358	151	325	178	929	243	519	666	338	104	1000	840	924	252	298	1507	198	148	138	103	1389	189	262	495	403	212	88	1838	pfu_proteins	pfu_aug1.0_1705.1_08070.t1	pfu_aug1.0_1705.1_08070.t1	8e-14	58.93
Contig_939	300	897	489	402	696	441	397	664	348	328	721	1000	387	307	869	337	1198	682	447	658	606	707	431	470	1130	508	207	246	940	866	396	692	737	217	273	1724	717
Contig_940	221	5089	398	2166	4511	2499	1430	4102	2093	372	5936	965	1158	488	575	264	813	590	2460	2142	4467	4699	522	541	6419	2719	368	499	6813	6656	498	809	314	447	428	1941	3070	pfu_proteins	pfu_aug1.0_13490.1_10611.t1	pfu_aug1.0_13490.1_10611.t1	3e-157	73.2
Contig_941	376	628	256	818	403	286	395	361	274	346	458	404	656	462	331	315	468	274	271	763	549	463	348	332	1164	441	359	471	439	529	267	344	359	208	242	291	2170	other_tigr	ZebraFish:TC428859	TC428859 UniRef100_A1A605 Cluster: Y box binding protein 1; n=1; Danio rerio|Rep: Y box binding protein 1 - Danio rerio (Zebrafish) (Brachydanio rerio), partial (55%)	5e-06	96.9
Contig_942	251	8976	1014	901	3793	3540	208	136	52	2129700	182	488	2274	780	1384	2231	400	1515	120	310	169	5848	981	294	1036	132	160	167	325	3796	1492	697	958	498	11527	253	340
Contig_943	4588	19130	895	9195	13515	9130	6838	16537	6877	1196	20873	511	9498	2979	439	2794	843	1296	7524	12324	19334	16020	2016	1622	23367	13533	5918	4904	23933	18067	1508	2116	1081	1633	1633	13624	2866	pfu_proteins	pfu_aug1.0_2327.1_22948.t1	pfu_aug1.0_2327.1_22948.t1	0	97.08
Contig_944	1085	2561	1419	1320	1782	1040	1147	1853	913	1616	2327	2989	784	1407	3622	1010	2250	2761	963	1424	2190	2025	2215	2243	2298	961	837	893	1459	2292	4144	5176	5300	1788	3505	3589	1875	pfu_proteins	pfu_aug1.0_17944.1_25680.t1	pfu_aug1.0_17944.1_25680.t1	7e-80	73.16
Contig_945	3618	5531	3967	8213	6809	4708	6214	7471	2795	4390	5874	9773	7848	8878	6990	5277	9260	6486	3918	7713	4280	4600	5505	6223	7981	6208	5261	5663	7490	8644	3808	5441	6229	4035	3118	2690	1587	pfu_proteins	pfu_aug1.0_5291.1_59752.t1	pfu_aug1.0_5291.1_59752.t1	1e-15	62.9
Contig_946	8319	7324	4465	12172	6052	5647	5775	8594	3988	5750	6064	10908	11873	9062	4900	7425	11165	7671	4514	10833	9032	6946	7721	4706	10297	5995	6310	7082	7010	9649	3767	4198	4264	5084	3377	6369	3821	pfu_proteins	pfu_aug1.0_8559.1_53194.t1	pfu_aug1.0_8559.1_53194.t1	2e-179	98.53
Contig_947	2816	743	963	429	123	100	1266	297	351	137	154	185	914	6269	214	1666	1707	1051	1206	1168	235	162	552	377	5628	3545	1452	646	21	107	112	174	126	151	33	63	1287	pfu_proteins	pfu_aug1.0_2624.1_15879.t1	pfu_aug1.0_2624.1_15879.t1	3e-124	93.85
Contig_948	267	1407	612	847	1432	555	473	1090	698	545	1388	1472	372	279	921	180	944	556	754	489	1076	1107	937	429	1841	494	120	108	1331	1741	690	1523	958	284	632	1002	1536	pfu_proteins	pfu_aug1.0_36308.1_55569.t1	pfu_aug1.0_36308.1_55569.t1	3e-49	90.27
Contig_949	2120	2021	1592	1820	1228	1265	1355	1755	777	2062	1287	3517	2141	1822	2313	1435	3780	2494	1094	1904	1515	1383	2653	2341	2042	1346	1749	951	1280	1645	2245	2083	2376	1228	1453	1523	951	refseq_protein	XP_003402163.1	ref|XP_003402163.1| PREDICTED: 39S ribosomal protein L22, mitochondrial-like isoform 3 [Bombus terrestris]	8e-41	43
Contig_950	413	2507	375	1206	2168	998	874	1219	1012	557	1614	885	972	552	886	369	899	800	878	1087	1113	1333	613	418	1953	647	369	549	1790	1884	454	1042	934	389	333	1140	1462
Contig_951	1111	16899	3023	8640	13755	7317	7268	10505	7534	4140	21194	3820	2728	1949	7044	692	2320	5084	5361	5033	11215	11465	4273	4050	13091	5778	544	1145	17187	19587	7955	13044	10634	2023	5377	8100	5884	pfu_proteins	pfu_aug1.0_33759.1_33896.t1	pfu_aug1.0_33759.1_33896.t1	0	66.67
Contig_952	3574	3046	1312	4865	1501	1441	7072	1704	1126	2503	1266	900	5904	8284	1072	2084	2400	5324	4278	5145	1594	1822	3239	3635	8948	6349	4633	2001	3738	3898	1664	2375	2182	712	1006	2295	3860	cgigas_proteins	gi|405952059|gb|EKC19912.1|	F-box/LRR-repeat protein 13	0	79.91
Contig_953	10134	3071	5642	13662	2093	2312	6898	2006	1017	7564	1003	8067	8801	13218	2183	9241	18328	7623	2913	10998	2719	3695	15402	5827	12112	5842	13454	17051	784	2102	4790	3867	3383	4927	5076	1235	5053	pfu_proteins	pfu_aug1.0_14672.1_03539.t1	pfu_aug1.0_14672.1_03539.t1	6e-74	73.71
Contig_954	8530	1075	3218	3708	367	1728	6144	2257	980	1020	1031	12312	8010	10143	1928	5159	15685	5255	888	6252	673	749	6276	3428	3299	3395	2578	973	371	944	1407	1116	996	4342	548	149	3216	cgigas_proteins	gi|405964916|gb|EKC30355.1|	Neurotrypsin	0	45.29
Contig_955	1264	3118	1257	2297	2546	1546	1417	2629	1188	1541	2957	1531	728	1343	1757	1383	1379	1874	1082	2292	2109	2160	2413	1871	5006	1351	1143	1459	2590	3029	2538	3747	4170	1004	1925	1887	3593	pfu_proteins	pfu_aug1.0_13151.1_32297.t1	pfu_aug1.0_13151.1_32297.t1	0	96.65
Contig_956	7023	3725	3953	5511	2675	2852	3987	3868	1416	4794	3288	7643	6153	5255	4691	4519	6540	6204	2475	6276	3172	3254	6384	4533	5264	4015	4984	5228	3058	3577	3952	4946	5293	4194	3298	5131	3179	pfu_proteins	pfu_aug1.0_38357.1_70270.t1	pfu_aug1.0_38357.1_70270.t1	0	97.88
Contig_957	16	2789	18	1201	1964	1097	489	1759	804	16	2536	37	314	18	26	18	41	6	1341	958	1798	1706	32	16	1828	1222	4	11	2724	2128	21	8	6	4	4	1982	1762	pfu_proteins	pfu_aug1.0_2249.1_51586.t1	pfu_aug1.0_2249.1_51586.t1	0	91.68
Contig_958	1399	1861	1116	1676	1336	893	1363	1396	835	1865	1461	2505	1876	1425	2310	1190	3126	3242	795	1798	1717	955	2299	1616	2631	1361	1340	1498	1383	1815	1788	3375	3459	1248	1705	2887	2626
Contig_959	1165	1745	808	1595	1000	789	1051	1617	569	956	918	2089	1529	1180	1225	1389	1748	1285	957	1581	877	1158	1510	805	1870	814	1183	1314	1313	1595	801	948	1152	871	548	858	659	other_tigr	ZebraFish:EE211721	EE211721	0.006	100
Contig_960	5239	132	83	1187	2	32	60	137	43	8	2	0	1773	2968	0	269	8	100	231	1345	477	0	133	6	4199	2480	2589	5166	2	10	39	3	5	1059	1	12	1357	pfu_proteins	pfu_aug1.0_166.1_43540.t1	pfu_aug1.0_166.1_43540.t1	8e-15	67.92
Contig_961	1407	1921	1456	1941	2521	1292	2108	1479	1028	1494	1462	3509	2517	2578	2021	1512	3687	2092	1249	3151	1164	1352	2893	1543	2149	1278	1912	1795	1647	2893	1494	2138	2125	1300	1138	1494	478	pfu_proteins	pfu_aug1.0_36808.1_70214.t1	pfu_aug1.0_36808.1_70214.t1	4e-07	74.07
Contig_962	101289	48918	65257	54606	29120	34493	49097	42017	20897	59423	41703	108626	78757	79158	87472	78890	110511	93971	34269	76107	44894	40811	99885	77426	67512	56418	60948	63015	37441	44505	55151	61010	67955	48013	38063	68990	992	cgigas_proteins	gi|405972789|gb|EKC37537.1|	60S ribosomal protein L7a	8e-146	86.99
Contig_963	3001	288	1176	1024	225	370	1736	653	333	597	264	3278	1740	2446	1195	1313	4726	2146	451	1415	224	168	1611	946	1259	1096	645	903	180	321	981	1516	1159	858	821	476	887	other_unigene	Hs.87202	Hs.87202 Paired-like homeobox 2b ## GENE: PHOX2B ## CYTOBAND: 4p12	0.007	96.2
Contig_964	1386	893	1039	1568	630	893	1340	906	376	1126	565	1749	1735	1909	1302	1040	2234	1535	885	2144	722	742	1401	1227	1641	1025	1204	1695	524	1081	807	843	957	855	448	429	1741	refseq_protein	XP_001641854.1	ref|XP_001641854.1| predicted protein [Nematostella vectensis]	2e-12	53.8
Contig_965	5908	2617	3028	3657	1875	1855	2907	2509	1000	3516	1953	5375	4160	4886	3802	3142	3359	4569	1641	5716	2620	1960	4919	3256	3635	1701	2402	3127	1510	1828	3009	5006	4272	1833	1864	3112	1983	pfu_proteins	pfu_aug1.0_2105.1_00969.t1	pfu_aug1.0_2105.1_00969.t1	5e-06	92.31
Contig_966	50	309	65	503	316	34	186	362	8	50	663	99	69	210	106	56	58	70	419	66	545	841	214	10	3351	731	130	67	21	71	31	23	187	94	27	16	1116	other_unigene	Tru.1844	Tru.1844 Tuple1/HirA ## GENE: hira	0.009	100
Contig_967	752	2936	1152	1600	1956	899	825	883	1093	360	2023	2122	636	887	319	1227	1257	933	1424	2341	766	3835	624	463	3369	730	757	328	260	908	357	621	820	214	432	153	2915	cgigas_proteins	gi|405953842|gb|EKC21423.1|	Circularly permutated Ras protein 1	0	50.45
Contig_968	1271	1678	906	1462	1014	827	946	1412	574	856	1337	1934	1282	1072	1573	870	2157	1447	807	1340	1532	982	1626	1104	2191	711	633	892	1224	1245	887	1246	1303	636	787	1578	1210	cgigas_proteins	gi|405963435|gb|EKC29008.1|	Mediator of RNA polymerase II transcription subunit 19	1e-82	84.43
Contig_969	328	786	172	676	668	616	566	611	519	127	1110	312	432	290	167	215	483	210	581	655	718	856	313	140	1218	560	122	133	1290	1092	224	167	231	159	159	1448	1021
Contig_970	830	1269	752	1387	1302	575	791	885	389	744	1174	927	923	830	899	753	1354	842	770	1144	1334	756	1514	996	1652	423	441	681	948	786	920	1329	1410	756	731	568	1910	pfu_proteins	pfu_aug1.0_5431.1_38145.t1	pfu_aug1.0_5431.1_38145.t1	9e-174	93.73
Contig_971	6831	1570	3723	7701	981	1944	5873	1809	1054	3717	1433	9908	7552	4981	3599	4960	10138	6902	2803	7759	1546	1631	6076	2541	3838	3696	3096	5132	1354	1485	2331	2786	3243	3418	1836	4542	3025	other_tigr	ZebraFish:CV489066	CV489066	0.002	96.4
Contig_972	3743	1030	2455	2619	628	931	1881	845	523	1741	672	4092	3532	3705	2580	2258	5601	3535	771	2404	846	901	3024	1278	2161	1752	1342	1686	727	923	1155	1458	1518	1410	593	1712	2461	other_unigene	Dr.89563	Dr.89563 Chemokine (C-X-C motif) receptor 3.1 ## GENE: cxcr3.1 ## CHR: 16	0.007	100
Contig_973	11220	8908	8884	6860	6904	4532	5710	5136	4598	7480	7218	13754	7235	8730	11955	6484	9975	7581	4976	7925	2903	4443	11991	4460	13124	4968	4019	4476	8423	6721	5625	7621	9153	3319	2303	8483	1555
Contig_974	5527	955	2821	5382	399	2328	1554	858	280	3083	534	3392	6412	4523	3284	4100	4161	3680	1267	3109	931	1853	5439	3418	2479	2738	4117	4291	347	1393	2477	2660	2126	3027	1156	1061	1214	pfu_proteins	pfu_aug1.0_9707.1_24615.t1	pfu_aug1.0_9707.1_24615.t1	1e-96	93.75
Contig_975	3737	3366	2122	4120	2174	2178	3098	2936	1360	2611	2854	3475	4792	3203	2377	2823	2505	2802	1919	4666	2409	2543	3216	1971	4009	2371	2865	3400	2102	2808	2067	2411	2499	1807	1302	2921	3296	other_unigene	Hs.229641	Hs.229641 SUB1 homolog (S. cerevisiae) ## GENE: SUB1 ## CYTOBAND: 5p13.3	0.006	100
Contig_976	2953	14355	1539	7042	9409	6271	5243	12437	5217	1826	13075	3161	3939	2067	1606	1994	3670	2189	5816	4294	12352	8388	2264	2112	13045	4538	999	1507	11650	11605	1945	1674	2186	1136	810	10565	2225	cgigas_proteins	gi|405960271|gb|EKC26210.1|	Putative phosphoglycerate mutase	6e-137	77.02
Contig_977	1728	588	970	7130	338	233	1860	1519	187	276	58	2469	2111	4356	167	1713	7868	3157	218	2535	646	602	2282	799	2641	2460	1878	887	17	442	1012	229	445	1425	586	103	1818	pfu_proteins	pfu_aug1.0_31434.1_04773.t1	pfu_aug1.0_31434.1_04773.t1	0	64.88
Contig_978	3189	1816	1648	3145	1399	1491	2395	2094	911	1987	2181	2289	4130	3394	696	2420	3274	2137	2296	4491	1861	1627	3237	1628	5881	1687	2930	1796	907	2653	1338	1137	1718	1238	957	1263	2791	cgigas_proteins	gi|405963909|gb|EKC29441.1|	Lactoylglutathione lyase	9e-94	74.86
Contig_979	1796	1541	723	2120	1788	1099	1457	1116	1269	698	1844	2795	2216	1330	672	839	1638	1416	685	2869	1088	1452	1095	963	2020	1787	673	788	1557	2359	520	443	708	1010	465	994	2200	pfu_proteins	pfu_aug1.0_1803.1_44150.t1	pfu_aug1.0_1803.1_44150.t1	4e-07	75
Contig_980	75	457	118	534	479	631	515	774	86	129	957	147	231	253	195	180	53	100	354	502	659	701	121	208	1163	303	229	174	531	910	132	191	110	2	195	139	1186	other_unigene	Hs.102696	Hs.102696 Malignant T cell amplified sequence 1 ## GENE: MCTS1 ## CYTOBAND: Xq24	0.009	96.2
Contig_981	3431	875	1983	1806	400	853	1046	858	276	2077	399	2376	4044	1798	1097	3614	1693	2302	1436	2632	954	811	1831	878	1968	1422	1149	2982	477	768	1296	1063	1458	967	337	753	1221
Contig_982	7853	5406	3985	7345	3809	3704	5542	5527	2357	4534	5342	7458	8014	6876	4147	5770	8353	6378	3998	9234	4076	4820	7555	4053	7657	3398	4750	5260	4764	5315	3543	4087	3971	3821	2614	4358	3223	cgigas_proteins	gi|405963791|gb|EKC29337.1|	RNA-binding protein 39	0	82.61
Contig_983	1691	2301	1310	2053	1681	981	1301	1729	797	1122	1956	2031	874	1070	1176	819	1713	1366	748	938	2326	1221	1885	1051	1758	386	369	369	946	2033	1496	1402	1705	604	626	1658	1278
Contig_984	1447	1081	701	1780	737	578	822	862	492	622	963	1332	1356	1211	1065	816	1595	1140	605	1462	911	853	1500	707	1464	814	524	667	707	802	719	1013	1056	789	524	945	955
Contig_985	25	10307	106	3481	12587	4220	4402	6546	4652	18	15361	181	1088	23	216	36	217	267	3759	5483	8765	2274	141	283	9032	7185	16	27	10624	8859	52	871	890	180	22	8100	2917	pfu_proteins	pfu_aug1.0_1442.1_22594.t1	pfu_aug1.0_1442.1_22594.t1	0	76.77
Contig_986	3362	1234	1387	2123	744	1003	1190	1408	286	2652	861	2454	1973	2735	1756	1821	1976	1842	685	3679	1047	849	1989	1746	3123	847	2249	1995	717	806	2400	2928	2551	1384	1840	617	2963	refseq_protein	NP_001006900.1	ref|NP_001006900.1| bleomycin hydrolase [Xenopus (Silurana) tropicalis]	1e-153	56.4
Contig_987	436	3550	1512	1236	2089	1203	920	2593	1811	2290	2243	2211	566	895	4805	373	1979	3397	915	1072	2140	2113	2908	4266	3767	1854	311	510	3584	1896	7425	9957	9460	2970	8228	1910	2328	pfu_proteins	pfu_aug1.0_327.1_50800.t1	pfu_aug1.0_327.1_50800.t1	0	59.1
Contig_988	4246	915	1701	4227	428	1314	4361	1721	929	2354	667	8006	10098	6155	1637	4281	9141	4567	1196	5770	951	525	3493	1081	2607	2304	3800	4662	260	1179	1687	993	873	3394	1432	597	2390	pfu_proteins	pfu_aug1.0_1298.1_29661.t1	pfu_aug1.0_1298.1_29661.t1	0	61.32
Contig_989	924	1076	315	818	763	446	1302	400	353	624	730	1027	961	698	237	735	1703	1079	1059	1498	432	625	640	205	1468	487	611	746	549	461	350	393	245	705	195	514	808
Contig_990	830	884	531	676	670	480	474	626	421	588	870	1263	693	685	3048	729	1586	1101	537	854	844	773	984	443	1103	534	455	603	671	786	1098	1283	1442	609	846	726	1242
Contig_991	5652	1194	3774	7510	798	2539	6012	1308	1056	7616	872	28617	11369	8463	8028	6031	13588	8778	3812	9219	1284	1219	9310	6207	3564	2987	5900	7168	808	1420	6057	6650	8873	3777	1569	942	2324	cgigas_proteins	gi|405954086|gb|EKC21617.1|	Severin	1e-168	68.09
Contig_992	531	2873	699	1594	1627	1187	1693	1729	1331	933	3761	1683	758	400	1314	445	1113	1166	1560	927	2369	1918	1011	806	2797	1185	197	351	2637	2457	1618	2328	2003	712	1281	3710	1118	cgigas_proteins	gi|405956966|gb|EKC23206.1|	DnaJ-like protein subfamily C member 9	1e-79	63.22
Contig_993	3490	9054	1677	5536	6861	3749	4939	8116	4001	2460	7511	3270	3315	2510	2269	2316	2272	1880	3994	4868	7216	6901	3289	2688	10316	2637	1386	1542	7435	7835	2438	2394	2705	1192	1359	6949	1722	refseq_protein	XP_002606584.1	ref|XP_002606584.1| hypothetical protein BRAFLDRAFT_273055 [Branchiostoma floridae]	0	76.1
Contig_994	485	1460	381	811	509	269	446	553	312	373	308	592	419	290	533	324	428	730	529	860	624	944	513	453	1510	360	198	314	666	1259	478	540	961	230	374	1055	1002	pfu_proteins	pfu_aug1.0_67499.1_34771.t1	pfu_aug1.0_67499.1_34771.t1	6e-126	68.68
Contig_995	9574	1913	3177	5522	1672	1458	3877	5977	889	3609	2072	5909	7490	4451	3247	5731	7540	3845	2387	7147	1848	1605	3645	2792	3700	6790	3413	14029	1901	2277	3345	2500	2217	4590	2338	2049	2136	pfu_proteins	pfu_aug1.0_1705.1_08070.t1	pfu_aug1.0_1705.1_08070.t1	9e-14	66.67
Contig_996	8650	2257	4685	10697	1442	3144	3100	2605	1142	4194	1630	7363	9852	6300	4141	6388	3500	4074	1921	7998	2207	2923	7295	4151	5224	4490	4459	5286	1404	2610	4076	4739	5872	3593	2002	1548	3122	cgigas_proteins	gi|405961471|gb|EKC27269.1|	Putative serine carboxypeptidase CPVL	0	67.2
Contig_997	4920	39837	1671	13963	27176	17779	12518	19236	14807	1992	32153	1352	8495	4709	1057	2496	1735	2126	12094	12342	21603	25782	2880	2410	28103	9996	2529	1733	26718	38509	2038	2736	2754	1314	1502	9654	14087	pfu_proteins	pfu_aug1.0_140.1_50672.t1	pfu_aug1.0_140.1_50672.t1	0	97.57
Contig_998	1079	800	1014	1010	640	526	756	402	380	1023	652	1715	827	1074	1585	672	1459	1263	444	928	698	630	1389	1046	1493	584	510	652	628	895	1490	2307	2019	633	921	631	1544
Contig_999	4043	948	1458	1229	823	912	1277	1421	352	1842	739	5949	3216	3141	2047	3931	4360	3197	572	3458	878	1437	2791	990	2037	1429	933	2413	963	684	1803	536	740	1716	539	365	2059	pfu_proteins	pfu_aug1.0_89438.1_35084.t1	pfu_aug1.0_89438.1_35084.t1	6e-09	46.97
Contig_1000	1139	1343	844	1722	868	591	883	1070	357	1048	955	2102	1314	1313	1738	1233	1726	1886	768	1591	731	938	1653	1172	1685	1084	1249	1151	1038	1430	1012	1505	1761	1047	656	754	154
Contig_1001	2403	6574	1215	4788	4130	2612	3737	4553	2181	1720	4594	2570	2599	1417	1034	2181	2670	2248	2848	3039	3395	3058	1570	974	4411	1959	1391	1622	3799	4113	1317	1891	1744	916	892	4719	1896
Contig_1002	29256	6480	9380	16428	5383	10151	20172	10595	4562	13582	5791	32789	58217	25446	10368	20324	66618	30458	8066	39267	9555	4775	19558	12303	19799	103434	70189	109980	3633	10750	8217	5017	7737	171573	58721	10943	8989	pfu_proteins	pfu_aug1.0_362.1_15036.t1	pfu_aug1.0_362.1_15036.t1	0	81.35
Contig_1003	220	7077	626	2464	4651	2968	1883	4075	2273	796	5162	1057	951	703	1219	310	816	869	2671	1588	2784	4043	694	990	4288	3223	283	339	5672	5561	971	1782	2190	595	1060	1875	4399	cgigas_proteins	gi|405953843|gb|EKC21424.1|	Codanin-1	1e-158	46.68
Contig_1004	317	15973	250	6550	13967	4262	4488	7195	3754	346	16044	502	1654	374	788	414	403	527	4196	3145	7028	8966	499	382	11440	2842	386	349	12904	7949	546	850	775	312	520	5253	3549	cgigas_proteins	gi|405952671|gb|EKC20455.1|	Growth arrest-specific protein 2	9e-107	77.23
Contig_1005	2453	1257	1650	2169	1389	1177	1085	1368	1105	1819	969	3493	3015	3949	1600	2103	2619	2237	844	2722	769	2133	2463	1657	2355	953	1909	2212	1449	1893	1246	957	1385	1295	950	712	1155	pfu_proteins	pfu_aug1.0_348040.1_50390.t1	pfu_aug1.0_348040.1_50390.t1	6e-12	62
Contig_1006	6405	34402	2146	16583	21764	16713	11175	28690	13041	3682	26978	1321	14792	5800	1622	3006	1766	2307	15098	15449	18346	18237	5548	3027	29413	17997	6273	4994	32094	26762	3290	4318	3756	2072	2187	10559	6961	cgigas_proteins	gi|405972360|gb|EKC37133.1|	Calpain-7-like protein	0	66.17
Contig_1007	3264	4014	2266	3965	3261	2187	2369	3603	1511	2469	3597	4671	2908	2511	3477	1977	4782	2798	1656	3347	4041	2518	3230	2908	4503	2369	1856	1615	3063	3423	4307	5767	8245	2350	3624	2981	2455	pfu_proteins	pfu_aug1.0_3424.1_08609.t1	pfu_aug1.0_3424.1_08609.t1	0	98.95
Contig_1008	3920	918	2139	2864	1105	1416	2007	1061	489	2943	456	4702	5051	4601	2344	4407	5022	4762	1335	3551	1233	1212	3601	2111	3618	2557	2205	2682	868	974	2753	3679	3804	3143	2634	1393	1474	cgigas_proteins	gi|405952180|gb|EKC20021.1|	Ribonuclease kappa-A	2e-44	65.69
Contig_1009	1167	568	632	753	293	492	534	518	293	631	585	912	1092	912	834	764	941	869	466	1173	557	450	910	655	1072	588	732	753	442	415	688	895	1058	495	507	576	1030
Contig_1010	826	2839	1847	3510	1893	1745	2541	2843	985	1630	2470	2779	2915	2906	1777	2138	2525	2169	809	3614	2169	1956	2640	2243	5177	1418	1815	1848	1882	1921	2202	2713	3732	1759	1569	2006	3493	refseq_protein	NP_001092471.1	ref|NP_001092471.1| cysteine desulfurase, mitochondrial [Bos taurus]	0	83.3
Contig_1011	1441	3440	505	2525	2552	1629	1296	2808	1223	669	2769	493	2006	931	458	826	660	763	1885	2413	2840	2449	1268	590	4446	1976	875	762	2270	3030	729	791	802	377	437	2260	2142	cgigas_proteins	gi|405957383|gb|EKC23597.1|	hypothetical protein CGI_10007179, partial	2e-130	85.28
Contig_1012	5233	9209	4289	6943	6500	3294	4219	6568	4285	5515	6497	9985	2927	5148	4992	3414	5086	5948	3387	6270	6814	4595	8419	5741	5749	2053	1849	2470	5928	5452	4190	7116	7491	2893	3529	7607	3737	pfu_proteins	pfu_aug1.0_755.1_07656.t1	heat shock protein 4-like BLASTP best hit to NCBI Accession FJ267519 20 full NULL	0	73.59
Contig_1013	10315	4892	6525	16404	3243	5272	8088	4829	2131	7470	3955	13242	15805	13019	6370	7624	12746	9844	3669	13702	3819	5230	10709	6831	9193	7563	9250	11087	3073	5496	6443	9007	8083	6446	4339	3701	6975	pfu_proteins	pfu_aug1.0_9621.1_38933.t1	pfu_aug1.0_9621.1_38933.t1	0	77.67
Contig_1014	3264	11139	8853	7402	8942	5602	5723	9963	5875	11033	11737	13770	2850	5768	17030	2870	9524	14812	4135	4469	9908	8921	11487	13057	11525	2896	1683	2726	9451	12689	18090	30591	26827	3971	10801	7458	4233	cgigas_proteins	gi|405967087|gb|EKC32291.1|	Cell division control protein 2-like protein, partial	0	90.69
Contig_1015	129	2083	26	1265	1819	621	1186	1754	982	15	1464	77	1269	42	11	51	249	14	891	609	1586	305	39	18	1932	287	24	15	1116	1785	11	8	7	22	12	3061	487
Contig_1016	1220	1431	868	1609	769	918	1017	1334	1847	2397	2887	2191	3203	1360	1840	1370	2135	1419	945	1493	870	7624	1374	1574	5487	3165	1836	851	4382	4727	1163	2175	1510	1042	967	3452	2195	pfu_proteins	pfu_aug1.0_931.1_29493.t1	pfu_aug1.0_931.1_29493.t1	0	90.49
Contig_1017	1369	1380	1268	1788	1014	1028	1229	1142	636	1409	1004	2673	1949	1677	1915	958	1933	1650	979	2115	1105	822	2139	1997	1820	1225	1419	1950	872	1320	1464	1692	2037	1340	1252	782	2237	cgigas_proteins	gi|405962864|gb|EKC28505.1|	Protein SON	3e-99	76.25
Contig_1018	2056	6845	2700	3980	4338	3069	3193	4990	2702	1596	4243	3936	2811	2166	2378	2720	4656	3245	2493	3688	4798	3549	3239	2268	6768	2717	1362	1417	4127	4146	1850	2349	2882	1749	950	3676	3699	cgigas_proteins	gi|405977713|gb|EKC42149.1|	Regulation of nuclear pre-mRNA domain-containing protein 1B	9e-155	72.78
Contig_1019	28757	6403	14950	27136	3749	7120	11372	6229	2328	14840	4144	23750	30362	23752	15998	18644	25163	21372	7569	24465	5481	6345	21471	14199	15454	13492	18227	19390	2779	6084	11620	14161	16594	11575	9003	5973	4262	pfu_proteins	pfu_aug1.0_8807.1_53234.t1	pfu_aug1.0_8807.1_53234.t1	6e-152	76.97
Contig_1020	9322	9645	4719	11344	15829	8681	5315	25305	5534	13540	13135	5716	5904	8935	6035	5113	16682	9879	8833	5837	22098	8455	5278	4252	8637	1707	3086	5413	15459	12007	3441	2258	3171	2685	2194	13109	6000	cgigas_proteins	gi|405975352|gb|EKC39922.1|	hypothetical protein CGI_10006646	5e-160	47.29
Contig_1021	1544	1136	990	1124	835	695	1175	1020	580	1391	998	1747	1128	1200	2117	660	2509	2288	661	1460	917	731	1829	1246	1639	937	691	867	872	1093	2113	3225	2962	897	1587	1472	2269
Contig_1022	573	1512	245	913	816	618	651	615	573	148	889	352	699	359	297	254	469	462	695	860	615	710	393	249	1898	843	229	189	898	787	275	332	277	539	151	212	2091	pfu_proteins	pfu_aug1.0_58919.1_63541.t1	pfu_aug1.0_58919.1_63541.t1	1e-19	54.43
Contig_1023	313	2525	375	1248	2441	1332	816	2190	1232	201	2757	768	588	265	388	233	774	386	897	1183	1809	1925	414	199	3443	1331	280	210	3271	3144	317	449	366	276	208	1361	2084	other_unigene	Hs.665851	Hs.665851 Transcribed locus, moderately similar to NP_056084.1 terminal uridylyltransferase 4 isoform b [Homo sapiens]	0.004	100
Contig_1024	0	3023	6	995	1364	1944	391	1986	753	4	1536	2	175	2	4	2	13	2	640	340	984	1231	4	2	3017	487	0	5	643	2813	8	7	4	10	2	1182	1727
Contig_1025	4703	15340	9966	10080	10164	6724	8088	10860	5074	12605	9872	20017	5957	10347	18654	4342	7672	12579	4254	8366	7041	7146	11669	13767	10316	4518	4612	5644	8336	12377	17008	37042	35414	7732	14733	3550	9233	refseq_protein	XP_002612048.1	ref|XP_002612048.1| hypothetical protein BRAFLDRAFT_127252 [Branchiostoma floridae]	0	55.1
Contig_1026	380	1172	206	1053	1547	235	555	1545	381	237	615	140	549	614	66	690	148	425	352	738	1746	1159	276	84	2863	1069	622	192	2724	136	335	366	176	183	49	808	2711	pfu_proteins	pfu_aug1.0_15889.1_10866.t1	pfu_aug1.0_15889.1_10866.t1	4e-80	54.95
Contig_1027	6024	11423	3069	11692	7997	4259	9107	10331	3793	4578	6454	7966	10176	7251	4569	5074	9658	6175	4722	10151	7461	7122	6265	3347	11956	5902	5729	6026	6797	10119	3629	4468	4752	4612	2435	5132	4271	cgigas_proteins	gi|405971056|gb|EKC35912.1|	Flotillin-2	0	85.93
Contig_1028	1714	336	1199	2509	240	796	246	492	177	1839	274	1288	3717	1364	1203	2524	1296	1154	494	2613	497	593	2771	2178	1693	314	1287	2556	278	699	1182	1584	1858	1046	743	334	1776	pfu_proteins	pfu_aug1.0_9742.1_02790.t1	pfu_aug1.0_9742.1_02790.t1	8e-105	92.94
Contig_1029	828	726	843	674	734	544	781	581	384	963	1247	791	929	883	993	568	1885	910	489	874	621	809	1446	800	1162	832	1090	611	1144	762	1109	789	800	564	417	509	843	pfu_proteins	pfu_aug1.0_193658.1_28587.t1	pfu_aug1.0_193658.1_28587.t1	6e-09	66.67
Contig_1030	2229	3361	382	2595	2372	1333	1192	3050	1410	811	4142	535	3283	1213	221	2262	206	610	2674	2630	2305	2977	840	671	4674	2427	1153	1562	4897	4433	284	375	567	328	337	3101	1622	cgigas_proteins	gi|405957821|gb|EKC24001.1|	Mechanosensory protein 2	8e-109	72.41
Contig_1031	2314	1081	1419	1852	376	849	1069	827	342	991	544	2089	1290	1654	1491	2020	4005	1031	680	1068	942	534	1901	791	1375	1392	992	1817	575	747	900	894	1094	1137	925	1153	2258	pfu_proteins	pfu_aug1.0_10993.1_17707.t1	pfu_aug1.0_10993.1_17707.t1	1e-09	50
Contig_1032	3111	12725	2230	5364	12429	5043	6195	9594	5014	2036	9725	3980	3009	2374	1836	1935	2316	2515	4375	5438	10130	7653	2692	1912	13650	2577	1024	1359	8533	11760	1540	1797	2171	1431	809	7260	3593	cgigas_proteins	gi|405962672|gb|EKC28328.1|	Pyruvate dehydrogenase E1 component subunit beta, mitochondrial	0	84.17
Contig_1033	1124	2307	898	1250	752	1259	820	1266	778	836	1477	966	1266	1117	998	712	1466	969	463	1548	1467	1123	825	963	1236	1141	1022	864	1978	2141	1002	872	1286	758	570	619	259	pfu_proteins	pfu_aug1.0_88519.1_20697.t1	pfu_aug1.0_88519.1_20697.t1	3e-07	66.67
Contig_1034	77522	3488	35471	14035	1802	3296	12582	4531	5677	19628	5328	75366	24485	34393	18155	16021	70437	54484	4294	16004	2719	2542	29341	9301	10623	13077	10833	23121	946	1714	10268	10950	15535	12574	3039	7742	3887	pfu_proteins	pfu_aug1.0_269.1_07447.t1	myosin light chain kinase Myosin light chain kinase partial sequence. BLASTP hit to JH000012 (Cricetulus griseus). This gene maight be a kinase domain of twitchin, which is similar to the catalytic subunit of myosin light chain kinase. 20 partial NULL	0	94.1
Contig_1035	3202	7964	1662	4728	6609	4004	4210	6900	3076	2368	7228	2081	5302	2761	3598	2368	1470	2536	3596	5816	6754	6053	4866	3855	9777	3628	1873	2183	6530	8319	3516	5682	7475	2396	3571	4896	3877	pfu_proteins	pfu_aug1.0_712.1_58217.t1	pfu_aug1.0_712.1_58217.t1	0	99
Contig_1036	3195	4068	2464	3422	2357	2606	2265	2962	1738	2641	3635	3034	2857	3116	2759	1492	4709	2792	1402	3307	3585	2456	2877	2755	3547	2357	2395	2456	4237	3326	2259	2324	3110	1923	1293	1797	440	pfu_proteins	pfu_aug1.0_88519.1_20697.t1	pfu_aug1.0_88519.1_20697.t1	2e-06	64.29
Contig_1037	4911	697	856	4126	131	890	1368	551	170	774	12	22	2247	4884	14	5052	267	1452	2757	4428	535	274	1313	1160	4264	3717	4910	1727	11	215	460	221	257	673	453	133	1912	pfu_proteins	pfu_aug1.0_7241.1_52913.t1	pfu_aug1.0_7241.1_52913.t1	5e-161	84.74
Contig_1038	8244	4688	7030	5622	9127	5257	7823	8094	3549	5074	7534	6369	7540	8896	5712	7509	12100	8849	4804	15458	9935	7828	8371	2494	10598	7900	4114	6040	7850	7226	11321	11679	9481	4287	6164	7490	195	refseq_rna	NM_001124306.1	ref|NM_001124306.1| Oncorhynchus mykiss polyubiquitin (LOC100135966), mRNA_x0001_gb|AF361365.1| Oncorhynchus mykiss polyubiquitin mRNA, complete cds	5e-51	88.5
Contig_1039	1445	1675	3228	1654	997	645	439	1147	725	843	1038	2399	901	1065	1129	640	1558	2755	468	1255	992	1914	4434	674	2402	1354	427	216	718	3124	3840	2203	1755	972	1902	3403	1673	other_unigene	Hs.663544	Hs.663544 Transcribed locus ## CHR: 6	0.0008	96.4
Contig_1040	4012	64536	3274	32990	48093	30529	31075	59211	27017	3756	61857	7400	19437	3796	4823	2097	3966	5478	22742	20696	43921	41278	3296	3773	73528	15028	3147	3262	50402	73239	3003	3879	5003	2288	2137	31136	9601	cgigas_proteins	gi|405961390|gb|EKC27200.1|	Smaug-like protein 1	0	53.93
Contig_1041	20281	4317	11090	28495	2918	7143	10607	5143	2278	11836	2712	17200	44055	19080	8156	25911	44259	19373	6611	24378	5022	7855	19743	10743	19981	18762	20582	21280	2421	3597	7935	11357	12290	21878	7486	8115	1907	cgigas_proteins	gi|405971603|gb|EKC36430.1|	Cathepsin L	3e-171	65.17
Contig_1042	991	803	661	895	805	503	801	764	304	698	735	1125	1566	584	682	759	1544	987	490	1324	425	802	755	375	1680	552	763	826	680	840	552	476	623	555	492	346	1722	pfu_proteins	pfu_aug1.0_206471.1_35790.t1	pfu_aug1.0_206471.1_35790.t1	2e-07	38.37
Contig_1043	2046	7897	497	3662	6154	3414	2280	5273	2925	718	7859	434	2596	1060	702	846	865	786	3096	3404	7906	9922	1469	1180	8268	3770	698	654	8138	7009	1870	1512	2495	714	2136	4686	2249	pfu_proteins	pfu_aug1.0_12251.1_03208.t1	pfu_aug1.0_12251.1_03208.t1	0	98.3
Contig_1044	1323	2369	1273	1623	1790	1253	1310	2154	1079	1283	2145	2267	1520	1539	1799	1118	2351	776	1160	1894	2404	1794	1747	1571	2854	882	1066	975	2465	1969	1504	2504	2242	600	932	2021	1928	refseq_protein	XP_002597204.1	ref|XP_002597204.1| hypothetical protein BRAFLDRAFT_203393 [Branchiostoma floridae]	0	69.4
Contig_1045	2372	4880	4073	2297	3859	2570	1972	3501	2704	4879	4809	12135	1834	2603	8734	1801	6654	5865	1784	2695	3308	3576	4507	4445	7185	1925	1113	1916	6913	3700	4328	9816	7212	2401	4732	3454	4446	pfu_proteins	pfu_aug1.0_67468.1_49054.t1	pfu_aug1.0_67468.1_49054.t1	3e-82	50
Contig_1046	1523	1662	1200	2166	1386	707	1471	1462	626	1077	1452	2709	1682	2070	2093	1495	2678	2307	1193	2382	1088	1129	2124	1476	2483	1536	1364	1774	1243	2157	1048	1930	2116	1092	812	851	429	pfu_proteins	pfu_aug1.0_28030.1_11882.t1	pfu_aug1.0_28030.1_11882.t1	1e-14	58.18
Contig_1047	4537	2684	3116	5022	1958	2760	3343	1640	964	3124	632	6025	4971	9489	2297	5337	5104	5059	2206	7489	3323	3876	7195	3136	7742	2585	3997	3359	1697	3662	3444	2389	3703	2223	1783	1612	5993	pfu_proteins	pfu_aug1.0_2963.1_59077.t1	pfu_aug1.0_2963.1_59077.t1	0	84.46
Contig_1048	48	834	96	292	279	122	108	204	65	39	620	192	214	69	75	76	151	55	222	219	145	628	57	37	1316	112	59	92	447	486	68	8	36	37	8	967	1354
Contig_1049	2048	4064	1197	4291	4734	3418	3015	2526	1673	2527	3132	2818	3622	3506	3727	1510	4490	4435	3517	3919	5336	2678	2412	2534	8156	1543	2064	1508	2339	4878	2387	2824	3218	1118	1698	1622	3783	refseq_protein	XP_002406715.1	ref|XP_002406715.1| calcineurin B, putative [Ixodes scapularis]	5e-68	71.1
Contig_1050	2490	35118	850	17511	30677	18463	11356	30150	12808	1441	33347	580	9593	2656	365	1446	740	792	17038	11364	32995	29628	1821	1245	25359	18060	2638	2668	37008	33444	1214	1223	1147	808	605	11165	6210	pfu_proteins	pfu_aug1.0_9520.1_68059.t1	pfu_aug1.0_9520.1_68059.t1	0	84.05
Contig_1051	2020	32807	615	10894	27102	10536	7485	24399	9925	846	21506	388	6473	1954	105	1140	426	571	13133	10204	18566	22975	1441	480	33114	12494	1405	1914	34675	35060	540	460	439	465	215	11342	4462	cgigas_proteins	gi|405961917|gb|EKC27650.1|	EF-hand domain-containing family member B	0	77.83
Contig_1052	0	1972	2	536	2763	1233	683	1547	824	10	3213	2	532	44	18	10	73	26	1047	662	1774	868	96	11	2013	1302	2	2	1976	1413	10	33	8	19	0	1472	960
Contig_1053	1550	49405	11648	26644	36633	15528	22437	43936	25434	11410	48569	9887	6224	7929	24932	1083	6312	13071	14451	13836	27519	36916	18439	12395	42710	16794	1711	2267	40009	64067	26572	53124	53308	5922	15187	23129	6695	pfu_proteins	pfu_aug1.0_11422.1_03072.t1	pfu_aug1.0_11422.1_03072.t1	1e-144	56.76
Contig_1054	327	1169	312	768	649	539	604	674	334	406	987	476	517	392	335	234	453	468	364	505	838	718	501	238	1474	251	257	311	949	1038	345	420	438	221	226	558	1799	pfu_proteins	pfu_aug1.0_57.1_29047.t1	pfu_aug1.0_57.1_29047.t1	1e-14	67.31
Contig_1055	1505	2261	778	936	1803	661	1093	2150	580	1015	905	575	1492	966	1170	1137	415	849	596	1827	409	1530	770	1018	2371	254	1028	702	708	720	1497	2030	659	590	967	1636	1353	pfu_proteins	pfu_aug1.0_17684.1_32840.t1	pfu_aug1.0_17684.1_32840.t1	6e-122	86.46
Contig_1056	1372	13286	283	4662	8581	5071	3602	9386	3497	463	6860	282	2046	834	220	461	357	371	3700	3018	6709	5403	802	252	10948	5909	454	454	14510	11924	434	479	410	222	231	4085	2760	pfu_proteins	pfu_aug1.0_6866.1_45526.t1	pfu_aug1.0_6866.1_45526.t1	3e-127	86.98
Contig_1057	1378	1270	961	1339	1091	772	837	1218	392	555	1233	811	1529	1574	1217	908	1073	860	531	1513	1053	939	1063	990	1982	617	460	509	1047	684	551	1148	931	646	400	751	1395	pfu_proteins	pfu_aug1.0_8832.1_24482.t1	pfu_aug1.0_8832.1_24482.t1	3e-153	96.77
Contig_1058	6316	177	764	6035	231	1224	316	1068	200	2316	44	204	8486	1652	28	11035	377	919	1433	7277	1075	331	2594	1574	5151	4223	3425	3122	42	1094	688	894	394	482	814	160	1985	pfu_proteins	pfu_aug1.0_505.1_29300.t1	pfu_aug1.0_505.1_29300.t1	0	72.99
Contig_1059	2460	3554	551	2131	1703	1312	1766	3237	945	912	1352	154	2995	2630	2073	1694	556	619	1754	3297	1710	1791	2174	619	5097	2578	1236	2554	10414	1728	1187	1395	530	1429	386	3744	1962	pfu_proteins	pfu_aug1.0_1278.1_43983.t1	pfu_aug1.0_1278.1_43983.t1	5e-143	81.5
Contig_1060	509	13185	1108	12184	13146	8543	6293	14580	5981	775	16964	4312	3917	1637	753	1477	3224	894	9347	7830	10092	10429	950	1236	29227	7115	530	1547	20704	18545	696	638	1327	1027	457	11342	6678	cgigas_proteins	gi|405972143|gb|EKC36929.1|	Prominin-1-A	0	45.52
Contig_1061	487	23367	1262	9724	20877	9530	8058	24382	10169	1613	26921	1882	3461	686	3458	548	1471	2270	8485	7627	17037	18858	1917	2157	22327	8260	353	390	18068	17005	3342	5853	5868	766	2809	17171	4462	pfu_proteins	pfu_aug1.0_24377.1_62301.t1	pfu_aug1.0_24377.1_62301.t1	4e-150	56.23
Contig_1062	137	1714	66	740	344	166	211	865	162	381	418	358	411	100	386	176	500	13	182	408	280	322	12	577	1049	46	64	213	374	129	810	1201	995	619	127	309	752
Contig_1063	2558	3149	2248	3359	3565	1860	3149	4135	2019	2439	4406	3592	1842	2470	3847	1619	2738	2783	1895	2913	3875	3258	3218	3365	4834	1352	1149	1297	4440	4417	3801	2942	5567	1872	3158	2755	3278	pfu_proteins	pfu_aug1.0_1143.1_15365.t1	pfu_aug1.0_1143.1_15365.t1	1e-62	74.84
Contig_1064	134	14419	154	7261	15088	5820	6856	14146	5842	53	16268	248	3134	95	435	90	297	184	6565	5596	12966	11163	368	203	13335	2477	41	75	15039	13503	296	190	424	200	263	13552	3179	pfu_proteins	pfu_aug1.0_202.1_14895.t1	pfu_aug1.0_202.1_14895.t1	0	79.21
Contig_1065	551	1016	305	977	887	550	788	1044	571	429	689	620	1018	933	333	444	929	537	633	970	731	915	710	244	1266	867	840	546	716	1365	320	545	198	354	217	475	458
Contig_1066	7580	4125	4831	6795	2728	2798	4835	3859	2030	5625	3699	9292	4687	6211	7269	4391	6801	5970	3817	6841	4024	2927	7781	4806	6737	2872	2250	4075	4431	4911	6871	8504	7996	3957	3513	5320	2593	pfu_proteins	pfu_aug1.0_7177.1_17063.t1	pfu_aug1.0_7177.1_17063.t1	0	98.49
Contig_1067	2148	1536	1273	1537	1115	788	1912	1182	961	1210	1530	2599	2252	1918	1321	1537	2705	1990	1253	2408	934	1126	1712	1123	2723	1483	1080	1487	1545	1658	1304	1294	1416	1176	1067	1396	1202	pfu_proteins	pfu_aug1.0_47163.1_19983.t1	pfu_aug1.0_47163.1_19983.t1	6e-10	75
Contig_1068	668	2170	254	730	1780	1065	631	2120	652	287	1951	298	600	333	671	484	1153	699	518	812	1616	1316	724	346	3122	1009	187	398	1847	1812	271	293	373	284	213	992	764
Contig_1069	940	1993	290	1248	1462	767	1309	1372	983	320	1213	231	1553	907	225	539	243	422	1027	1717	1663	1298	754	212	2886	1084	683	459	1494	1679	283	345	387	218	245	1004	954
Contig_1070	107	2062	171	460	2882	349	47	765	109	191	367	352	359	136	313	94	208	121	243	143	294	303	255	187	2479	443	119	141	120	619	198	53	268	51	194	556	1366	pfu_proteins	pfu_aug1.0_7096.1_31334.t1	pfu_aug1.0_7096.1_31334.t1	3e-12	72.73
Contig_1071	1848	1802	3498	2213	1028	1819	1130	2185	501	1771	2324	3498	1666	2453	1936	560	4072	2046	1579	2862	2653	1926	2316	1284	3861	1746	1432	2409	1694	2525	605	1693	2316	2263	537	984	330
Contig_1072	5577	3668	3486	5001	2015	1956	3383	2911	1228	3103	2593	6575	4226	6199	3844	4438	5071	5245	2349	5836	2628	1926	5060	2642	5079	3331	4569	4212	2297	2789	3224	3840	3453	2638	2039	4060	3665
Contig_1073	720	6126	610	1119	857	897	1228	954	397	611	7764	1613	1087	621	824	910	1217	928	1298	926	7073	4394	881	842	7301	1007	708	589	3666	1608	1302	478	901	686	857	3913	186
Contig_1074	2297	5038	1551	3567	2874	2059	1936	2766	1238	1357	3720	3856	3451	3571	2160	2632	3260	3145	1886	3285	3293	2688	2899	2003	5056	2103	1593	1710	2829	3653	2170	2746	3099	1782	1617	2713	4020	pfu_proteins	pfu_aug1.0_3016.1_16003.t1	pfu_aug1.0_3016.1_16003.t1	9e-116	93.09
Contig_1075	2245	2017	1369	2369	1553	1012	1308	1729	545	1476	1675	2726	2226	2138	2004	2108	2716	2525	1257	2494	1227	1363	2172	1526	3033	1676	1667	1622	1716	2040	1710	1879	2513	1454	1190	1497	166	pfu_proteins	pfu_aug1.0_2806.1_08427.t1	pfu_aug1.0_2806.1_08427.t1	2e-10	62.5
Contig_1076	2873	6650	2742	3770	4666	2383	3885	3770	2352	3514	3417	4545	1759	2817	5631	1176	2658	4127	3336	3694	4513	4133	4993	4454	5815	2254	716	1121	3294	5365	4150	5956	7163	2307	3877	2429	3671	cgigas_proteins	gi|405955199|gb|EKC22405.1|	ATP-binding cassette sub-family F member 2	0	77.59
Contig_1077	1872	5208	326	2524	3813	2121	1614	4472	1965	477	5202	464	2295	982	272	765	313	758	2417	2987	4862	4403	767	410	5692	3321	901	971	5065	4689	462	486	411	309	283	3742	1443	pfu_proteins	pfu_aug1.0_172.1_43555.t1	pfu_aug1.0_172.1_43555.t1	0	91.35
Contig_1078	88103	1799	1371	17450	51	437	1125	1226	817	145	80	137	36646	45395	76	4656	214	1650	3199	21162	7637	108	2470	181	60369	31796	23741	78057	74	152	421	97	80	16250	74	134	3852	refseq_protein	XP_002732444.1	ref|XP_002732444.1| PREDICTED: vermilion-like [Saccoglossus kowalevskii]	8e-42	35.1
Contig_1079	1925	123	690	554	173	319	1335	399	143	453	211	2543	2550	1982	478	1710	3826	2091	212	1724	221	143	1268	463	1372	1339	838	1800	81	314	382	229	238	650	250	142	849	pfu_proteins	pfu_aug1.0_13318.1_61195.t1	pfu_aug1.0_13318.1_61195.t1	1e-13	67.35
Contig_1080	1285	1950	1491	831	795	748	837	1363	672	1143	1577	2185	461	830	1714	565	1073	1668	872	855	1269	702	1671	1178	1512	628	392	542	1486	1110	838	891	1383	326	282	2386	647	pfu_proteins	pfu_aug1.0_8352.1_02582.t1	pfu_aug1.0_8352.1_02582.t1	1e-06	67.65
Contig_1081	2743	7045	4923	5098	5006	3624	3696	5058	3088	4754	5618	8767	2193	3271	6436	2386	6115	4982	2361	3675	4620	4741	4990	4340	9461	2270	1743	2342	5329	5650	4239	8150	5944	2503	3173	3871	4552	cgigas_proteins	gi|405964097|gb|EKC29619.1|	Membrane-associated tyrosine- and threonine-specific cdc2-inhibitory kinase	0	73.41
Contig_1082	221	1557	135	118	618	229	92	590	127	30	604	68	78	13	287	79	35	4	315	231	671	229	277	137	2735	355	77	24	1264	297	198	72	49	0	24	93	3396
Contig_1083	518	954	324	1027	548	579	215	740	343	401	371	455	834	1785	566	608	595	811	454	915	576	573	657	390	2261	1133	579	503	689	715	433	771	549	259	478	302	445	refseq_protein	XP_001629984.1	ref|XP_001629984.1| predicted protein [Nematostella vectensis]	3e-15	37.4
Contig_1084	8645	918	567	11586	268	1308	8265	1167	479	925	27	45	300	4330	65	2948	658	4027	2364	8540	198	3344	1760	312	10026	10216	8826	68	99	508	729	239	999	2150	29	921	3223	cgigas_proteins	gi|405972815|gb|EKC37563.1|	Sodium- and chloride-dependent glycine transporter 2	0	70.42
Contig_1085	5598	8063	1526	5002	8070	4733	8322	8045	3598	3036	7796	1638	6043	3942	1447	3090	1801	2193	4876	8764	7194	7362	4982	2512	11841	3150	3205	2938	8183	8571	2269	3753	4323	1658	2017	4450	3594	pfu_proteins	pfu_aug1.0_7341.1_09539.t1	pfu_aug1.0_7341.1_09539.t1	0	93.17
Contig_1086	718	6229	252	1898	5278	3000	1640	6229	2133	343	5878	254	1466	551	496	365	244	359	2902	2256	6837	6075	603	332	4839	4032	246	517	6251	5487	513	590	390	234	522	4295	2526	pfu_proteins	pfu_aug1.0_940.1_65699.t1	pfu_aug1.0_940.1_65699.t1	0	84.15
Contig_1087	14138	115983	4062	54471	67562	38879	41600	87707	41738	7370	96194	3309	24886	12892	3289	7338	2305	6404	38401	43937	60908	73142	10828	6133	99434	51868	12699	10068	86613	107452	7505	12697	8516	4134	5793	21408	13612	pfu_proteins	pfu_aug1.0_7492.1_67697.t1	pfu_aug1.0_7492.1_67697.t1	0	92.98
Contig_1088	1341	1193	965	1760	1249	664	889	1447	529	1489	1292	1569	2465	1710	1619	1081	3026	1611	630	1252	1723	1004	1263	1206	3387	1062	1220	1355	1281	955	774	1500	2224	705	723	654	1961	cgigas_proteins	gi|405968137|gb|EKC33236.1|	S-adenosylmethionine decarboxylase proenzyme	6e-159	68.39
Contig_1089	721	1772	437	1359	1792	845	846	1533	706	526	1425	482	991	623	635	452	803	713	751	1208	1510	1688	790	756	2061	815	336	411	2030	2151	925	1362	1088	492	753	1318	2589	cgigas_proteins	gi|405964031|gb|EKC29554.1|	Sodium channel and clathrin linker 1	0	70.87
Contig_1090	1638	17219	8184	8014	12705	6551	7334	12295	5771	8119	12734	12100	2711	5669	11517	1160	2938	8447	4271	6180	12890	11663	9619	9180	10549	3610	838	2242	12144	15084	10368	19293	16027	2912	6967	11046	2813	pfu_proteins	pfu_aug1.0_10485.1_68207.t1	pfu_aug1.0_10485.1_68207.t1	0	96.49
Contig_1091	202	30652	357	9344	18222	12163	6602	22406	9906	175	20993	442	3487	216	386	359	751	266	10548	6384	17879	12676	210	271	21625	12541	211	292	26313	21454	246	169	177	212	170	10114	5590	pfu_proteins	pfu_aug1.0_15003.1_03576.t1	pfu_aug1.0_15003.1_03576.t1	0	88.96
Contig_1092	2208	4634	1146	2747	3126	1811	1797	4184	1891	1575	3775	1771	2082	1381	2006	1195	1304	1954	2511	1814	3545	3362	2363	1530	5912	1911	976	1160	3956	3760	1802	2615	2637	1014	1353	4489	2504	cgigas_proteins	gi|405950967|gb|EKC18919.1|	ADP-ribosylation factor-like protein 2-binding protein	9e-90	75.27
Contig_1093	6489	1562	973	7024	267	3526	2647	1351	163	1925	4006	230	10589	7827	122	5148	408	1721	1657	4731	627	973	4557	3727	5729	2714	6208	5692	49	760	1039	884	793	1409	727	366	3370	pfu_proteins	pfu_aug1.0_6103.1_09283.t1	pfu_aug1.0_6103.1_09283.t1	0	91.65
Contig_1094	2972	846	1218	4865	406	919	1601	1077	421	1775	227	2510	2451	3550	1242	955	1191	1069	856	3244	830	850	1755	1587	2435	1161	2156	1890	353	904	1097	2605	2643	1206	1165	417	1104	other_tigr	ZebraFish:FP165920	FP165920 weakly similar to UniRef100_A0YAM8 Cluster: Probable ATP-dependent RNA helicase; n=1; marine gamma proteobacterium HTCC2143|Rep: Probable ATP-dependent RNA helicase - marine gamma proteobacterium HTCC2143, partial (4%)	0.002	93.5
Contig_1095	4129	6959	5920	6004	6402	5807	4633	8804	4123	9364	11629	15053	7647	9564	15462	4706	11510	10649	3780	7470	6777	5503	11312	9450	9602	4539	6466	7584	7025	9879	12865	16319	22741	5709	8110	6652	2848	swissprot	L14AB_XENLA	[BBH] L14AB_XENLA (sp:Q8AVJ2) Protein LSM14 homolog A-B OS=Xenopus laevis GN=lsm14a-b PE=2 SV=1	3e-54	35.8
Contig_1096	2688	4731	276	2144	3091	809	1729	1410	1693	103	1741	371	1478	237	433	425	1020	805	1326	1768	1846	1794	395	504	3110	1778	196	326	3240	3642	226	423	302	502	115	889	2417	other_unigene	Dr.142495	Dr.142495 Transcribed locus, strongly similar to XP_003198297.1 PREDICTED: scavenger receptor cysteine-rich type 1 protein M130-like [Danio rerio]	0.002	93.5
Contig_1097	1236	2100	868	1676	1820	960	1189	1804	925	1323	1644	1696	1440	1200	1709	799	1942	1632	766	1662	1417	1550	1338	1241	2030	690	996	912	1698	1621	1845	2193	3003	928	1542	1196	1242	pfu_proteins	pfu_aug1.0_599385.1_21875.t1	pfu_aug1.0_599385.1_21875.t1	4e-19	67.53
Contig_1098	870	150137	987	61630	141179	64264	49173	124185	62755	668	130484	1628	17493	870	1330	863	2037	1083	60468	46560	112132	135395	891	1015	135193	54696	526	924	149495	175857	1570	1203	1317	1410	631	71459	7539	pfu_proteins	pfu_aug1.0_7168.1_67647.t1	pfu_aug1.0_7168.1_67647.t1	0	44.18
Contig_1099	2224	11363	4973	6414	8576	4963	5466	10544	4132	6299	9233	9803	2490	3855	10039	2123	5224	7700	3207	4569	9674	7383	7443	7800	8435	2170	1652	2670	8117	10234	11210	19215	20389	5174	12427	5755	4833	cgigas_proteins	gi|405961148|gb|EKC26993.1|	Structural maintenance of chromosomes protein 4	0	77.65
Contig_1100	1047	6771	946	3573	6500	2881	3189	4872	3714	948	6090	1990	2027	1076	1243	766	1603	1471	2915	2805	5155	5371	1215	1253	8631	2039	423	574	7910	7346	744	790	1309	533	352	2804	3879	cgigas_proteins	gi|405967267|gb|EKC32449.1|	Protein SERAC1	6e-149	51.22
Contig_1101	7861	1513	1807	6635	443	1312	2169	1882	241	6156	203	115	14744	4560	27	8360	222	1396	4934	6490	1639	541	5715	9137	4808	4194	7029	10865	36	612	685	1416	834	1343	643	2644	2320	pfu_proteins	pfu_aug1.0_3262.1_37541.t1	pfu_aug1.0_3262.1_37541.t1	0	90.45
Contig_1102	5533	2434	1413	4007	1278	2139	3525	1775	1044	2965	2136	2733	6568	3120	1318	3805	6305	2951	1816	5911	1755	2302	3677	2247	4941	3584	3772	4174	1634	2986	1579	2040	1802	3909	2491	10655	1644	pfu_proteins	pfu_aug1.0_345.1_58082.t1	pfu_aug1.0_345.1_58082.t1	0	77.42
Contig_1103	1816	2255	1547	2155	1660	1294	1742	1841	990	1378	1727	3139	1803	2397	2071	1909	4687	2791	1115	2027	1843	1510	2546	1742	2473	1547	1641	1777	1708	2749	1446	2683	2660	1314	1306	1304	2025	cgigas_proteins	gi|405975369|gb|EKC39935.1|	Nuclear inhibitor of protein phosphatase 1	1e-132	77.88
Contig_1104	2097	2549	1827	3495	1238	1639	1497	1608	1529	2376	2042	2409	2167	3471	3018	5061	1519	2585	2297	3228	1601	1629	3817	2048	2504	3566	2815	1373	5235	5580	2431	2535	1601	1736	1023	985	566	pfu_proteins	pfu_aug1.0_90245.1_35096.t1	pfu_aug1.0_90245.1_35096.t1	7e-25	50
Contig_1105	10735	11338	7095	8953	6942	6932	7972	9117	3678	8642	9848	15321	8321	7209	11654	6842	10694	10565	4626	9868	10055	8163	9326	9434	9812	4635	4444	5664	7455	7973	9627	10475	10677	5934	5256	11062	1921	pfu_proteins	pfu_aug1.0_6626.1_67486.t1	pfu_aug1.0_6626.1_67486.t1	8e-146	94.53
Contig_1106	1650	2531	858	2013	1797	1307	1346	1780	1256	1119	2114	2517	1983	1641	1710	830	2456	1747	1615	2136	1916	2211	2247	1383	3976	1976	1192	1389	2373	2492	1102	1466	1465	1045	1011	2008	1810	pfu_proteins	pfu_aug1.0_133066.1_49835.t1	pfu_aug1.0_133066.1_49835.t1	8e-07	57.14
Contig_1107	180637	42736	96060	136445	28191	140782	42905	124874	7099	262617	445	254	804964	518136	229	512742	20545	38999	94542	758190	21578	30864	277391	23123	217310	319718	527473	463571	954	59148	71679	37280	23897	59928	32063	4390	2714	pfu_proteins	pfu_aug1.0_16083.1_18305.t1	pfu_aug1.0_16083.1_18305.t1	0	94.59
Contig_1108	1385	3963	2949	1897	2863	2008	2229	2932	1606	3472	3710	6618	1262	2199	6651	2402	3247	5529	1443	2031	2839	2195	5431	5434	2971	1206	953	1182	2488	2930	6028	6449	6586	1688	5363	5009	1491	pfu_proteins	pfu_aug1.0_31490.1_33799.t1	pfu_aug1.0_31490.1_33799.t1	5e-39	90.48
Contig_1109	300	737	207	521	451	419	641	755	552	676	1096	1609	858	483	896	252	837	593	580	868	754	517	942	622	1486	674	179	284	427	1171	746	1967	1025	265	565	1163	1195	pfu_proteins	pfu_aug1.0_47163.1_19983.t1	pfu_aug1.0_47163.1_19983.t1	3e-07	77.42
Contig_1110	3159	2436	2051	2778	2476	1310	2267	2232	1247	2171	2657	5777	4456	3272	2321	2514	5318	2735	1696	3932	1500	1561	2952	1969	3637	4184	2419	2603	1786	2184	1661	2309	2721	2109	1161	2050	1020	pfu_proteins	pfu_aug1.0_31699.1_40840.t1	pfu_aug1.0_31699.1_40840.t1	8e-07	47.54
Contig_1111	3633	8865	5025	7112	6777	4742	6065	7733	5469	4677	9860	7286	5822	4770	7187	2289	5492	5952	3187	6420	8306	6902	7248	4298	7823	3355	2331	3035	5963	8992	6380	10537	11231	2783	4546	6318	4366	cgigas_proteins	gi|405952872|gb|EKC20631.1|	Splicing factor 3B subunit 2	0	78.25
Contig_1112	471	6195	792	2614	12964	2751	3585	9897	4214	900	9700	1789	1841	669	1165	1079	1259	901	4423	5557	7749	11091	923	954	8234	1877	169	241	7092	8677	834	1185	1653	315	491	6193	3599	pfu_proteins	pfu_aug1.0_4732.1_16486.t1	pfu_aug1.0_4732.1_16486.t1	0	49.41
Contig_1113	4007	26987	4530	16390	27607	13682	11013	24144	14337	4632	29778	11652	9108	5018	5233	2543	4224	4265	16692	11972	22206	20380	4414	3634	30843	18651	2918	3068	46381	31559	3383	4835	6852	2212	2065	16284	6874	pfu_proteins	pfu_aug1.0_4650.1_30754.t1	pfu_aug1.0_4650.1_30754.t1	0	96.69
Contig_1114	10752	6099	5743	15322	911	8081	6452	6017	3053	6746	305	2919	24753	21771	156	14779	1844	7285	8185	23614	4550	3602	10279	7485	14250	16426	6992	13134	163	2071	3445	3723	3076	5061	2574	335	3304	pfu_proteins	pfu_aug1.0_23844.1_54930.t1	pfu_aug1.0_23844.1_54930.t1	6e-178	79.41
Contig_1115	441	796	241	838	1289	746	530	1553	488	352	1458	191	993	384	333	280	222	339	472	750	869	993	515	430	1392	749	349	470	1326	1844	392	867	699	353	402	725	1207	cgigas_proteins	gi|405973613|gb|EKC38315.1|	hypothetical protein CGI_10022985	3e-114	55.35
Contig_1116	3339	7948	1733	3838	3069	2371	2793	3022	2573	2413	4120	3468	2702	3692	3075	1819	1148	2683	2258	3663	2479	2423	4983	3018	7817	581	1932	2785	3471	1181	1362	585	3728	1801	401	4354	5151	cgigas_proteins	gi|405978059|gb|EKC42474.1|	Methionine-R-sulfoxide reductase B2, mitochondrial	8e-73	69.59
Contig_1117	2919	5890	1790	4303	4010	2257	3244	3621	2187	2061	4228	3726	3572	2608	2376	1686	3689	2875	2507	4045	4254	3518	2744	1441	6782	2664	1570	2317	3680	4574	1529	2724	2493	1598	1195	3305	2631	cgigas_proteins	gi|405959268|gb|EKC25321.1|	Synaptosomal-associated protein 25	2e-108	88.65
Contig_1118	2887	2061	1435	2636	1871	1226	2084	2336	1235	1298	2484	2542	2681	2136	1424	1601	3993	2040	1797	3654	2195	2143	2121	936	4957	1960	1172	1778	2053	2172	982	1309	1331	1154	563	1529	1680
Contig_1119	275	40513	149	22287	35658	16925	10031	30163	18125	82	40312	355	4599	123	215	106	360	170	12895	7189	25716	47592	151	126	31623	12960	96	330	27696	36219	220	45	111	166	50	15899	4825	pfu_proteins	pfu_aug1.0_22984.1_54865.t1	pfu_aug1.0_22984.1_54865.t1	0	71.31
Contig_1120	4235	7946	5621	5169	4524	4383	5218	5009	2367	4889	6665	9348	6976	5380	6608	4793	8425	8244	3656	6242	4983	5808	5015	5610	7327	4050	4617	6271	5765	5615	5029	5080	5672	3464	3123	5964	1313	pfu_proteins	pfu_aug1.0_6577.1_09390.t1	pfu_aug1.0_6577.1_09390.t1	2e-07	51.79
Contig_1121	2790	3363	831	2744	2205	1769	2468	2207	1223	1599	2928	660	3340	2549	303	1877	489	892	1695	4321	2450	2221	2375	1193	4169	1839	1765	1712	2634	2269	841	946	748	429	362	1400	2369	cgigas_proteins	gi|405973904|gb|EKC38593.1|	Spermatogenesis-associated protein 6	2e-76	81.58
Contig_1122	6396	5376	5164	6615	3551	2942	4174	4029	2381	5495	3301	8927	4282	5669	6517	4439	8302	4970	2421	5446	5106	2761	8004	5291	5704	2156	2342	3050	2923	4789	3900	5047	6005	1552	1324	3338	2054	cgigas_proteins	gi|405962800|gb|EKC28443.1|	Inorganic pyrophosphatase	2e-114	73.85
Contig_1123	5370	296	589	3382	149	623	385	541	159	1669	570	1892	1558	2333	1345	3122	1798	865	196	2122	760	1442	2203	1488	1121	2101	4207	1712	219	599	1054	1076	795	1772	1648	481	275	pfu_proteins	pfu_aug1.0_3120.1_51896.t1	actin Actin full sequence. BLASTP top hit to M26501(Pisaster ochraceus). 20 full NULL	4e-38	100
Contig_1124	4821	4227	3874	3263	2721	2005	2269	3183	1792	3143	3657	5603	3175	3684	6108	2211	5134	5862	2282	3518	3442	3096	5736	2708	4662	2293	2013	2003	3381	3411	2939	4524	5245	2011	1981	4332	1142
Contig_1125	1190	2628	1565	3081	1860	1647	2122	2091	1021	2571	1742	5707	2060	3179	3758	1703	2370	2893	1099	2692	1533	1581	2729	2676	2627	1237	1869	2312	1111	2298	2629	4533	4654	1883	2377	502	2646	cgigas_proteins	gi|405972190|gb|EKC36976.1|	Alpha-1,6-mannosylglycoprotein 6-beta-N-acetylglucosaminyltransferase A	0	60.34
Contig_1126	613	2020	898	1285	898	854	908	951	439	828	1607	1607	1225	806	1314	839	1504	1322	661	877	1573	1355	936	1085	1610	995	926	1094	1681	1407	1027	853	1006	716	735	987	141	pfu_proteins	pfu_aug1.0_7246.1_67662.t1	pfu_aug1.0_7246.1_67662.t1	6e-09	84
Contig_1127	10079	26005	2525	18210	20908	13093	14718	22250	9990	4584	21308	1376	13692	8749	1717	5790	1353	2042	9482	20125	18062	17745	6536	4595	23480	10146	8465	6025	16787	25538	3281	4481	4106	2446	2669	7641	13449	cgigas_proteins	gi|405976546|gb|EKC41048.1|	Dynein heavy chain 10, axonemal	0	88.24
Contig_1128	1443	2851	1086	2401	1081	1945	1132	1839	992	1098	1604	1564	1852	1708	1293	926	1520	1407	714	2242	2044	1819	1443	1045	2655	1572	1340	1374	2662	2657	1678	772	1565	1031	885	1085	359	pfu_proteins	pfu_aug1.0_88519.1_20697.t1	pfu_aug1.0_88519.1_20697.t1	2e-06	64.29
Contig_1129	14104	9112	36653	6991	5339	5147	7016	5947	3597	26122	5566	59546	8031	22429	46969	10229	27286	37450	4243	8644	5728	3987	26756	23527	9746	5048	10725	10219	4180	9944	13317	18921	31784	6925	4836	8017	4349	other_tigr	ZebraFish:CO356702	CO356702	0.01	100
Contig_1130	4993	12177	5567	6684	7111	5442	4882	9321	4163	6332	9453	7919	4178	4596	7172	2874	6605	7078	5435	5824	8994	7575	8776	4387	11315	5407	3367	3429	10167	8772	6185	10605	10698	3418	4459	9053	1031	other_unigene	Hs.146804	Hs.146804 Spindlin 1 ## GENE: SPIN1 ## CYTOBAND: 9q22.1	0.008	100
Contig_1131	3942	859	1645	4436	263	1615	2607	953	288	1401	223	3222	5375	4338	536	3142	4769	2541	2248	4973	565	1250	2464	1715	3074	2657	2741	2724	214	890	1169	774	730	1858	729	335	2262	cgigas_proteins	gi|405977709|gb|EKC42145.1|	Tyrosine-protein phosphatase non-receptor type 11	0	63.12
Contig_1132	583	1210	983	957	1793	1627	680	1127	1062	1826	901	2111	1356	1589	1458	768	1025	977	680	2032	1781	1112	967	914	4106	1004	585	1838	1665	2186	534	891	574	1677	1059	323	1834
Contig_1133	3299	4058	2654	5993	2907	3653	2606	5006	2158	2528	3317	5219	2641	5204	2685	3098	11197	3420	2243	4167	3371	2622	3585	3725	5393	2249	1121	1802	3519	1203	1431	1725	2917	1659	566	4581	1299
Contig_1134	1819	4616	748	3165	4509	1885	2293	4021	1850	1042	3812	1064	2896	1699	801	1230	1623	837	2265	2884	3800	4279	1602	1144	5639	2442	1313	1164	4712	4472	1082	1246	1504	644	891	2297	3457	cgigas_proteins	gi|405952238|gb|EKC20074.1|	Laminin subunit alpha-2	0	61.24
Contig_1135	214	124510	205	44217	97611	26868	38960	94701	45097	87	190689	218	14934	60	142	99	723	238	38089	29776	61888	77522	151	92	120644	46580	70	155	124129	111312	360	48	129	500	93	72369	2303	pfu_proteins	pfu_aug1.0_10311.1_53521.t1	pfu_aug1.0_10311.1_53521.t1	6e-49	61.49
Contig_1136	9881	3500	6745	8017	2161	2822	4454	2736	1657	5328	2271	11033	9885	8250	5534	8161	20119	9472	2450	8350	2961	2916	8248	4748	7330	10855	5985	8888	2787	2573	4211	5326	6001	8736	3714	5057	2529
Contig_1137	1675	1143	1802	2388	2111	761	1537	1061	452	1936	628	4250	2040	3012	2569	1538	1996	2692	975	2742	773	1034	2356	1700	2446	1567	1889	2122	989	982	1679	2953	3414	1398	1312	892	2769	pfu_proteins	pfu_aug1.0_2048.1_22857.t1	pfu_aug1.0_2048.1_22857.t1	2e-12	75
Contig_1138	8497	38498	13771	22248	27340	16552	22580	28145	16127	13140	27375	31270	10898	12257	27995	9437	22253	20346	12390	16210	25408	22859	15186	17525	28806	6998	6501	7391	27598	38685	15008	28373	29539	5914	10199	18974	9482	pfu_proteins	pfu_aug1.0_3128.1_44585.t1	pfu_aug1.0_3128.1_44585.t1	0	46.81
Contig_1139	1518	1268	850	835	1119	599	1260	1146	534	489	1367	1423	953	855	765	731	2271	1063	742	1321	1178	1201	899	334	2019	800	517	816	953	1704	321	470	524	526	243	1022	1371
Contig_1140	10787	7561	2534	7354	6817	4808	5865	7096	3031	3271	7582	1851	13446	8949	2087	4107	3060	3087	5208	11257	6568	7744	6132	3631	14204	5928	6298	3176	6960	9832	4265	6840	4632	2510	2592	3515	5740	pfu_proteins	pfu_aug1.0_3245.1_23259.t1	pfu_aug1.0_3245.1_23259.t1	0	81.93
Contig_1141	2698	1812	2916	1697	1115	857	1043	2070	1367	2127	2492	4054	3234	2753	2492	2012	3418	3397	1325	3187	1224	2543	2991	1738	4259	1831	1603	1733	3183	3285	2361	2616	2298	1433	1115	2430	3032
Contig_1142	753	451	150	124	101	74	791	291	162	564	52	26	2116	2772	22	1021	169	632	437	1742	114	100	705	24	2889	2644	624	773	44	168	20	23	30	88	61	98	1504	pfu_proteins	pfu_aug1.0_11430.1_03074.t1	pfu_aug1.0_11430.1_03074.t1	3e-84	74.26
Contig_1143	460	3598	443	1391	3508	1186	935	2646	1586	415	4168	780	672	429	497	362	647	561	1165	1134	3102	2033	725	533	2400	522	284	344	2396	2964	546	565	701	265	403	3075	1006	cgigas_proteins	gi|405951860|gb|EKC19734.1|	NEFA-interacting nuclear protein NIP30	2e-31	52.63
Contig_1144	681	1120	193	749	589	438	555	558	233	595	633	420	1358	969	405	375	193	494	618	1106	540	437	611	636	1216	431	697	866	490	927	582	1056	383	344	412	179	1851	cgigas_proteins	gi|405978282|gb|EKC42687.1|	Katanin p60 ATPase-containing subunit A-like 2	0	89.1
Contig_1145	5341	3231	891	3228	2317	2023	2732	3022	1627	1443	3386	1074	5074	3060	1071	2182	1431	1464	2609	5123	3835	3911	2697	1628	6092	3168	2744	2587	2847	3618	1675	2036	1968	952	1474	3054	2090	cgigas_proteins	gi|405974086|gb|EKC38756.1|	Coiled-coil domain-containing protein 63	0	84.91
Contig_1146	3598	616	1912	2577	249	832	1031	691	177	2855	152	3155	3198	3615	2145	2946	1189	2366	899	2921	810	593	3516	2828	1940	1439	1666	1557	172	532	2264	3090	2860	1277	1418	939	1119	pfu_proteins	pfu_aug1.0_5553.1_09138.t1	calmodulin like Blast best hit to NCBI EGD74330.1 (Salpingoeca sp) 20 partial NULL	9e-74	91.53
Contig_1147	1114	920	510	747	487	597	453	1040	410	537	844	657	800	502	595	762	918	568	506	1114	890	901	799	627	1345	788	487	440	987	756	507	533	542	437	357	1556	527
Contig_1148	2014	4115	3013	1675	2565	1583	1897	3683	1703	3240	3685	4641	1694	2050	5544	1674	3800	5012	1667	2557	2969	2838	4195	3474	4190	1246	1122	1365	2573	3270	3183	4438	4387	1197	2647	2849	1781	refseq_protein	XP_002741884.1	ref|XP_002741884.1| PREDICTED: achalasia, adrenocortical insufficiency, alacrimia (Allgrove, triple-A)-like [Saccoglossus kowalevskii]	1e-144	50.4
Contig_1149	1255	1436	6248	722	720	889	821	1293	869	8731	1279	9522	858	4014	21921	2094	12800	25544	1471	762	1068	1254	17689	18702	2773	1275	3765	4116	1959	1047	17903	16338	23025	6205	15340	3406	545	pfu_proteins	pfu_aug1.0_372490.1_43237.t1	pfu_aug1.0_372490.1_43237.t1	2e-42	78.46
Contig_1150	4110	9152	5195	7427	6639	5296	4999	6546	4182	5600	8086	9863	4463	4873	9049	2960	6638	8895	3378	6767	7846	5754	8358	6801	8917	2387	2425	3236	6900	8753	8697	17197	14930	4442	7549	5867	5121	pfu_proteins	pfu_aug1.0_3858.1_59339.t1	pfu_aug1.0_3858.1_59339.t1	0	99.67
Contig_1151	5296	4573	1064	8022	1235	3140	3236	3531	2691	4478	2183	1666	8134	2430	1219	3264	3120	2500	4774	7477	3534	3481	3031	2114	8843	2210	2278	4656	5210	4859	1236	2621	2913	2071	1968	9496	3158	refseq_protein	YP_004451458.1	ref|YP_004451458.1| hypothetical protein Halhy_6772 [Haliscomenobacter hydrossis DSM 1100]	2e-11	19.1
Contig_1152	2254	2002	1470	2424	925	1078	1414	1627	742	1592	1986	2966	2682	1633	2042	2824	2591	2044	938	2261	1160	1482	2408	2274	2383	1273	1738	1561	1653	1499	1347	1810	1979	1402	1160	1314	184
Contig_1153	2031	2813	2584	2429	2393	1861	1235	2390	1685	1944	2227	3692	2785	2078	7071	1738	4022	4073	1447	3150	1998	1815	3178	3649	3283	1380	1652	2317	2674	3225	2002	3554	4570	2085	2051	1306	3175
Contig_1154	1463	7684	3231	3536	9132	3920	5077	9106	3824	2734	11285	5291	2217	1979	4390	424	1427	4421	6129	3566	10710	4333	3736	3163	10259	5188	523	1014	11053	11052	3295	5201	5906	1036	3125	5828	3066	pfu_proteins	pfu_aug1.0_407.1_43648.t1	pfu_aug1.0_407.1_43648.t1	7e-10	60
Contig_1155	81978	36761	57728	48115	21135	25110	35908	30890	14860	45898	33284	88421	72906	65929	79691	66830	95406	80572	26931	57621	33781	28583	91152	63520	47664	42806	48478	46564	27099	32599	45773	52960	59792	39837	34309	52576	1810	swissprot	RL10_DROME	[BBH] RL10_DROME (sp:O61231) 60S ribosomal protein L10 OS=Drosophila melanogaster GN=RpL10 PE=2 SV=1	1e-103	82.6
Contig_1156	1947	8386	469	4557	6993	3493	2898	7898	3534	314	7186	508	1711	575	520	800	464	492	3473	2680	6627	5479	686	315	6919	3983	630	499	6747	9111	418	569	479	265	254	4635	2151	other_unigene	Hs.570209	Hs.570209 CDNA FLJ31707 fis, clone NT2RI2006257	0.004	96.3
Contig_1157	4958	1692	2751	2624	1407	1265	2153	1197	1065	2766	1105	4922	5248	3365	4169	3509	2865	3405	1183	3474	1035	1044	4519	1973	3426	3172	2605	4093	883	1366	2673	3946	3852	2481	1951	946	2227	refseq_protein	XP_003309768.1	ref|XP_003309768.1| PREDICTED: hypothetical protein LOC100608363 [Pan troglodytes]	4e-13	31
Contig_1158	1114	2182	633	1594	1552	1239	1140	2426	1034	1164	2560	744	1670	754	1131	993	699	1181	1369	1746	2639	1777	1470	1216	2478	993	578	776	2392	2319	1669	1984	1899	690	1330	2675	1268	cgigas_proteins	gi|405961167|gb|EKC27010.1|	Uncharacterized protein C21orf59-like protein	1e-145	64.06
Contig_1159	402	2294	238	1200	1377	798	1117	1875	780	381	1595	274	819	384	465	236	169	373	708	913	978	1422	449	361	1595	619	323	339	1475	2206	447	534	666	240	432	302	2359	cgigas_proteins	gi|405973902|gb|EKC38591.1|	Lipoxygenase-like protein domain-containing protein 1	0	54.95
Contig_1160	726	1506	2011	1495	2036	1147	1489	3989	1470	1538	4664	1585	975	860	1597	282	936	1108	1774	1291	1763	3607	1287	1998	4991	1264	671	752	4749	3212	438	1031	877	198	179	3639	1960	pfu_proteins	pfu_aug1.0_168608.1_42862.t1	pfu_aug1.0_168608.1_42862.t1	5e-31	63.16
Contig_1161	5023	5824	1482	6712	4296	3444	2357	4805	2602	1862	5362	1101	8033	3633	565	3646	624	917	3330	7450	4470	5265	4429	1783	6869	3412	4260	1832	4764	4949	1573	2026	1515	646	1272	2831	2504	pfu_proteins	pfu_aug1.0_11936.1_03147.t1	pfu_aug1.0_11936.1_03147.t1	0	90
Contig_1162	2077	1647	1083	1582	1356	819	1150	1101	937	1313	1515	3205	1890	1819	1650	1638	3670	2034	1016	1910	946	1373	2369	1203	1659	1805	1210	1493	1637	1549	878	1714	1841	1265	938	1913	1180
Contig_1163	1873	4034	2920	2528	2739	1961	2254	3315	1685	3107	3490	3979	1608	2095	6057	1391	3942	4489	1697	2266	4019	2896	4720	3380	3734	1738	1176	1412	2986	3565	6736	8768	7686	4014	7112	4555	1641	cgigas_proteins	gi|405952694|gb|EKC20475.1|	MORC family CW-type zinc finger protein 2	4e-57	44.16
Contig_1164	39346	1957	4736	12657	891	5165	247	3386	342	13712	6	12	20590	15572	12	15642	117	285	3826	29302	6426	813	14553	8136	6844	314	17535	12695	17	1107	3372	2372	1300	3551	1409	141	962	pfu_proteins	pfu_aug1.0_1715.1_15583.t1	pfu_aug1.0_1715.1_15583.t1	6e-28	40.52
Contig_1165	1514	2157	774	1798	1507	1197	1083	1769	868	1009	1906	1960	2382	1645	1132	1350	2028	1949	1215	2123	1521	2159	1430	1647	3280	2282	1498	1756	2197	2245	1287	1308	1329	1152	950	1669	1931	pfu_proteins	pfu_aug1.0_30136.1_19347.t1	pfu_aug1.0_30136.1_19347.t1	2e-07	80.77
Contig_1166	123	7835	308	3825	6838	4609	2621	7239	4290	600	7725	817	1098	351	1151	159	256	808	2607	1850	6442	6493	576	776	8564	3956	136	104	13196	9709	979	1689	1882	352	1308	1934	2781	cgigas_proteins	gi|405974932|gb|EKC39544.1|	G2/mitotic-specific cyclin-B3	8e-166	64.77
Contig_1167	496	1951	140	1102	1883	792	908	1538	791	213	1171	120	632	322	156	306	133	163	927	935	1869	1476	375	139	2500	725	214	134	1099	2054	154	193	147	89	51	368	1731	cgigas_proteins	gi|405976624|gb|EKC41124.1|	Leucine-rich repeat-containing protein 69	0	88.99
Contig_1168	24212	15561	11013	25516	11322	14141	16944	14931	6566	14313	11408	16962	23248	24241	9173	15785	14989	13051	9775	31408	13094	11131	18675	13497	19402	12100	14884	15178	8310	15318	9837	12176	12052	9606	7084	12590	12962	pfu_proteins	pfu_aug1.0_10405.1_10134.t1	pfu_aug1.0_10405.1_10134.t1	0	97.75
Contig_1169	120507	24249	185	67126	77	112583	28944	7150	142	220	262	363	317	161	140	3793	948	3061	254	491	17330	3126	16369	20363	41251	17506	1293	934	191	201	10861	18241	7473	13615	112	387	1291	pfu_proteins	pfu_aug1.0_10050.1_10060.t1	pfu_aug1.0_10050.1_10060.t1	1e-52	57.14
Contig_1170	0	2589	0	517	797	738	270	885	387	2	1315	6	56	0	0	0	1	4	853	276	718	530	0	0	1331	1304	1	0	1071	688	4	0	0	6	0	200	1704	refseq_protein	XP_001199251.2	ref|XP_001199251.2| PREDICTED: uncharacterized protein LOC763324 [Strongylocentrotus purpuratus]	1e-11	29.5
Contig_1171	1036	6375	829	2996	6033	1767	2547	3877	2118	865	6858	794	1891	1253	998	700	811	1051	1962	2337	3075	2303	824	1164	5695	1780	895	784	6712	5689	1326	2222	1641	498	725	2644	2749	pfu_proteins	pfu_aug1.0_10519.1_02934.t1	pfu_aug1.0_10519.1_02934.t1	2e-36	76.23
Contig_1172	2907	4156	2224	3982	2943	1715	3301	2641	1424	2206	2328	4270	3716	3095	2876	1958	3588	3035	2876	4013	2513	2333	2653	3289	5168	3382	4473	3181	1547	2538	2150	3140	2881	1982	1541	2108	4371	pfu_proteins	pfu_aug1.0_57927.1_56239.t1	pfu_aug1.0_57927.1_56239.t1	6e-08	47.62
Contig_1173	1372	314	801	1667	2642	773	1633	1698	592	104	785	1119	1926	1210	555	1242	1503	908	1161	2341	1333	679	1444	210	3785	674	1104	1122	2086	4456	177	428	147	978	215	296	1653
Contig_1174	2057	209	311	2229	62	365	85	66	63	612	190	858	2881	1351	123	1426	178	626	579	2380	231	548	1357	202	2252	502	855	2572	70	211	234	627	179	539	281	121	1010	cgigas_proteins	gi|405959945|gb|EKC25917.1|	Calmodulin-like protein	6e-27	40
Contig_1175	13936	6689	5695	8345	4442	5624	8129	8233	3331	5447	6436	13240	15582	11051	6217	11483	19810	10763	4083	12187	6163	6270	12491	5871	10937	8861	5715	9229	4494	6495	6064	5814	6091	6680	4281	4772	3435	cgigas_proteins	gi|405959794|gb|EKC25786.1|	Leucine-zipper-like transcriptional regulator 1	3e-42	81.82
Contig_1176	5401	23416	8581	13674	27419	11833	12936	25276	10405	8787	23760	20308	8194	9625	13895	5392	13217	11258	13742	13666	19772	14948	10451	9429	25143	5361	3111	5221	22629	27514	6856	11023	13765	3274	3543	12897	8147	cgigas_proteins	gi|405972424|gb|EKC37194.1|	cAMP-dependent protein kinase type II regulatory subunit	6e-179	73.17
Contig_1177	69397	24224	55	40102	13	91760	32895	7580	51	34	58	80	4254	2885	61	2203	361	4597	1203	32	17713	1471	76212	14685	60377	16278	2089	822	72	13	5020	11805	4019	10987	12	220	1220	pfu_proteins	pfu_aug1.0_10050.1_10060.t1	pfu_aug1.0_10050.1_10060.t1	5e-55	58.52
Contig_1178	1627	1317	893	1276	943	629	984	1038	468	790	1270	1548	1365	1021	1058	996	1245	1128	684	1478	1121	1188	1257	1184	1565	747	696	924	906	970	924	1206	1377	752	534	1656	1177	cgigas_proteins	gi|405958261|gb|EKC24406.1|	Protein RER1	6e-102	74.24
Contig_1179	3348	1157	1444	2988	853	876	1323	922	495	1865	841	2436	2846	2388	1585	2013	3062	2008	1037	2921	858	1189	2454	1099	2246	1436	1837	1657	991	1048	1390	1752	1488	1360	596	1486	2335
Contig_1180	1444	3721	4347	2096	1474	1356	2536	2297	1625	3498	2202	6121	2214	2154	5664	2206	3073	3602	969	3044	2268	2178	4192	4482	5013	1318	940	1658	1488	2705	5566	8227	7833	2957	3713	3065	3864	cgigas_proteins	gi|405950338|gb|EKC18333.1|	Replication factor C subunit 3	0	85.03
Contig_1181	1734	2670	1389	1135	810	746	968	1225	492	1319	928	2993	1736	1515	2020	1694	3738	2082	689	1137	1070	1015	1730	1603	1971	1289	1778	2083	1132	1118	1583	1954	2119	1587	1657	845	2200	pfu_proteins	pfu_aug1.0_17861.1_54446.t1	pfu_aug1.0_17861.1_54446.t1	0	92.59
Contig_1182	3034	2681	795	3138	1690	1625	1541	2231	1005	1365	1651	792	3329	2473	875	1240	642	1103	1732	3332	1485	1786	2193	1444	4508	1683	2033	1491	2167	2571	1251	1824	1427	515	877	676	4014	pfu_proteins	pfu_aug1.0_365.1_07488.t1	pfu_aug1.0_365.1_07488.t1	0	93.1
Contig_1183	3495	1548	1499	1784	918	933	1472	1165	779	1870	924	3340	2765	2005	2037	1877	2317	2421	874	2269	854	799	1602	1930	2243	1623	1171	2032	737	1112	1145	2417	2116	1098	1265	1096	2036	refseq_protein	XP_002610690.1	ref|XP_002610690.1| hypothetical protein BRAFLDRAFT_260605 [Branchiostoma floridae]	1e-27	56
Contig_1184	2206	1512	1535	1644	871	853	947	1200	698	1357	1034	2350	1322	1098	1683	1396	2588	2310	540	1174	814	1003	2536	1815	1782	838	1584	1252	1107	967	1230	1909	796	899	1094	1122	897	pfu_proteins	pfu_aug1.0_47.1_50576.t1	pfu_aug1.0_47.1_50576.t1	2e-60	100
Contig_1185	1483	1133	933	1767	966	1097	1012	1854	647	1092	1316	1960	1386	1692	1173	1044	2224	1412	821	1774	811	813	1315	764	1512	831	1081	1247	1083	661	883	530	1034	651	587	878	601	pfu_proteins	pfu_aug1.0_9135.1_09897.t1	pfu_aug1.0_9135.1_09897.t1	2e-10	60
Contig_1186	1073	1815	1068	1714	1480	909	1479	1613	978	1339	1466	2436	1013	880	1304	521	1207	1428	690	1648	1531	1496	1651	1200	2152	1157	726	842	1456	1881	1042	2000	1622	869	654	1531	2587	pfu_proteins	pfu_aug1.0_7135.1_60191.t1	pfu_aug1.0_7135.1_60191.t1	6e-167	93.13
Contig_1187	253	854	360	493	761	349	427	432	482	355	1124	554	665	327	317	367	375	330	618	532	698	824	493	309	1382	389	352	490	726	1230	279	503	346	500	203	163	1052
Contig_1188	1312	709	1475	935	863	503	2072	1223	482	1251	809	3601	959	733	1463	790	1533	911	705	2521	1204	1005	1885	1148	1744	2216	461	650	1075	1804	643	1169	1612	695	188	1865	1721
Contig_1189	1024	316	307	1542	114	736	914	483	184	1367	78	360	1909	2779	180	1213	367	453	535	2494	300	405	1127	576	1550	851	1073	702	99	396	771	419	542	531	223	89	2603	cgigas_proteins	gi|405970024|gb|EKC34962.1|	Multidrug resistance protein 1	0	72.61
Contig_1190	11746	28726	2665	18755	23080	15556	15789	24201	11879	5035	26125	1963	19210	10622	1695	5524	1476	3035	10466	24002	19601	20153	9534	5152	31875	12507	8901	6624	27962	35511	4447	6055	4791	3625	3101	8349	13462	cgigas_proteins	gi|405977373|gb|EKC41830.1|	Dynein heavy chain 1, axonemal	0	84.04
Contig_1191	3091	4192	3776	4635	2139	2026	2468	3680	2134	4150	2805	5313	3372	3949	4388	2900	4368	4361	1690	3477	2786	2474	5926	5110	5266	2323	2078	2460	3061	2957	3364	4479	5145	2244	2777	3029	2481
Contig_1192	1577	758	1100	1558	610	449	543	585	390	880	440	1919	1625	1320	997	1190	2235	1375	457	1422	777	583	1441	712	2141	776	935	1145	559	759	686	898	869	614	381	705	1599
Contig_1193	4526	4521	5087	3690	2973	2442	2482	3137	1549	5197	2962	7182	1888	5171	5397	2230	4547	4609	1537	3554	2983	2737	7894	4815	3797	1779	1521	2467	2935	2371	4321	6992	8188	2678	4014	2589	3327	pfu_proteins	pfu_aug1.0_5722.1_16740.t1	pfu_aug1.0_5722.1_16740.t1	0	94.95
Contig_1194	2255	5568	2010	4040	3301	2549	3301	3877	1824	2076	4210	4498	3132	2672	4275	1850	3640	2881	2231	2844	4140	3374	2864	1667	6531	2778	1626	1962	4018	3987	2044	3315	3221	1762	2021	2495	6036	cgigas_proteins	gi|405977820|gb|EKC42253.1|	hypothetical protein CGI_10009402	0	78.92
Contig_1195	1806	1440	1038	2595	757	476	481	569	263	948	260	1231	2281	2127	870	2021	1208	1786	1228	2259	559	607	1860	703	1613	1022	1665	783	600	908	2000	1156	1363	1226	1392	1017	2104	other_unigene	Dr.138661	Dr.138661 Transcribed locus	0.002	100
Contig_1196	770	4437	1499	1782	2494	1325	1566	2813	1477	1146	2485	2060	847	1017	1903	492	1547	2067	1235	1717	2630	2019	1604	1386	3361	689	754	498	2239	2598	1689	3058	3123	852	1075	2266	2212	other_tigr	ZebraFish:DN859751	DN859751 homologue to UniRef100_Q5DBE9 Cluster: SJCHGC01974 protein; n=1; Schistosoma japonicum|Rep: SJCHGC01974 protein - Schistosoma japonicum (Blood fluke), partial (36%)	0.005	100
Contig_1197	4	0	0	6	0	6	0	995	0	0	0	0	5439	2	0	0	11	67	0	0	0	2	1474	0	2504	0	0	1828	0	90	10	0	463	668	0	0	1759	pfu_proteins	pfu_aug1.0_1192.1_00641.t1	pfu_aug1.0_1192.1_00641.t1	0	71.94
Contig_1198	2904	402	1189	2268	291	577	753	616	232	922	376	1220	2197	2651	728	2200	1329	1612	760	2689	514	555	1554	941	2064	1225	1554	1431	332	477	824	746	909	830	408	788	1601	pfu_proteins	pfu_aug1.0_1705.1_08070.t1	pfu_aug1.0_1705.1_08070.t1	7e-09	64.29
Contig_1199	334	1094	455	670	610	329	541	411	352	631	310	845	602	603	478	272	560	593	249	645	424	593	706	561	1216	364	401	596	218	564	516	380	745	458	549	1275	1779	cgigas_proteins	gi|405974711|gb|EKC39336.1|	Serine/threonine-protein phosphatase 2A regulatory subunit B'	5e-163	67.66
Contig_1200	272	1005	779	818	708	789	1777	639	577	626	822	874	1702	1352	818	973	1979	1611	2141	1291	462	1023	1576	509	1353	1214	1090	1550	1030	526	210	921	530	1030	310	403	2021	other_tigr	ZebraFish:GO937776	GO937776	0.0003	100
Contig_1201	4908	2616	4950	4456	1286	2491	5314	1520	873	3168	1350	7781	3237	2378	3043	4777	4158	4154	5684	10001	1151	1588	7926	3224	7526	2051	4804	4777	1565	2177	5841	7641	5249	4676	4647	2813	3258	other_unigene	Hs.666813	Hs.666813 Transcribed locus	0.006	96.3
Contig_1202	2469	918	400	1069	476	480	1163	693	291	803	536	568	3167	2274	344	1192	591	818	1317	2274	549	393	927	480	2202	1564	1549	1704	423	845	242	354	372	433	221	845	1434
Contig_1203	1857	2024	1701	1254	1181	908	1137	1446	795	1660	1099	3253	1439	1444	2109	1085	2100	1820	750	1799	1216	1230	2292	1858	1580	836	924	1351	1183	1735	1481	1858	2075	783	855	1374	2283	cgigas_proteins	gi|405976352|gb|EKC40862.1|	Nucleolar GTP-binding protein 2	0	81.22
Contig_1204	4611	4745	3000	5035	3330	2749	3101	4021	1729	3699	3392	5259	3658	4326	4014	3372	4747	4152	2034	4731	3986	3305	4887	3789	5489	1820	1965	2836	3178	3585	3045	4347	4766	2188	2211	2974	2678	refseq_protein	XP_002428608.1	ref|XP_002428608.1| protein NipSnap, putative [Pediculus humanus corporis]	4e-71	53.1
Contig_1205	1329	3843	2285	2216	2973	1783	1739	2941	1581	2593	3201	4188	958	1861	4099	1100	3221	3337	1479	1634	3292	2505	4221	3886	3554	1195	570	991	3446	3438	4438	7976	7098	2034	3512	3106	2120	pfu_proteins	pfu_aug1.0_2910.1_59061.t1	pfu_aug1.0_2910.1_59061.t1	0	83.69
Contig_1206	3376	869	1362	1128	379	478	965	655	389	1417	531	2384	2994	1710	2117	1455	4465	2044	491	1724	480	526	2411	1720	1278	1226	2214	1547	374	560	1327	1872	1954	3375	1481	782	1297	pfu_proteins	pfu_aug1.0_6373.1_09341.t1	pfu_aug1.0_6373.1_09341.t1	1e-166	96.46
Contig_1207	124	1352	71	327	866	340	454	788	546	54	1019	89	194	380	118	127	261	61	452	445	679	994	221	60	1148	402	102	22	645	591	64	87	145	72	33	372	1602	cgigas_proteins	gi|405977683|gb|EKC42119.1|	B(0,+)-type amino acid transporter 1	4e-153	71.52
Contig_1208	2760	526	3158	1341	506	1537	644	526	723	2519	818	2098	924	794	1366	409	1921	2628	732	1223	533	901	1398	630	1941	537	630	1302	495	7113	467	930	1058	557	474	3820	1227	pfu_proteins	pfu_aug1.0_6470.1_52767.t1	pfu_aug1.0_6470.1_52767.t1	5e-12	65.91
Contig_1209	3389	3017	1485	3468	2132	1628	2074	2101	1254	1425	2004	2634	3228	3274	1443	1957	3576	2358	1627	3553	1748	2422	2649	1480	3537	2219	1529	1836	2299	2356	1231	1512	1609	1475	750	1972	2102
Contig_1210	713	1127	212	841	734	592	517	976	402	279	938	257	842	430	332	362	564	496	494	701	859	737	507	299	1471	1137	279	353	978	774	483	768	428	274	323	1266	1172	pfu_proteins	pfu_aug1.0_28030.1_11882.t1	pfu_aug1.0_28030.1_11882.t1	8e-06	56.6
Contig_1211	2317	1625	2723	2708	1363	1275	1296	1632	606	1798	841	4099	2390	2383	2533	1873	3258	3136	1017	2152	2677	1018	3589	1848	2074	1317	1834	2257	1088	1213	1597	1820	2488	1385	1165	1069	2250	cgigas_proteins	gi|405976921|gb|EKC41399.1|	[3-methyl-2-oxobutanoate dehydrogenase [lipoamide]] kinase, mitochondrial	1e-63	59.49
Contig_1212	1597	1831	1594	4658	400	2274	1410	1121	158	4322	99	83	6406	4495	141	3286	637	1410	1991	6403	1274	923	2196	2185	2267	4007	4645	3203	21	1021	681	615	902	386	405	338	1227	cgigas_proteins	gi|405950086|gb|EKC18092.1|	Ectonucleotide pyrophosphatase/phosphodiesterase family member 3	3e-56	37.99
Contig_1213	34713	9118	19984	13320	3288	3941	8792	5512	2727	15426	5275	38580	20261	29310	19057	17164	22843	28458	5027	18377	5997	5706	25020	15428	12312	18397	20991	16916	2800	4270	15394	32226	28514	8788	7444	7095	1659	pfu_proteins	pfu_aug1.0_7075.1_24146.t1	pfu_aug1.0_7075.1_24146.t1	0	96.11
Contig_1214	1668	1342	838	1351	1114	812	771	773	589	1064	707	1752	733	911	938	605	668	957	623	1210	1476	972	1754	1042	1868	498	324	600	1262	1010	1225	708	1091	210	657	682	835	pfu_proteins	pfu_aug1.0_4398.1_52257.t1	pfu_aug1.0_4398.1_52257.t1	2e-50	97.44
Contig_1215	5919	20980	1498	8936	12775	8946	6923	12198	8358	2137	16306	1062	7549	3844	1257	2746	1360	1921	8942	10771	14653	12886	4897	1900	18841	10271	2802	2854	18060	15956	1738	2004	2377	1185	914	8193	3580	cgigas_proteins	gi|405963852|gb|EKC29390.1|	Dynein heavy chain 7, axonemal	0	87.48
Contig_1216	2565	2122	399	1864	2737	1504	1561	3342	1393	510	2184	542	2283	1787	321	1289	615	641	2578	2467	3635	2905	834	430	4742	2714	941	943	2303	2166	692	567	406	488	340	915	3745
Contig_1217	380	3111	576	1586	1213	803	641	1375	642	319	1767	679	638	437	213	625	566	241	970	932	1111	584	694	393	1720	497	298	482	719	801	282	116	288	212	151	380	1044
Contig_1218	666	1182	574	1093	933	516	820	1377	431	384	733	876	479	581	876	384	859	647	355	362	772	950	713	615	1486	319	272	370	882	570	1114	804	834	485	554	363	1386	pfu_proteins	pfu_aug1.0_37107.1_48263.t1	pfu_aug1.0_37107.1_48263.t1	2e-22	73.33
Contig_1219	2482	240	406	1479	74	311	660	452	60	511	14	101	3058	1667	103	1557	145	338	815	3117	424	259	1316	477	1657	717	1136	1359	24	158	391	451	461	272	248	70	1212	cgigas_proteins	gi|405971954|gb|EKC36755.1|	hypothetical protein CGI_10014227	3e-93	76.27
Contig_1220	2867	3788	2852	2956	2689	1797	1722	2462	1284	2710	2256	3498	3112	2955	2134	2787	5180	3025	1322	3648	2096	2746	3799	3307	4338	1709	2048	2788	2596	2707	3328	4307	3356	1500	2144	2214	3581	cgigas_proteins	gi|405964155|gb|EKC29672.1|	Calcium-binding atopy-related autoantigen 1	0	82.41
Contig_1221	435	2131	450	834	1002	779	529	1342	557	567	1384	1281	327	346	801	418	791	727	897	706	1729	974	762	546	1786	538	212	353	1931	1277	1099	1229	1245	539	1023	1301	1347	pfu_proteins	pfu_aug1.0_5617.1_59839.t1	pfu_aug1.0_5617.1_59839.t1	1e-69	31.36
Contig_1222	71	1177	26	474	807	528	872	1207	470	6	1026	87	278	86	64	67	135	80	521	654	838	1250	59	163	1060	286	22	29	620	903	128	102	45	17	28	558	896	refseq_protein	XP_002612968.1	ref|XP_002612968.1| hypothetical protein BRAFLDRAFT_74753 [Branchiostoma floridae]	3e-26	35.7
Contig_1223	845	5022	580	1374	2839	2497	1096	3015	1939	501	3277	1140	1071	774	863	735	1283	730	2029	1471	3365	3070	643	538	3283	2259	429	606	4595	3470	442	403	650	411	284	3955	1047
Contig_1224	5510	1734	2119	5088	863	1969	1730	2473	494	3184	502	1277	13288	5969	883	3152	975	1657	2044	8621	1142	1769	5156	2400	4839	3821	6330	5514	950	1391	3336	2921	2529	1794	1376	586	4461	pfu_proteins	pfu_aug1.0_55.1_29040.t1	pfu_aug1.0_55.1_29040.t1	0	94.56
Contig_1225	1730	2635	746	2137	1601	802	1412	1699	727	1391	2092	2339	1388	751	912	1805	2484	1331	1543	1834	1344	1490	668	687	2217	1179	757	1279	1811	1627	592	1385	967	734	660	3028	1280
Contig_1226	616	1347	572	1440	1118	723	961	1373	646	996	1193	795	1246	1149	1361	729	649	1223	539	1485	1152	880	1429	982	1643	1116	1050	731	756	1478	2121	3614	2924	979	1753	361	2194	pfu_proteins	pfu_aug1.0_9713.1_24620.t1	pfu_aug1.0_9713.1_24620.t1	0	90.91
Contig_1227	4168	582	1995	2962	324	833	2346	670	392	1015	604	5396	4433	3735	1299	2286	7568	3057	795	2883	447	491	4152	1256	2463	2410	1692	2354	292	514	1461	1567	1664	1928	1024	701	2438	other_tigr	ZebraFish:GO937776	GO937776	2e-05	100
Contig_1228	4761	859	4874	2560	296	997	1476	785	365	2888	597	7326	3865	4342	3769	1459	4618	5027	482	2894	373	649	3715	1991	1765	1981	2442	2520	314	773	2053	3198	3074	1858	1209	618	2110	pfu_proteins	pfu_aug1.0_7982.1_67774.t1	pfu_aug1.0_7982.1_67774.t1	0	85.68
Contig_1229	421	814	261	676	563	337	421	1542	404	387	574	1117	769	483	744	332	597	389	434	697	472	650	768	397	1102	403	242	553	412	1020	498	412	982	205	210	677	1435	cgigas_proteins	gi|405957195|gb|EKC23425.1|	Reticulon-4-interacting protein 1-like protein, mitochondrial	1e-96	53.23
Contig_1230	1375	733	508	1122	416	628	1304	536	280	737	282	326	1997	1753	221	876	573	1281	644	2220	475	605	972	570	2082	720	1069	1034	337	479	493	677	396	271	356	192	2356	cgigas_proteins	gi|405969509|gb|EKC34477.1|	hypothetical protein CGI_10015401	8e-107	52.82
Contig_1231	7062	65886	1696	28195	48616	28801	16762	44685	25109	2544	59387	2069	13841	4652	1290	3181	1432	1717	29890	23776	45313	55700	5567	2558	61524	32370	3703	2964	66416	60487	4199	2896	4031	1709	2136	40491	4215	pfu_proteins	pfu_aug1.0_85211.1_06042.t1	pfu_aug1.0_85211.1_06042.t1	0	99.72
Contig_1232	122	2553	303	960	2847	1026	1008	1713	996	366	3554	1120	825	316	552	196	744	297	979	1035	1971	2057	271	271	3642	453	143	262	3497	3300	301	227	654	187	103	1703	2166	pfu_proteins	pfu_aug1.0_41247.1_12446.t1	pfu_aug1.0_41247.1_12446.t1	2e-75	81.48
Contig_1233	779	382	278	168	8	26	2332	141	50	93	12	55	567	3236	36	394	244	645	2330	1405	56	24	254	41	2697	3152	816	193	13	77	71	40	25	36	60	156	2483	pfu_proteins	pfu_aug1.0_6227.1_31141.t1	pfu_aug1.0_6227.1_31141.t1	0	83.75
Contig_1234	5467	2616	2946	5548	2462	1816	4478	2466	1409	3586	2086	6525	6715	5303	3574	3883	10129	4852	1878	5458	2078	2645	6045	4048	4385	2918	3389	4249	2068	3029	3626	4383	4535	3892	2999	1775	3891	pfu_proteins	pfu_aug1.0_38573.1_55664.t1	pfu_aug1.0_38573.1_55664.t1	0	99.09
Contig_1235	24	6906	34	1765	2952	1978	1034	2354	1127	9	5420	26	942	32	11	18	43	16	436	1413	3511	4605	21	10	6269	2854	14	11	7258	1834	43	2	12	21	4	3875	849	pfu_proteins	pfu_aug1.0_13714.1_68669.t2	pfu_aug1.0_13714.1_68669.t2	3e-09	80
Contig_1236	145	3397	60	4	3003	1871	913	1961	1280	20	5200	88	509	57	63	87	131	47	483	394	3079	3495	37	57	4740	1015	28	18	3148	4300	62	34	47	42	38	4892	664	pfu_proteins	pfu_aug1.0_3708.1_30505.t1	pfu_aug1.0_3708.1_30505.t1	5e-28	81.13
Contig_1237	1704	870	1012	1593	585	517	739	866	319	1194	721	1684	1552	1414	1210	1438	1494	1503	604	1686	856	1042	1829	1262	1474	857	829	1208	709	872	1587	1944	1606	950	1137	1072	1256	pfu_proteins	pfu_aug1.0_42179.1_55844.t1	pfu_aug1.0_42179.1_55844.t1	8e-08	70
Contig_1238	1027	1274	604	1453	1044	737	939	1471	727	747	832	1273	1369	1301	777	830	1203	881	745	1473	1569	963	1114	531	2087	795	758	645	1269	1047	512	683	821	648	360	540	1855
Contig_1239	3848	28831	935	12260	22057	12921	9567	23695	11418	1835	26432	969	7415	2860	1061	1807	910	1514	13439	11759	19162	24319	2488	1899	29150	14299	3074	2512	28368	25694	1857	2998	2651	1215	1703	6055	8936	cgigas_proteins	gi|405954293|gb|EKC21776.1|	Dynein-1-beta heavy chain, flagellar inner arm I1 complex	0	66.75
Contig_1240	387	9672	1683	4633	8428	2466	3288	6508	4879	1899	8913	2717	978	603	2976	909	2667	1502	3675	2872	5561	5396	1911	2049	9780	3126	526	827	8851	9551	4445	6722	6095	1891	3775	3856	6847	pfu_proteins	pfu_aug1.0_19895.1_40191.t1	pfu_aug1.0_19895.1_40191.t1	0	63.46
Contig_1241	2505	359	1016	1443	153	367	1182	315	273	486	248	3001	1790	1648	705	1332	4045	1889	449	1734	185	242	1351	358	1052	1071	708	1353	155	322	321	327	402	954	222	1103	926	other_tigr	ZebraFish:CT711149	CT711149 similar to UniRef100_UPI0000ECD190 Cluster: Early endosome antigen 1 (Endosome-associated protein p162) (Zinc finger FYVE domain-containing protein 2).; n=1; Gallus gallus|Rep: Early endosome antigen 1 (Endosome-associated protein p162) (Zinc finger FYVE domain-containing protein 2). - Gallus gallus, partial (3%)	0.0005	100
Contig_1242	10653	12165	7989	12160	9069	6403	8884	10443	5489	7189	8456	12418	9049	9763	8173	6708	10195	10383	5902	11050	10972	8736	10208	6488	12567	5689	4305	5135	10136	9363	6210	7988	9119	4490	4211	10131	2119	other_unigene	Dr.129163	Dr.129163 Transcribed locus	0.0004	100
Contig_1243	1398	1095	933	1772	721	588	1102	972	569	1254	1002	1579	1505	1257	1177	1143	1924	1341	684	1766	902	1045	1563	1082	1376	1173	1294	1386	913	1076	944	1331	1466	1185	733	1064	1233	cgigas_proteins	gi|405950783|gb|EKC18747.1|	Alpha-soluble NSF attachment protein	1e-153	80.47
Contig_1244	314	81	118	545	55	312	214	82	85	785	72	331	558	397	167	1143	306	152	486	671	39	31	354	222	1545	208	170	217	12	63	207	262	155	155	32	117	1332	pfu_proteins	pfu_aug1.0_553.1_07562.t1	pfu_aug1.0_553.1_07562.t1	9e-118	74.71
Contig_1245	4555	5154	4464	3540	3189	2684	3840	3865	2384	5658	3633	8005	2486	3334	5864	2877	5454	5617	2747	5203	3509	2991	5906	4848	3831	2148	2045	2866	3481	3572	4985	7338	6813	2680	3452	5186	2625	cgigas_proteins	gi|405960347|gb|EKC26278.1|	Eukaryotic peptide chain release factor subunit 1	0	96.25
Contig_1246	1091	1281	696	995	765	548	608	1025	512	742	792	1420	1066	1017	1245	645	1992	1349	508	985	1233	707	1235	875	1262	885	378	979	681	728	849	1412	1195	769	747	1185	1812	pfu_proteins	pfu_aug1.0_1697.1_22723.t1	pfu_aug1.0_1697.1_22723.t1	2e-151	95.82
Contig_1247	1133	1393	489	914	1039	644	1121	907	768	850	1159	948	1231	881	931	447	979	772	687	840	1357	1230	774	645	1566	842	313	318	1170	1372	585	1215	861	329	506	1351	2227	cgigas_proteins	gi|405970628|gb|EKC35517.1|	Putative E3 ubiquitin-protein ligase HERC1	0	72.31
Contig_1248	1815	4508	1275	2930	2541	1990	2014	1836	1813	1466	4130	1415	2326	1842	1467	625	1879	2073	1391	2578	2612	3239	1964	1350	4619	1690	448	1199	3446	4026	992	2520	3236	899	1399	2274	4246	refseq_protein	XP_002731072.1	ref|XP_002731072.1| PREDICTED: glycine-, glutamate-, thienylcyclohexylpiperidine-binding protein-like [Saccoglossus kowalevskii]	1e-145	53.8
Contig_1249	479	972	512	449	373	391	498	534	272	476	1347	834	330	349	266	164	663	631	232	345	1061	585	625	395	1727	282	179	105	374	784	300	377	489	215	373	731	1482
Contig_1250	1802	2954	1137	2467	1295	1429	1549	1418	1314	1321	1526	1642	1898	1524	869	1148	1762	1459	864	2456	1189	1457	2115	1538	2185	1050	1244	1267	3323	1400	2212	1104	1597	1002	585	982	2155	cgigas_proteins	gi|405960169|gb|EKC26112.1|	Cytoplasmic dynein 1 intermediate chain 2	0	66.98
Contig_1251	26	9472	33	2464	4666	2937	1786	1566	2394	79	7151	102	995	43	21	86	106	31	2550	1995	4371	4607	61	18	8291	3192	14	16	7174	5819	61	10	44	42	10	3535	4943	pfu_proteins	pfu_aug1.0_42187.1_48480.t1	pfu_aug1.0_42187.1_48480.t1	3e-07	52.17
Contig_1252	1661	1340	1121	2008	943	855	1135	1113	630	800	907	1727	2285	2009	1236	878	3164	1174	829	2524	833	961	2279	1138	1596	762	1418	1812	1186	1103	704	1077	1341	1493	608	688	988	pfu_proteins	pfu_aug1.0_193658.1_28587.t1	pfu_aug1.0_193658.1_28587.t1	5e-11	66.67
Contig_1253	513	194	310	416	121	143	527	85	59	343	184	710	1096	373	47	307	303	139	442	425	198	193	220	157	1334	485	150	269	64	77	89	33	63	247	233	198	1092	pfu_proteins	pfu_aug1.0_52159.1_20118.t1	pfu_aug1.0_52159.1_20118.t1	7e-14	61.02
Contig_1254	807	816	547	821	1736	415	733	726	256	550	655	1025	832	973	758	716	986	778	589	1196	1106	702	678	759	1024	842	582	916	1129	1182	694	625	629	459	405	476	533	pfu_proteins	pfu_aug1.0_10249.1_53508.t1	pfu_aug1.0_10249.1_53508.t1	2e-09	51.72
Contig_1255	7635	4844	4744	8469	3354	3018	4935	3777	1890	5182	3141	8561	8650	7255	5189	4895	8045	7521	3333	9746	4044	3727	7243	5296	7719	5264	5646	6151	3497	4280	3920	5838	5809	3673	3643	4845	3720	cgigas_proteins	gi|405963436|gb|EKC29009.1|	hypothetical protein CGI_10004702	4e-35	44.25
Contig_1256	3496	5768	4601	5976	4128	3307	3850	5192	2435	5105	3930	8779	5731	5230	6116	2773	6059	6933	3536	7210	3346	3664	6480	5036	7258	3182	3654	5346	3744	5171	4662	8239	8680	4086	5325	4397	6242	cgigas_proteins	gi|405975838|gb|EKC40380.1|	kinase C and casein kinase substrate in neurons protein 2	5e-142	63.93
Contig_1257	0	1369	4	262	1005	433	166	802	544	0	1037	6	96	0	2	0	10	0	641	185	450	706	3	0	1365	656	0	2	1366	1095	5	0	0	6	0	549	1417	pfu_proteins	pfu_aug1.0_22887.1_62186.t1	pfu_aug1.0_22887.1_62186.t1	4e-68	67.86
Contig_1258	3527	4085	2215	3747	2881	2730	3145	4072	1664	2677	3230	5597	4072	3869	4676	3920	5740	3672	2128	5249	2837	3508	4207	3132	5253	2586	3535	3998	3607	3980	3073	4114	4129	3100	2368	2889	596	pfu_proteins	pfu_aug1.0_19658.1_54599.t1	pfu_aug1.0_19658.1_54599.t1	8e-07	60.47
Contig_1259	831	3784	468	2449	3007	1849	1768	3083	1405	731	3754	815	1963	1170	499	515	572	595	2038	2792	2690	2963	793	1834	4224	2571	1184	1019	3328	3682	983	1192	1294	730	803	2134	2035	pfu_proteins	pfu_aug1.0_12998.1_53887.t1	pfu_aug1.0_12998.1_53887.t1	2e-180	76.31
Contig_1260	1158	640	853	930	410	605	506	510	263	816	988	2088	1434	1161	1206	1260	2390	1831	501	1068	395	583	1007	1306	1271	909	1178	1267	516	590	1069	1104	1227	930	961	621	1984	pfu_proteins	pfu_aug1.0_57927.1_56239.t1	pfu_aug1.0_57927.1_56239.t1	2e-16	58.62
Contig_1261	5902	10290	15060	7271	7428	3851	6124	7719	4506	11561	8851	19272	3319	8118	15976	4076	10285	10811	2832	5326	5857	4887	11919	11032	9003	4205	2757	5146	6722	10867	9465	20663	20077	4058	4383	5888	6743	pfu_proteins	pfu_aug1.0_5716.1_23880.t1	pfu_aug1.0_5716.1_23880.t1	0	76.43
Contig_1262	1470	390	713	1173	498	484	1045	411	307	619	296	2375	2634	1573	607	833	3221	1283	334	1790	372	416	1667	578	1419	741	860	937	346	477	474	556	582	782	332	319	1968
Contig_1263	3674	1540	1681	2444	1229	1349	1692	1468	629	1985	1035	3187	2048	2602	1626	1939	2284	2255	852	2563	1807	1233	2994	1992	1889	1071	1183	1461	1141	1211	1723	1933	2058	1186	819	2086	1408	pfu_proteins	pfu_aug1.0_1391.1_07933.t1	pfu_aug1.0_1391.1_07933.t1	7e-118	100
Contig_1264	1788	1028	1134	1129	619	642	864	736	275	959	646	1474	1034	1354	1321	864	1375	1567	497	1489	872	730	1496	891	1482	613	687	757	789	761	800	1538	1214	498	455	705	1709	pfu_proteins	pfu_aug1.0_63667.1_12994.t1	pfu_aug1.0_63667.1_12994.t1	1e-10	55
Contig_1265	114	963	456	216	81	25	3588	37	195	71	12	46	258	4205	42	16	310	1504	1312	1190	62	46	86	36	3618	5010	623	37	51	3	30	29	71	42	16	95	3208	pfu_proteins	pfu_aug1.0_18174.1_25706.t1	pfu_aug1.0_18174.1_25706.t1	0	76.46
Contig_1266	1896	2794	1507	2424	2193	1827	3452	2348	1399	1560	3098	5092	2759	1879	1935	1740	3599	2681	1306	3399	2126	2363	2160	1439	3143	1893	1019	1536	2631	3648	1912	4120	3210	1683	1986	1282	3255	pfu_proteins	pfu_aug1.0_8798.1_38826.t1	pfu_aug1.0_8798.1_38826.t1	0	69.66
Contig_1267	196	1428	113	629	857	693	633	812	495	102	1141	76	237	280	109	170	67	175	516	422	1122	845	125	185	1196	618	134	76	918	824	148	256	127	88	207	1364	1160	cgigas_proteins	gi|405952990|gb|EKC20731.1|	Kelch domain-containing protein 9	6e-145	62.15
Contig_1268	68	1684	405	629	503	556	404	1024	463	708	1700	1338	442	174	825	176	202	428	404	380	1550	796	500	686	1171	428	76	157	399	1480	821	2102	1037	231	749	810	1257	cgigas_proteins	gi|405963600|gb|EKC29162.1|	hypothetical protein CGI_10024284	3e-15	34.33
Contig_1269	683	1046	430	1662	1153	946	1252	1470	640	618	1108	648	1468	1349	554	649	1160	715	649	1865	1250	1958	791	567	1709	620	980	591	1033	1098	551	775	782	347	324	468	2599	cgigas_proteins	gi|405951536|gb|EKC19440.1|	Cytospin-A	0	65.94
Contig_1270	3976	2291	2951	4123	1879	1842	2477	2320	1155	3743	1755	7277	3669	4397	5238	3020	5185	5195	1910	4442	1767	1968	4863	3160	4483	1950	2737	3823	1829	2595	3267	4029	5639	2912	2795	1759	4774	pfu_proteins	pfu_aug1.0_2004.1_29939.t1	pfu_aug1.0_2004.1_29939.t1	5e-93	92.52
Contig_1271	3473	2872	1462	4624	2711	2043	2441	2511	1208	1376	3199	2436	3863	2804	1251	3195	3670	1993	2067	4022	2427	2443	2698	1502	4246	2449	1754	2225	1820	2313	1481	1381	1660	2092	1250	1883	2961	cgigas_proteins	gi|405972398|gb|EKC37171.1|	Maspardin	5e-165	83.63
Contig_1272	562	3713	673	1161	2931	1940	910	1933	1563	326	2190	852	874	484	835	410	931	658	1917	977	1833	2319	755	762	2507	1727	264	315	4249	2730	659	1216	905	483	559	2419	2631	pfu_proteins	pfu_aug1.0_1980.1_58725.t1	pfu_aug1.0_1980.1_58725.t1	2e-55	59.04
Contig_1273	761	2521	1295	1414	1870	1177	1751	2127	1465	2167	2305	3017	1202	1257	3625	929	2358	3128	1286	1641	3491	2022	2463	3050	3556	1633	566	770	2150	3397	4648	10544	5214	2261	3614	2648	3735	pfu_proteins	pfu_aug1.0_1916.1_66152.t1	pfu_aug1.0_1916.1_66152.t1	0	76.25
Contig_1274	1641	233	469	1136	165	538	502	302	59	571	180	480	2964	1694	207	1373	1096	803	369	2583	523	1491	851	452	1375	1648	1924	1286	158	185	916	225	544	479	391	194	1398	cgigas_proteins	gi|405971091|gb|EKC35946.1|	Serine--pyruvate aminotransferase, mitochondrial	0	74.55
Contig_1275	1456	1124	610	1268	866	761	974	1250	650	713	1422	1506	1611	1015	887	1152	2206	1197	670	1410	1113	1015	1789	1034	1380	1342	1385	1323	1123	1383	889	1046	1026	1125	1010	1671	1520	cgigas_proteins	gi|405961663|gb|EKC27428.1|	Protein FAM91A1	0	71.91
Contig_1276	503	4749	1318	3174	2406	2915	2569	4308	2508	1900	3660	3586	1577	1738	1814	1057	1458	1067	1877	2665	2308	3207	1256	1582	3057	1693	987	1150	2779	7206	1518	2015	3055	1031	699	1119	3901	cgigas_proteins	gi|405963742|gb|EKC29295.1|	Piwi-like protein 2	0	69.34
Contig_1277	1881	1609	3400	1163	1241	1328	1381	1369	1052	3145	1924	4580	2361	2863	5106	1392	4710	3372	736	1915	1230	1220	3397	3475	3303	2107	1535	1860	1995	1692	4305	5619	7012	2654	2130	1856	2284	pfu_proteins	pfu_aug1.0_21042.1_47427.t1	pfu_aug1.0_21042.1_47427.t1	8e-132	92.92
Contig_1278	6027	2021	2887	3033	1359	1557	2822	1989	1074	3174	1832	6376	4856	3789	4489	3701	8107	5297	1638	4628	1757	1571	5223	3257	3752	2521	3532	4182	1709	1915	2675	4200	3864	2784	2417	3178	2504	other_unigene	Dr.80312	Dr.80312 GA repeat binding protein, beta 2a ## GENE: gabpb2a ## CHR: 19	0.002	100
Contig_1279	353	3775	958	1268	2505	1121	1260	3032	1441	951	2396	1631	926	650	2000	361	872	1613	1075	1034	3113	2441	1154	1428	3306	1137	184	359	2155	3187	2360	4180	3513	947	1967	2646	2154	pfu_proteins	pfu_aug1.0_6060.1_23947.t1	pfu_aug1.0_6060.1_23947.t1	1e-70	75.78
Contig_1280	2514	2305	1854	2003	2176	1377	2434	1786	736	1525	2196	3470	3694	3658	2537	1988	3771	2327	1507	2905	1707	1735	2802	2001	3098	2486	1814	2400	2022	5831	1485	1933	2077	1252	1450	1288	713	pfu_proteins	pfu_aug1.0_10249.1_53508.t1	pfu_aug1.0_10249.1_53508.t1	2e-09	50
Contig_1281	1751	1479	1102	1204	998	1157	732	1303	571	711	1387	1884	954	1313	1879	949	2754	2185	703	1528	910	1072	1899	981	2545	931	735	1039	1669	1175	659	1306	1228	505	551	1290	1482	other_tigr	Fugu:TC9566	TC9566	0.008	100
Contig_1282	184	1276	243	975	1130	1157	477	440	350	188	916	353	528	244	238	186	585	884	307	701	970	664	139	219	1669	188	130	360	1991	1350	329	447	704	146	258	568	1589	cgigas_proteins	gi|405974751|gb|EKC39373.1|	hypothetical protein CGI_10018282	0	81.15
Contig_1283	244	439	87	115	536	40	399	28	195	35	1598	110	85	839	60	107	188	150	406	257	69	46	154	45	1570	304	114	48	1007	111	51	16	62	34	9	164	1667
Contig_1284	1732	867	1340	2396	911	1013	1017	732	741	989	873	1816	1651	2798	769	1243	3114	1576	864	2274	966	678	1433	1248	2116	1269	839	1663	856	797	597	419	635	742	462	509	1376	pfu_proteins	pfu_aug1.0_63667.1_12994.t1	pfu_aug1.0_63667.1_12994.t1	3e-17	56.52
Contig_1285	1965	2785	2455	2028	1762	1473	1590	1784	1020	2383	1943	3567	1560	2262	2426	1318	2505	2286	976	2145	1675	1471	3206	2156	2666	1025	996	1181	1400	1913	2526	4048	4042	1208	1521	1640	2724	pfu_proteins	pfu_aug1.0_613.1_07590.t1	pfu_aug1.0_613.1_07590.t1	0	89.98
Contig_1286	3148	5480	3128	3342	2865	2139	2954	3212	1968	2735	4229	6041	2452	3073	4417	2282	4113	3335	1641	3187	3559	2126	4558	3316	3844	1215	2172	2044	2653	2917	2903	4401	4296	1297	1831	3121	2191	cgigas_proteins	gi|405970038|gb|EKC34975.1|	ATP-dependent DNA helicase 2 subunit 1	0	75.49
Contig_1287	3624	5709	2805	3865	3127	2275	2506	4798	2375	3829	5073	4000	3083	3023	3728	2168	3629	4312	2102	3586	4438	4422	4655	3931	5755	2817	1323	1407	4917	4769	4004	5778	4751	1573	2943	4767	1208	cgigas_proteins	gi|405951408|gb|EKC19323.1|	Proteasome subunit alpha type-1	6e-141	82.3
Contig_1288	637	926	823	1227	857	692	722	1273	747	702	1040	1753	970	1043	1374	861	1424	1066	731	600	1217	1414	1185	1221	2573	696	237	524	1073	1367	995	1769	1453	656	960	1072	1529	pfu_proteins	pfu_aug1.0_900.1_43838.t1	pfu_aug1.0_900.1_43838.t1	1e-70	49.21
Contig_1289	53	2153	33	537	1448	897	396	1216	363	125	1348	30	208	30	22	42	38	37	757	352	1741	1131	39	19	1386	418	24	13	593	970	13	25	41	19	10	658	453
Contig_1290	1116	3704	545	1966	2114	1553	1486	2473	713	860	1880	875	1802	855	332	472	960	706	1011	1627	1294	1706	720	563	2353	1072	536	932	1424	1907	383	444	470	1074	119	362	2157	cgigas_proteins	gi|405959165|gb|EKC25227.1|	Hemicentin-1	0	47.39
Contig_1291	28	28	338	204	34	15	22	912	26	40	68	92	89	54	27	76	75	34	17	42	18	22	49	60	1653	83	63	59	41	46	46	130	205	59	33	7	1789	pfu_proteins	pfu_aug1.0_359.1_43630.t1	pfu_aug1.0_359.1_43630.t1	0	91.14
Contig_1292	376	1546	777	656	1599	774	622	1257	656	860	1450	2064	399	375	1063	328	1269	992	617	656	1069	1204	1227	882	2507	562	73	788	1065	1577	462	877	788	309	288	1096	1143	cgigas_proteins	gi|405950125|gb|EKC18129.1|	Beta-1,4-mannosyltransferase egh	3e-31	27.01
Contig_1293	2214	1484	1284	2165	1194	999	1335	1577	583	1112	1178	3266	2209	1780	1321	1825	2911	2302	1063	2339	1221	1175	2042	1235	1939	1384	1309	1555	1153	1431	1375	1341	1699	1360	1110	1724	1878	pfu_proteins	pfu_aug1.0_2780.1_51787.t1	pfu_aug1.0_2780.1_51787.t1	6e-13	61.54
Contig_1294	3458	290	503	3379	98	566	1450	746	325	960	423	1671	4704	2781	431	1948	2409	2038	135	2254	258	679	984	843	3752	951	1567	1257	298	127	857	637	274	754	256	233	2435	pfu_proteins	pfu_aug1.0_140230.1_42722.t1	pfu_aug1.0_140230.1_42722.t1	2e-10	64.62
Contig_1295	1038	2079	1524	1959	1638	1060	1694	1549	781	1391	1510	2701	1539	1375	1587	1208	2346	1555	967	1981	1473	1291	1628	1462	2390	894	996	1331	1412	2398	905	1679	1901	921	671	1116	1872	pfu_proteins	pfu_aug1.0_38091.1_12304.t1	pfu_aug1.0_38091.1_12304.t1	0	97.93
Contig_1296	2152	7016	2041	4904	6170	3623	3408	6138	2720	1862	4287	3491	4679	2474	2551	2403	3387	2738	3469	4931	5203	5031	2577	1617	7182	2484	2835	3770	5748	6998	1484	2374	2767	1659	1233	4447	3164	cgigas_proteins	gi|405972655|gb|EKC37413.1|	Calcineurin subunit B type 1	3e-87	95.89
Contig_1297	1040	2018	1436	1465	1763	1206	1219	1563	750	1113	1921	2778	1520	889	1645	998	1942	1735	903	1231	1607	1471	1211	1253	1789	1296	924	792	1386	1677	1171	2407	1817	840	1176	2503	1595	cgigas_proteins	gi|405975073|gb|EKC39669.1|	GMP synthase [glutamine-hydrolyzing]	0	80.08
Contig_1298	2352	2254	1333	2413	1232	960	1815	1456	673	1401	1150	3217	2251	2941	1990	1816	2118	2204	1183	3376	1854	1195	1802	2038	2749	1563	1349	1379	1271	1402	1647	2512	2596	1582	1305	722	2540	refseq_protein	XP_969232.1	ref|XP_969232.1| PREDICTED: similar to dtdp-glucose 4-6-dehydratase [Tribolium castaneum]	1e-149	68.5
Contig_1299	100175	49473	65624	51384	23361	30166	44186	34408	20708	68522	39088	107629	75162	68058	104721	87127	110256	113569	24277	70057	41069	37409	102893	89429	62145	42413	64220	55935	32926	38598	70294	86869	95372	52606	55614	67775	1300	cgigas_proteins	gi|405960081|gb|EKC26031.1|	60S acidic ribosomal protein P0	1e-161	84.71
Contig_1300	3313	8093	3118	5274	7695	3773	3412	5831	2756	3942	5594	4762	3779	3822	3786	3088	3683	4018	3879	4976	5119	6786	4490	3942	9963	2386	2273	3280	5129	6313	3912	6030	6474	1805	2892	4407	6434	pfu_proteins	pfu_aug1.0_2421.1_15813.t1	pfu_aug1.0_2421.1_15813.t1	0	73.35
Contig_1301	3184	1402	2046	2422	842	1019	1801	1232	756	1880	848	3950	3874	3348	2829	3159	5683	3779	1177	3389	883	1048	3184	2467	2109	2595	2335	2977	701	1051	2350	3321	3402	2585	2003	1144	3487	cgigas_proteins	gi|405958611|gb|EKC24722.1|	hypothetical protein CGI_10009239	0	80.76
Contig_1302	1184	3531	1233	2519	2949	1765	1670	3010	1771	1666	3415	2346	1423	1167	1961	1129	2704	2521	1029	2138	3099	2465	2382	2179	4113	1328	718	1226	2969	4408	1916	2519	2875	984	2598	2664	3161	pfu_proteins	pfu_aug1.0_8.1_00051.t1	pfu_aug1.0_8.1_00051.t1	0	92.93
Contig_1303	2600	787	1878	4050	426	1114	1906	999	437	2560	456	4257	4117	2904	2754	1987	3436	2967	992	3054	449	894	2983	1956	1877	1712	2158	2496	373	1254	1929	2685	3659	1588	1073	780	2460	refseq_protein	NP_001161754.1	ref|NP_001161754.1| integrin beta subunit 1 precursor [Bombyx mori]	1e-142	45.4
Contig_1304	2528	2938	2216	3211	2434	1446	1766	2124	1097	1663	2608	3808	3030	2383	3268	2005	4159	2879	1227	2336	2433	2253	2996	2164	3237	1724	1358	2339	2204	2853	2705	4626	4327	2499	2618	2407	3882	pfu_proteins	pfu_aug1.0_2719.1_66435.t1	pfu_aug1.0_2719.1_66435.t1	0	62.27
Contig_1305	865	1174	249	247	2016	789	690	1313	569	257	1176	307	603	516	233	380	382	325	783	924	1027	1046	758	307	1605	251	260	277	1195	1710	427	372	447	241	221	874	829	pfu_proteins	pfu_aug1.0_88.1_57958.t1	pfu_aug1.0_88.1_57958.t1	3e-87	90.24
Contig_1306	67	72	147	529	47	73	3	336	2	97	9	88	36	796	23	589	25	186	5	16	615	158	13	18	3553	1118	24	102	42	18	108	11	8	1069	255	18	3451	pfu_proteins	pfu_aug1.0_9750.1_60660.t1	pfu_aug1.0_9750.1_60660.t1	8e-30	63.86
Contig_1307	1084	50	570	1361	940	669	282	339	229	233	365	444	1103	770	210	334	342	223	419	492	552	98	517	192	1649	481	615	759	764	677	122	276	202	216	112	539	1315	other_unigene	Hs.733607	Hs.733607 Transcribed locus	0.01	100
Contig_1308	1520	2762	1565	3234	2782	1746	1975	2521	1065	1840	2518	4067	3617	3691	3204	2024	3864	2617	1892	3170	1652	1857	2031	2247	3239	2569	2198	1842	2113	4150	1495	1709	2314	1711	1114	1074	220	pfu_proteins	pfu_aug1.0_2996.1_59094.t1	pfu_aug1.0_2996.1_59094.t1	2e-06	56.76
Contig_1309	47204	4376	9270	26493	527	6784	9708	10600	438	16431	129	662	24462	27879	154	23031	1888	2892	8032	18151	4857	2821	20064	9553	25485	7475	17265	34582	145	1321	4325	5476	2968	5355	415	175	7146	cgigas_proteins	gi|405968744|gb|EKC33784.1|	Nitric oxide synthase, brain	0	54.57
Contig_1310	14428	4528	8619	7750	2849	4378	8498	4207	1687	8684	2636	16415	17622	12085	5569	12805	10119	9721	7120	12464	4381	4090	11771	7120	11464	6175	10710	10736	2473	3417	4948	8743	7057	5547	5373	7620	3657	pfu_proteins	pfu_aug1.0_15889.1_10866.t1	pfu_aug1.0_15889.1_10866.t1	2e-152	90.3
Contig_1311	483	6615	966	3636	6922	3983	2326	6163	3651	1513	8161	1531	1237	763	2441	348	1415	1310	3336	1991	5027	4061	1711	2023	7177	2534	177	340	8381	9804	3154	6109	6221	1096	3319	4140	3886	pfu_proteins	pfu_aug1.0_7675.1_45710.t1	pfu_aug1.0_7675.1_45710.t1	0	47.55
Contig_1312	6659	2292	3266	4740	1125	1565	2521	1503	940	3001	1038	5340	3557	4815	3827	2681	5161	5699	1792	5164	1553	2169	4946	2824	3818	3764	3571	3461	1624	1753	2873	3512	3449	4475	2049	4173	3008	pfu_proteins	pfu_aug1.0_132956.1_57173.t1	pfu_aug1.0_132956.1_57173.t1	3e-14	50
Contig_1313	1679	1477	1963	918	877	666	666	887	671	1095	1019	3387	841	1024	3127	1254	3618	2540	659	814	981	821	1674	1547	1677	708	533	651	1160	1122	889	1166	1523	906	459	1052	1443
Contig_1314	39634	2514	19361	6430	1403	2111	8255	3569	3555	8718	4646	36753	12577	19427	9092	11016	34314	28883	2707	8813	1434	2073	13422	5979	6125	5881	7290	9566	1048	1549	4964	4399	9024	5583	1871	7140	3962	pfu_proteins	pfu_aug1.0_10661.1_46251.t1	pfu_aug1.0_10661.1_46251.t1	0	86.47
Contig_1315	11761	4786	8411	5470	2591	2350	4416	2940	1819	6698	2782	13209	4701	8301	13064	4420	12836	13540	1787	4792	2776	2620	10555	6851	5046	3859	6083	5384	2283	3623	7207	11814	11245	4912	4714	3237	4439	pfu_proteins	pfu_aug1.0_2872.1_15969.t1	pfu_aug1.0_2872.1_15969.t1	0	74.73
Contig_1316	10	8958	31	3523	10321	3878	2009	5759	3462	16	10284	36	1012	25	10	14	187	31	4119	4278	14394	5906	23	18	9980	5925	12	14	12206	9177	45	14	10	65	9	4450	1701	pfu_proteins	pfu_aug1.0_28046.1_69860.t1	pfu_aug1.0_28046.1_69860.t1	1e-51	56.38
Contig_1317	49	9869	92	1934	4912	1185	1811	4825	2681	81	4630	241	863	113	153	128	312	193	795	1543	3759	5180	164	118	3740	1561	16	53	4620	7111	134	159	225	160	204	3987	2113	refseq_protein	XP_002588971.1	ref|XP_002588971.1| hypothetical protein BRAFLDRAFT_89162 [Branchiostoma floridae]	2e-35	47.3
Contig_1318	4436	1273	2434	2548	967	1150	1614	1258	623	2932	1222	4038	2968	3140	3855	2619	4849	4233	1049	3072	1253	1188	4368	2295	2564	1954	1387	2115	997	1291	3326	6134	5520	3311	4240	1572	2038
Contig_1319	718	2214	1251	1486	1496	1158	909	1997	1037	1997	1601	3168	1177	1481	2648	521	1079	2095	708	1042	1418	1396	1826	1558	2080	945	693	789	1861	2270	1806	3456	3333	826	1308	911	1782
Contig_1320	3411	1704	2197	4414	1173	1801	2117	812	989	2679	786	3109	3950	3429	2423	2980	4751	2675	1183	3251	2327	1547	3055	1871	3403	2519	2587	2774	1356	1575	2300	1737	3098	2083	1868	769	1538	cgigas_proteins	gi|405967714|gb|EKC32847.1|	Basigin	3e-52	37.82
Contig_1321	221	5434	469	2610	4736	2961	2268	4336	1836	355	6619	1132	772	350	894	560	732	432	1594	1731	4795	3463	644	487	3953	580	150	272	4476	4837	289	249	588	225	130	1914	3267	cgigas_proteins	gi|405953054|gb|EKC20786.1|	Transcription factor Sox-14	8e-126	44
Contig_1322	592	3881	633	1803	4395	1332	1571	5851	2320	485	3790	1031	1075	421	1047	501	1182	893	2495	2260	3220	3504	776	553	4774	1458	286	305	6382	5429	660	1188	833	338	350	2428	3754
Contig_1323	2601	757	669	873	114	710	3663	690	170	728	20	34	4313	3781	22	1268	294	812	2057	2293	409	160	2039	516	3368	2562	2254	1939	20	250	598	239	325	248	138	208	2383	pfu_proteins	pfu_aug1.0_1837.1_08145.t1	pfu_aug1.0_1837.1_08145.t1	4e-90	90.6
Contig_1324	7007	1807	2362	3516	1206	1357	2351	1691	693	1745	1261	3456	5095	3771	1858	2750	4801	3468	1641	3994	1544	1758	3666	2199	3356	2248	1964	4219	1191	1287	1369	1239	1580	1363	743	1692	2773	pfu_proteins	pfu_aug1.0_90491.1_06149.t1	pfu_aug1.0_90491.1_06149.t1	3e-06	52.27
Contig_1325	12	115	28	44	417	55	83	685	277	23	567	115	88	55	33	35	113	61	432	88	650	603	31	7	1431	63	5	31	210	135	6	20	63	47	14	231	1117	other_tigr	ZebraFish:TC435420	TC435420	0.003	96.3
Contig_1326	817	964	634	860	812	437	577	705	508	733	787	1222	636	799	923	644	1225	1168	579	846	624	674	1047	624	1187	453	465	630	751	695	828	1348	1276	571	614	951	1730
Contig_1327	210	2829	338	1316	2963	1194	1136	2950	837	355	3282	900	504	475	810	335	763	298	364	810	2165	1845	338	405	2051	702	162	179	2332	2320	208	312	668	206	109	1280	1011	cgigas_proteins	gi|405965052|gb|EKC30480.1|	Cyclin-dependent kinases regulatory subunit 1	3e-46	91.89
Contig_1328	647	1496	301	1263	942	1381	762	2139	601	478	2038	699	866	564	238	452	523	337	553	1348	1000	2132	425	342	1835	672	240	273	1459	1041	258	175	457	255	204	1852	736	pfu_proteins	pfu_aug1.0_461.1_15069.t1	pfu_aug1.0_461.1_15069.t1	3e-10	89.66
Contig_1329	1217	625	573	1383	377	518	849	552	246	1108	243	814	925	1161	693	777	844	553	431	1645	459	509	953	714	1135	175	649	1128	274	424	471	610	835	561	436	1031	1835	cgigas_proteins	gi|405969968|gb|EKC34911.1|	Circularly permutated Ras protein 1	7e-107	57.49
Contig_1330	426	1470	741	539	924	599	670	1066	757	592	1174	1421	448	506	1094	295	679	997	475	604	787	1068	801	801	1311	471	198	220	1394	1338	1139	1985	1657	535	969	994	1111	pfu_proteins	pfu_aug1.0_10172.1_46159.t1	pfu_aug1.0_10172.1_46159.t1	1e-31	52.46
Contig_1331	518	781	358	821	423	175	428	1182	387	224	1090	629	528	264	383	233	349	675	355	632	613	632	571	234	1567	279	308	281	782	893	388	540	533	229	238	1409	990	other_unigene	Hs.6918	Hs.6918 Transcribed locus ## CHR: 15	0.007	96.2
Contig_1332	671	10412	1314	6704	7019	4446	4028	8856	6109	1943	11025	2028	1948	1216	2811	709	1616	2347	3963	2838	7529	9615	1606	1862	12313	3764	303	458	11626	13703	5122	5669	5289	1109	2721	5057	5387	cgigas_proteins	gi|405951958|gb|EKC19822.1|	Kinesin-related motor protein Eg5 2	0	52.38
Contig_1333	4528	7307	4975	6391	5069	4357	4955	5211	3216	3270	5848	8533	5730	4900	6180	3536	5095	5454	2801	7036	5716	4296	5119	4596	6034	2615	3129	3847	4376	6420	3675	5172	6231	2383	2447	5047	2460	pfu_proteins	pfu_aug1.0_3810.1_23412.t1	pfu_aug1.0_3810.1_23412.t1	0	94.08
Contig_1334	4032	2099	1347	2650	766	1277	1534	1484	596	1438	1512	2230	3142	2383	1337	3065	2183	1960	1016	2899	1201	1283	2233	1601	2603	1532	2496	1755	1199	1212	1944	1395	1396	1299	1049	1439	1014	refseq_rna	XM_782049.2	ref|XM_782049.2| PREDICTED: Strongylocentrotus purpuratus peroxisomal membrane protein 11C-like (LOC582076), mRNA	4e-09	97.4
Contig_1335	1534	1719	1990	2436	3047	1237	1550	2561	792	1265	1669	2972	1946	2248	1836	1691	2366	1860	1478	2738	1660	1957	2572	2628	2030	1671	1801	1773	1722	3022	1737	1607	1814	1461	1236	1066	503	pfu_proteins	pfu_aug1.0_10249.1_53508.t1	pfu_aug1.0_10249.1_53508.t1	2e-15	58.18
Contig_1336	2980	1342	551	1278	433	1006	1115	3697	1182	684	942	1656	6846	9592	211	1107	379	544	1458	5225	301	635	825	345	3190	1442	2720	2890	398	736	794	438	227	260	80	553	1361	pfu_proteins	pfu_aug1.0_468.1_58128.t1	pfu_aug1.0_468.1_58128.t1	2e-50	83.02
Contig_1337	4906	2862	4688	10143	1922	2108	4160	2383	1152	5136	2103	9775	4969	5499	6269	4521	9282	7859	1618	5509	2175	1998	6938	5420	3893	3082	2625	4104	1795	2574	5403	6978	7975	3927	3277	2711	3769	cgigas_proteins	gi|405971611|gb|EKC36437.1|	V-type proton ATPase subunit B	0	95.06
Contig_1338	442	1478	258	1528	3478	1221	821	2990	1917	189	1485	281	881	362	232	264	340	328	1620	2009	2338	2865	600	310	3996	1656	184	223	3206	3335	398	620	418	296	263	1881	2846	pfu_proteins	pfu_aug1.0_42179.1_55844.t1	pfu_aug1.0_42179.1_55844.t1	1e-14	46.91
Contig_1339	745	936	530	1153	504	494	568	422	323	438	696	1122	903	865	473	413	896	881	414	970	364	475	759	463	1150	452	481	528	857	837	509	873	1053	540	446	248	1962
Contig_1340	2462	6634	698	3505	6138	2848	1802	5848	1868	1023	5924	655	2652	1386	586	1402	896	713	2925	3364	5137	5029	1681	951	6416	3251	1153	992	7161	4972	1050	956	906	402	543	2873	1750	pfu_proteins	pfu_aug1.0_382.1_36525.t1	pfu_aug1.0_382.1_36525.t1	0	95.81
Contig_1341	57413	30679	53620	94180	17338	101250	25902	81258	3765	171595	200	144	487921	244731	99	232280	6131	22123	57728	508397	10367	19517	124630	16033	160975	221540	364993	323798	239	40784	29990	21629	15434	40114	20444	610	2372	cgigas_proteins	gi|405968616|gb|EKC33672.1|	hypothetical protein CGI_10015501	0	67.06
Contig_1342	370	91	167	371	34	84	29	58	1	18	0	0	2473	1886	0	1165	27	5	391	252	179	177	83	465	1885	81	122	804	0	81	1253	25	79	320	295	5	275	pfu_proteins	pfu_aug1.0_9643.1_38942.t1	pfu_aug1.0_9643.1_38942.t1	6e-06	50
Contig_1343	3033	16736	1249	9153	11182	10034	5113	12144	5445	1650	14627	661	6456	2623	1107	3034	722	1410	6478	7744	10221	10073	3000	1891	12315	7030	2934	2288	14158	12292	2027	2368	1876	1294	1049	5700	4052	pfu_proteins	pfu_aug1.0_1737.1_44125.t1	pfu_aug1.0_1737.1_44125.t1	0	98.61
Contig_1344	2080	1076	953	1501	650	679	1221	1124	586	917	968	1978	3132	1417	1350	2046	3596	2000	700	2514	1171	999	1693	1170	2063	2336	2452	2487	855	1084	739	1089	1003	1888	924	3313	1216	other_unigene	Hs.651783	Hs.651783 Transcribed locus	0.009	100
Contig_1345	26	581	14	518	650	228	341	864	355	54	454	10	369	257	14	154	12	46	415	642	372	513	48	42	1153	776	468	415	352	588	42	12	11	116	60	97	1294
Contig_1346	42363	21770	30940	29744	12452	15481	20415	17055	8162	27156	18844	45737	43562	36474	40495	36328	58922	42473	16088	45238	19943	17567	49371	34619	28736	24200	28076	26477	16844	18316	24707	28964	32822	22804	17222	34029	570	cgigas_proteins	gi|405957760|gb|EKC23947.1|	40S ribosomal protein S10	1e-69	82.61
Contig_1347	2099	3418	2505	2442	2481	1769	1553	3017	1540	3095	3115	5347	1970	2135	5092	1212	3483	4889	1265	2110	2572	1963	3335	2550	3821	1760	999	1198	3517	3396	2685	5163	5364	1342	1789	2014	2071
Contig_1348	1632	4463	759	2949	3432	2017	1961	3120	1733	1062	4971	975	2555	2555	760	984	1248	1219	1828	3010	4088	2172	1366	1142	7789	3093	1405	799	3824	3876	925	1683	1467	589	620	2904	4505	cgigas_proteins	gi|405965005|gb|EKC30436.1|	Fibronectin type 3 and ankyrin repeat domains protein 1	3e-156	71.75
Contig_1349	1137	2293	907	1464	1553	903	1176	1426	824	851	1858	1529	1365	1173	1026	834	1628	1195	805	1439	1803	1738	1418	951	2381	926	679	841	1914	1588	963	1238	1437	682	871	993	2099	cgigas_proteins	gi|405970707|gb|EKC35588.1|	Pre-mRNA-splicing factor 18	2e-176	72.21
Contig_1350	4201	15383	1129	8526	14839	10805	5693	13435	7916	1461	17780	1189	5819	2917	770	1927	1527	1391	7273	7960	13056	13441	2674	1593	19010	7115	2362	1801	15590	18317	1671	1830	1449	796	1369	9958	3008	cgigas_proteins	gi|405951107|gb|EKC19048.1|	hypothetical protein CGI_10009921	0	83.75
Contig_1351	7169	10237	3370	12925	7831	8404	4050	8359	3475	6114	5179	2803	12816	9182	1813	7709	2127	2676	4384	19469	6893	6693	9030	4762	11824	2383	5546	3700	5824	7546	5463	5190	4465	2496	2236	2661	7217	pfu_proteins	pfu_aug1.0_3460.1_30413.t1	pfu_aug1.0_3460.1_30413.t1	0	87.83
Contig_1352	5858	2719	2696	5023	1501	1834	3456	2115	887	3273	1585	4650	5143	5252	2905	4773	6702	4389	1984	6036	2218	2042	4630	2257	3904	4169	3350	3897	1648	2148	2590	3675	3721	3431	2418	2619	2756	cgigas_proteins	gi|405959511|gb|EKC25541.1|	V-type proton ATPase 21 kDa proteolipid subunit	1e-60	74.7
Contig_1353	39	1147	118	686	922	1075	594	839	491	64	511	223	144	88	50	71	189	121	584	394	657	831	98	99	1635	270	88	84	755	929	50	43	83	66	25	874	1617	pfu_proteins	pfu_aug1.0_445.1_43659.t1	pfu_aug1.0_445.1_43659.t1	3e-07	56.1
Contig_1354	18573	194	2665	1633	144	465	407	633	278	2304	1190	82	2454	3636	331	4928	159	1291	589	6107	287	2599	1033	1823	4323	4443	3105	2053	794	714	5450	1355	2972	648	331	1333	718	pfu_proteins	pfu_aug1.0_1817.1_15628.t1	pfu_aug1.0_1817.1_15628.t1	7e-94	76.22
Contig_1355	3826	4945	3337	4174	4801	3298	3241	5169	1695	2625	4287	7178	4391	5196	4308	3544	6712	3076	2755	4571	8933	3004	4126	3119	4149	3057	4143	4395	3624	4995	2945	4466	5595	2384	1720	2730	782
Contig_1356	3191	1272	3091	3487	588	1537	1745	1588	415	3184	1006	5032	4410	3536	3401	3652	5184	3671	1277	4644	1341	1379	3770	2737	3317	2764	2886	3193	837	887	3649	3823	2972	2805	2679	1583	1288	cgigas_proteins	gi|405972240|gb|EKC37019.1|	V-type proton ATPase subunit G	4e-40	83.62
Contig_1357	479	13869	231	4009	10075	5839	3756	10115	4431	288	11052	177	2779	710	201	466	281	297	5437	3173	7952	10077	575	357	11234	5756	554	537	11876	11887	441	490	473	330	333	4930	4951	pfu_proteins	pfu_aug1.0_7500.1_17129.t1	pfu_aug1.0_7500.1_17129.t1	0	78.25
Contig_1358	37	20319	44	8701	15717	7992	6138	15921	4262	19	21925	64	2648	16	40	39	145	59	8125	6136	19523	15060	37	36	18932	12178	13	36	22194	18886	104	12	30	112	19	17121	1876	pfu_proteins	pfu_aug1.0_453.1_22191.t1	pfu_aug1.0_453.1_22191.t1	5e-155	68.75
Contig_1359	10526	12102	6288	14398	22078	6448	16208	13499	6258	8528	9600	15259	8242	8060	5412	6839	6747	8062	6482	19081	18610	10831	8245	5756	13232	14265	6712	5651	12554	22155	6403	10615	11817	5774	3157	18959	3671	pfu_proteins	pfu_aug1.0_18185.1_32891.t1	Pfu-SREBP Best hit to BAG61752 unnamed protein product [Homo sapiens] by a BLASTP search against NCBI Homo sapiens nr database. This annotation is based on NJ, ML, and BI. pfudmixc33623g10204 was used for analyses. 20 partial pfudmixc33623g10204	0	88.31
Contig_1360	2382	3273	1739	2552	2280	1863	2170	2261	1310	1561	2392	3244	1801	1923	2290	1569	2443	2297	1230	2549	2577	1836	2706	2204	2390	836	1061	1335	1963	2443	1651	2645	2538	1246	1057	2769	1772	cgigas_proteins	gi|405950619|gb|EKC18595.1|	RNA-binding protein Raly	2e-98	77.78
Contig_1361	1534	3605	1655	2140	2622	1694	1866	2313	1096	1671	3167	2652	1320	1039	2305	886	1967	1677	871	1890	3042	2586	2043	1588	2550	983	727	828	2643	2662	2257	2748	2282	766	1261	2381	1971	refseq_protein	XP_002740467.1	ref|XP_002740467.1| PREDICTED: mitochondrial import inner membrane translocase subunit TIM44-like [Saccoglossus kowalevskii]	1e-129	52.5
Contig_1362	1347	1852	999	1121	1382	820	1194	1369	773	1095	1176	1769	1063	1117	1414	844	1624	1485	812	1291	1598	1345	1397	1058	1778	792	661	1103	1645	1489	1139	1668	1935	836	992	1446	1890	cgigas_proteins	gi|405976287|gb|EKC40799.1|	Beta-catenin-like protein 1	0	80.11
Contig_1363	571	2154	951	2097	1980	1206	1678	2105	859	1136	1728	2229	2564	1847	1150	958	1224	1386	1112	2366	1333	1924	1010	1489	2306	1765	1748	1997	1612	2521	762	1118	1147	1129	809	1076	3134	cgigas_proteins	gi|405977704|gb|EKC42140.1|	Myotubularin-related protein 4	0	55.26
Contig_1364	3254	447222	2594	166083	321651	181135	129943	326920	158124	2384	425539	4657	45286	2285	2444	5526	5498	3730	107167	111063	289121	322751	1558	2377	384484	116381	778	1647	351828	460935	3107	2405	2548	2398	1145	189870	6985	cgigas_proteins	gi|405958266|gb|EKC24411.1|	Atrial natriuretic peptide receptor A	0	70.43
Contig_1365	5840	2638	3645	3813	1392	1597	2449	1632	923	2911	1964	5768	2201	4644	4254	2960	4119	4019	1504	4079	1893	1795	5864	2463	3296	1422	1827	2834	1477	1743	3579	3403	4225	2038	1657	3286	1237	pfu_proteins	pfu_aug1.0_407.1_43648.t1	pfu_aug1.0_407.1_43648.t1	4e-07	52
Contig_1366	6504	764	1946	5866	451	2260	1068	1804	126	2969	78	651	9189	5247	115	4709	242	898	1323	7539	1590	1335	4329	2547	2969	2585	3725	5505	69	849	1720	1181	958	2081	819	304	1786	pfu_proteins	pfu_aug1.0_3597.1_52032.t1	pfu_aug1.0_3597.1_52032.t1	9e-36	35.87
Contig_1367	863	1478	725	1175	1257	760	666	1263	667	812	1273	1113	1134	823	1038	575	800	975	782	1125	1466	1034	1318	1056	1634	653	596	690	1404	1337	1089	1606	1622	504	860	1145	1399	cgigas_proteins	gi|405968067|gb|EKC33170.1|	Protein MEMO1	7e-164	77.26
Contig_1368	764	1368	392	1098	1222	556	1009	1415	737	634	2044	532	755	754	530	514	380	659	729	1117	1310	1189	851	558	1790	746	595	439	1264	1471	720	1067	910	280	426	1074	1397	other_unigene	Dr.91709	Dr.91709 Transcribed locus ## CHR: 13	0.004	100
Contig_1369	2203	614	778	1476	915	994	939	948	295	807	259	1663	2637	1688	1118	1039	1183	1388	905	1643	808	623	2116	1540	1606	732	782	989	483	823	1224	1733	1456	668	810	674	1523	cgigas_proteins	gi|405967591|gb|EKC32732.1|	Protein aidB	0	66.16
Contig_1370	800	294	263	2178	375	229	459	520	123	572	568	198	1757	468	131	640	299	473	437	1223	1076	1533	390	392	1542	669	787	388	585	531	312	117	317	197	213	446	788	other_unigene	Dr.27778	Dr.27778 Protein phosphatase, Mg2+/Mn2+ dependent, 1Ab ## GENE: ppm1ab ## CHR: 20	0.002	100
Contig_1371	3232	1565	2155	855	637	507	1323	635	505	1125	611	2623	1296	1935	2862	1050	3913	3014	596	1548	849	655	1955	1459	1731	1268	637	980	657	819	1025	1293	1421	792	729	542	1189	pfu_proteins	pfu_aug1.0_4762.1_08983.t1	pfu_aug1.0_4762.1_08983.t1	4e-11	40.57
Contig_1372	746	1141	684	1700	554	595	831	762	509	512	722	1016	2339	817	548	878	3103	909	645	841	699	715	882	353	2457	714	703	923	662	808	408	627	523	1126	418	762	2761
Contig_1373	1210	760	938	1221	910	663	861	706	682	829	708	1775	797	952	1020	1033	1307	1082	709	1551	595	813	1128	810	1615	595	872	1046	1106	1416	1001	1609	1210	977	715	563	303	pfu_proteins	pfu_aug1.0_565766.1_57824.t1	pfu_aug1.0_565766.1_57824.t1	1e-11	60.47
Contig_1374	2232	3166	2751	1350	1371	1140	1157	1198	808	728	1699	4232	2173	2536	2707	2245	6305	2778	1267	1084	745	1708	1808	2149	2680	2022	2792	2076	652	1226	1133	2139	2518	2089	1270	2402	2042	cgigas_proteins	gi|405951538|gb|EKC19442.1|	Protein SMG9	3e-145	51.67
Contig_1375	3641	418	1110	5586	251	1780	602	1070	152	623	79	574	4284	2061	128	2900	809	459	759	3628	1006	820	4047	1736	1186	539	1407	2040	28	583	717	778	267	934	222	177	1327	pfu_proteins	pfu_aug1.0_2837.1_08437.t1	pfu_aug1.0_2837.1_08437.t1	3e-39	42.37
Contig_1376	3746	5456	5339	10471	6394	3961	7161	5258	1963	4979	8626	9652	9295	8620	7783	5093	9905	5488	3614	7241	3662	4596	6461	6126	6671	4828	5891	6043	6230	9251	4499	7033	7684	7996	3577	3469	2137	pfu_proteins	pfu_aug1.0_3394.1_37575.t1	pfu_aug1.0_3394.1_37575.t1	2e-20	89.8
Contig_1377	529	1488	420	999	1312	643	551	883	473	672	580	494	409	485	143	184	358	68	352	598	394	1013	796	482	2035	445	262	195	594	1193	393	234	439	370	137	1077	990	pfu_proteins	pfu_aug1.0_6577.1_09390.t1	pfu_aug1.0_6577.1_09390.t1	1e-07	50
Contig_1378	664	1114	276	609	1302	443	554	993	481	319	921	294	785	187	695	284	588	843	505	552	1111	551	538	193	1336	625	77	289	365	1541	192	877	1465	464	169	1379	1661
Contig_1379	636	1424	300	1229	954	682	1094	680	611	254	1329	221	1343	915	155	310	78	343	547	1100	611	676	570	292	1596	1122	691	554	850	1297	374	628	389	155	357	369	2282	cgigas_proteins	gi|405957441|gb|EKC23651.1|	hypothetical protein CGI_10007985	0	52.59
Contig_1380	4149	409	876	2736	146	1382	613	690	97	1226	92	687	2036	2265	556	3248	730	814	564	1894	763	439	3046	1430	1446	1574	1338	1164	97	459	1176	910	428	1054	552	250	1314	pfu_proteins	pfu_aug1.0_48663.1_48682.t1	pfu_aug1.0_48663.1_48682.t1	4e-09	69.44
Contig_1381	3115	905	1439	1305	595	630	1406	845	397	1089	730	2921	2211	1595	1618	1306	3583	2702	870	1835	756	594	1622	865	1855	1298	1031	1640	615	734	712	1113	979	1452	575	904	2019	other_unigene	Dr.12903	Dr.12903 Leucine rich repeat and Ig domain containing 1b ## GENE: lingo1b ## CHR: 7	0.006	96.2
Contig_1382	336	1097	168	690	489	431	1057	541	333	414	329	677	886	426	267	265	325	522	583	871	384	409	313	440	1234	538	563	490	285	511	215	325	436	286	178	102	1400	cgigas_proteins	gi|405966386|gb|EKC31679.1|	Polypeptide N-acetylgalactosaminyltransferase 5	6e-108	86.62
Contig_1383	634	2898	1099	887	790	865	621	3090	1272	673	1012	1253	874	2168	2803	694	3653	1547	578	1560	1317	1027	850	1702	4106	1179	1041	1002	1856	1519	1106	2308	2530	533	1061	844	2784	cgigas_proteins	gi|405964252|gb|EKC29756.1|	hypothetical protein CGI_10002995	2e-50	30.12
Contig_1384	1195	1470	1000	1044	1002	737	798	1237	546	1147	1294	1840	1007	1361	1595	905	1530	1582	648	1169	1091	1028	1788	1513	1640	866	687	1098	1281	1310	1366	1733	1795	569	641	1270	1279	pfu_proteins	pfu_aug1.0_1623.1_44077.t1	pfu_aug1.0_1623.1_44077.t1	8e-180	95.32
Contig_1385	434	0	0	55	80	2	106	171	0	0	0	0	343	2	2	997	0	0	124	2	0	216	328	0	2364	20	989	6	4	113	377	39	140	182	2	16	1726	pfu_proteins	pfu_aug1.0_2376.1_66293.t1	pfu_aug1.0_2376.1_66293.t1	2e-18	35.04
Contig_1386	1944	1166	1469	1685	1125	895	1456	1098	710	1566	1216	2709	1667	1706	1960	1277	2860	2034	763	1845	1281	1129	1956	1362	1918	950	1073	1174	1064	1269	1088	1946	2022	1073	800	1306	1472
Contig_1387	1301	773	611	1225	535	366	742	600	331	837	518	1056	962	963	725	581	1715	942	544	979	656	627	1321	568	1334	506	323	545	697	1014	575	750	889	389	457	605	1398
Contig_1388	3089	4283	1489	8340	1246	1372	4763	2122	1018	2060	1141	2324	3852	7223	969	3135	812	2243	4350	11495	2295	2641	3459	2005	8634	8031	7778	4946	1747	1558	2001	1504	1955	1147	1429	1244	6608	pfu_proteins	pfu_aug1.0_985.1_51149.t1	pfu_aug1.0_985.1_51149.t1	0	84.92
Contig_1389	695	2758	352	1627	1643	1002	892	2084	1108	497	2536	404	1802	1092	212	596	352	368	1431	1748	1734	2176	657	329	3595	1708	748	587	1784	1786	297	350	368	312	207	1065	3502
Contig_1390	1632	3400	1645	2373	2239	1490	1720	2335	1409	2111	2852	2642	1364	2066	2468	1241	1822	1794	1349	1731	2422	1788	2762	1484	2763	841	914	997	2217	2454	1780	2366	2115	825	997	2153	1303	cgigas_proteins	gi|405951401|gb|EKC19317.1|	Prefoldin subunit 1	4e-56	75.63
Contig_1391	197	1609	2339	2192	1128	716	126	120	233	2488	217	1656	191	1162	1828	1047	297	173	609	2903	2275	154	425	1042	2422	2265	1351	805	1362	154	1892	935	637	690	125	182	1926	pfu_proteins	pfu_aug1.0_8505.1_45877.t1	pfu_aug1.0_8505.1_45877.t1	2e-35	80.26
Contig_1392	71146	5738	23681	24505	2506	7590	24547	6917	4934	22542	5538	75757	40740	57699	22940	22560	53217	50168	7258	31292	4694	5849	28873	14481	25140	21571	26235	20956	1342	5389	12205	16041	17961	13226	4059	6292	9537	pfu_proteins	pfu_aug1.0_20.1_65178.t1	pfu_aug1.0_20.1_65178.t1	0	73.46
Contig_1393	13946	15836	12110	12059	11782	6934	10885	12009	6187	10998	12800	24175	7343	10986	18877	9027	16465	15407	5435	12065	13544	10255	18913	12910	15430	5361	3940	6312	10128	12815	12075	19189	20886	6271	7865	12381	1844	cgigas_proteins	gi|405968083|gb|EKC33185.1|	Selenide, water dikinase	0	95.17
Contig_1394	4853	4593	3216	6382	2253	2596	6191	3732	1792	2960	2839	6273	8093	7369	2995	3544	8329	5710	3235	8499	3015	3218	4282	3120	6872	4221	3849	3850	4087	4115	2884	3611	4016	3632	2544	3354	5026	cgigas_proteins	gi|405951532|gb|EKC19436.1|	CAP-Gly domain-containing linker protein 1	0	60.14
Contig_1395	1180	1436	901	1734	442	422	721	993	488	1530	1121	1206	1632	839	1499	712	1004	1626	797	1352	1030	639	1851	1019	1906	1017	485	509	1240	793	1594	1305	1597	1350	1426	746	239
Contig_1396	4694	5880	2576	4609	3350	2635	4314	4343	2203	2811	4946	5852	4114	3598	3778	3439	6587	4064	3560	5272	3764	3621	4224	2650	7042	3562	2794	4137	3581	4953	2525	3007	3047	2697	1782	4930	2000	cgigas_proteins	gi|405951047|gb|EKC18994.1|	Cyclin-L1	7e-66	76.06
Contig_1397	2539	2892	1664	3443	2217	1641	1396	2639	1070	1469	2899	2281	2871	2017	1439	1967	2761	2171	1402	2746	1330	2068	1887	1607	4611	1678	1769	1886	1948	2915	1196	1789	2050	1352	1424	1820	1990	refseq_protein	XP_002734514.1	ref|XP_002734514.1| PREDICTED: chromatin modifying protein 2A-like [Saccoglossus kowalevskii]	3e-78	74.1
Contig_1398	1656	2102	2246	1805	1718	1061	1253	2329	831	2114	1573	2915	1588	1604	2798	882	1522	2096	760	2156	1825	1218	2451	1983	1841	553	730	864	1282	2167	2160	3253	4102	716	1400	1496	1807	cgigas_proteins	gi|405973814|gb|EKC38506.1|	E3 SUMO-protein ligase RanBP2	2e-103	58.51
Contig_1399	42	2185	60	1144	2341	1103	1153	2392	1664	25	2736	85	499	63	49	85	165	39	1525	577	1436	2844	32	48	4051	1769	19	36	3956	3049	34	38	53	51	10	2651	2533	pfu_proteins	pfu_aug1.0_2797.1_51807.t1	pfu_aug1.0_2797.1_51807.t1	0	70.83
Contig_1400	2051	1215	1058	1975	853	1009	1098	880	560	652	1371	1220	2573	1690	1305	1484	2593	893	601	1959	1121	1202	1432	923	1763	1637	854	1439	1451	1119	893	1116	1184	1217	940	2238	1099
Contig_1401	119	1237	139	619	1382	1254	1123	2496	996	261	2628	275	502	105	184	418	238	259	729	758	1903	1410	280	245	2823	898	193	43	2588	1520	257	195	189	99	105	1401	1577	pfu_proteins	pfu_aug1.0_688.1_65574.t1	pfu_aug1.0_688.1_65574.t1	5e-61	73.48
Contig_1402	9329	530	1524	646	307	884	3349	1881	425	1325	739	5871	5706	4184	1322	4403	5885	2623	646	4982	730	467	3852	1525	2579	2414	4347	3408	148	734	757	723	271	958	334	147	976
Contig_1403	2067	899	697	1842	488	800	1479	801	308	863	909	1536	1768	1703	685	1514	1288	1007	694	1222	576	833	1558	792	1391	994	1080	1154	896	734	720	945	846	672	487	574	1078	pfu_proteins	pfu_aug1.0_3172.1_37526.t1	pfu_aug1.0_3172.1_37526.t1	8e-68	63.54
Contig_1404	1635	1886	1279	1279	901	1041	965	1517	615	1116	1563	2260	1195	1526	1706	1282	1882	1902	760	1848	1155	1244	1736	1224	1960	843	1316	1122	1287	1618	1000	1242	1388	833	701	1049	610	pfu_proteins	pfu_aug1.0_335.1_22152.t1	pfu_aug1.0_335.1_22152.t1	8e-07	73.33
Contig_1405	401	1775	437	911	1208	959	904	1736	700	735	1433	584	590	476	678	343	690	766	831	953	1158	1061	912	708	1595	550	158	302	1805	1293	611	1262	1347	405	1043	1669	1601	refseq_protein	XP_003708674.1	ref|XP_003708674.1| PREDICTED: protein FAM188A homolog [Megachile rotundata]	1e-100	41
Contig_1406	5439	7829	4442	8430	6651	4542	6288	6101	3152	4671	6811	9927	6427	5675	6182	4354	10726	6819	4428	8076	5783	5141	6463	4788	8308	4350	3153	6349	5934	7763	5017	8702	7975	5053	4525	4356	5078	cgigas_proteins	gi|405977703|gb|EKC42139.1|	Serine/threonine-protein kinase TAO1	0	76.06
Contig_1407	8	4713	8	2526	4522	2648	1318	2887	1968	8	6146	19	503	5	13	6	38	10	1617	617	3128	3519	9	4	6195	2170	7	19	6411	7123	28	20	6	19	2	3285	1183	pfu_proteins	pfu_aug1.0_338132.1_72292.t1	pfu_aug1.0_338132.1_72292.t1	6e-34	74.03
Contig_1408	2574	775	1213	1424	601	3357	1356	1025	140	1260	306	846	3916	1094	477	1102	1694	619	445	4232	541	455	1456	698	3616	776	956	2264	455	1093	613	406	403	1189	319	279	1457
Contig_1409	7059	600	2370	2060	442	881	3452	1089	604	1737	636	8317	4012	4365	2625	4225	9322	4447	1119	2770	589	440	4910	1629	2160	2180	2573	2995	218	810	944	1310	1289	3112	569	2050	1388	cgigas_proteins	gi|405958379|gb|EKC24512.1|	Epidermal growth factor receptor	1e-101	56.65
Contig_1410	937	754	790	918	744	537	713	828	444	738	870	1122	939	1108	1020	784	1230	986	540	1203	791	660	1075	710	1393	694	361	602	784	788	830	1072	1306	595	628	837	1314	pfu_proteins	pfu_aug1.0_956.1_00560.t1	pfu_aug1.0_956.1_00560.t1	2e-110	89.42
Contig_1411	6208	4919	5235	3497	2599	2638	3452	3363	2383	5346	3404	8457	3248	4071	6226	3258	5147	6254	1884	4290	4201	2877	6533	5933	3486	2208	2184	3452	2351	3011	4339	6340	6696	2733	3376	5365	1774	pfu_proteins	pfu_aug1.0_9865.1_31841.t1	pfu_aug1.0_9865.1_31841.t1	0	90.96
Contig_1412	1794	10845	3704	4319	8586	4058	5334	8083	4228	5063	8948	8212	2022	2804	8388	1754	4734	5830	3260	4104	8196	6517	6416	6856	7762	2255	1304	1548	7009	9345	9505	17114	14391	3941	9280	6684	5055	cgigas_proteins	gi|405977860|gb|EKC42288.1|	Structural maintenance of chromosomes protein 2	0	82.22
Contig_1413	1620	2678	1390	1820	1878	1329	1133	1887	1174	1465	1895	1976	1818	1730	2716	1070	2317	2054	1134	1852	1855	1775	2259	1632	3203	1346	1072	1310	2259	2558	2377	3276	2981	1072	1662	1557	2854	cgigas_proteins	gi|405977137|gb|EKC41601.1|	hypothetical protein CGI_10025057	1e-81	59.4
Contig_1414	4180	7779	2898	7387	5096	3782	4672	6191	3279	3122	7482	6992	7054	5179	3154	3327	4366	3893	3409	7981	3665	3835	4905	3259	8145	5292	3301	3809	3916	7260	3642	5192	4756	3094	2487	2301	7454	pfu_proteins	pfu_aug1.0_449.1_50877.t1	pfu_aug1.0_449.1_50877.t1	0	88.98
Contig_1415	124	1046	55	479	628	531	239	811	516	48	945	55	248	72	64	51	83	62	551	310	709	770	93	48	1132	645	46	64	1084	974	69	82	93	43	76	697	644
Contig_1416	5967	2061	2488	4471	1739	1841	2426	2348	974	1773	2065	3314	4129	5658	2211	3733	4951	2634	1784	4677	2186	2112	4797	2227	5110	2287	1743	1700	1671	2632	1581	2298	2285	1528	890	1408	3401
Contig_1417	722	589	471	832	404	568	487	838	189	570	683	1045	1198	711	889	786	1074	664	339	742	412	762	709	800	768	488	619	458	556	572	591	396	546	552	324	641	453	other_tigr	ZebraFish:CT588276	CT588276 weakly similar to UniRef100_A9V697 Cluster: Predicted protein; n=1; Monosiga brevicollis MX1|Rep: Predicted protein - Monosiga brevicollis MX1, partial (5%)	0.004	100
Contig_1418	438	2795	282	1370	1059	1095	1005	1719	820	406	1579	390	606	312	537	236	251	543	485	757	1168	932	590	454	1772	358	180	373	2417	1479	150	407	567	216	255	1555	1470	other_unigene	Dr.67874	Dr.67874 Calcium channel, voltage-dependent, alpha 2/delta subunit 1a ## GENE: cacna2d1a ## CHR: 4	0.004	100
Contig_1419	6901	1456	1423	3984	417	1392	1550	1239	136	3309	139	676	10430	3724	217	3696	915	1193	639	7727	1260	1371	4231	2105	1796	1938	3172	3790	64	1038	2000	746	1375	1480	801	149	1704	cgigas_proteins	gi|405967937|gb|EKC33051.1|	Cytosolic carboxypeptidase 2	3e-32	58.78
Contig_1420	2402	4435	1886	2837	2505	1811	3080	3095	1072	2814	2697	4081	2735	3336	2643	3101	3349	3263	1595	4050	1714	3712	3157	1894	3834	1774	1855	2765	2171	2469	2648	3222	2831	1602	1605	2577	1466
Contig_1421	2318	2300	1864	3133	2504	1504	2083	2010	1001	2194	1559	2929	3117	2657	2621	2368	3713	2409	1388	3293	1638	2115	2667	2422	3618	1856	2681	2247	1611	2502	2038	3126	3597	1926	1756	1417	713	pfu_proteins	pfu_aug1.0_1225.1_65899.t1	pfu_aug1.0_1225.1_65899.t1	1e-18	61.19
Contig_1422	6748	5626	5979	6677	10115	3636	6109	6551	2499	4736	5384	9878	6191	9045	7016	6407	10403	7301	5242	9761	5136	6218	7655	6939	8266	6134	6050	7987	5674	12183	6587	5114	5700	4713	5452	3504	873	pfu_proteins	pfu_aug1.0_10249.1_53508.t1	pfu_aug1.0_10249.1_53508.t1	3e-17	60
Contig_1423	1837	2978	1293	2150	2054	1558	1431	2250	959	1533	1992	2732	1996	1904	1497	1716	4580	2268	1250	1997	1605	2027	2281	1399	2170	1392	2162	1662	2465	2246	921	1410	1860	1282	689	955	471	other_tigr	Fugu:TC6343	TC6343 UniRef100_Q9DGL1 Cluster: Retinitis pigmentosa GTPase regulator-like protein; n=1; Takifugu rubripes|Rep: Retinitis pigmentosa GTPase regulator-like protein - Fugu rubripes (Japanese pufferfish) (Takifugu rubripes), complete	0.002	100
Contig_1424	3370	6461	1730	4553	3889	2747	2253	4766	1787	2090	4622	4038	3449	2614	2222	2450	2499	2780	2473	3826	3305	4005	2816	2472	7729	2973	1547	1719	4972	5355	1909	2110	2244	2382	1237	4727	2528	pfu_proteins	pfu_aug1.0_13525.1_39508.t1	pfu_aug1.0_13525.1_39508.t1	4e-73	77.18
Contig_1425	1536	1366	1422	1712	814	689	1156	1160	534	1240	995	2854	1543	2115	2021	1354	3543	1673	685	1663	1204	1038	1970	1151	1747	1328	1303	1803	1011	1285	960	1404	1454	1450	728	948	785	other_unigene	Dr.111168	Dr.111168 Transcribed locus, strongly similar to XP_002665292.1 PREDICTED: urokinase plasminogen activator surface receptor-like [Danio rerio] ## CHR: 21	0.002	100
Contig_1426	478	1063	649	720	1418	670	806	1242	522	580	1549	1336	673	668	846	425	642	760	911	912	1212	1001	704	845	1312	814	480	684	1417	2080	823	1017	1299	419	619	704	676	pfu_proteins	pfu_aug1.0_1803.1_44150.t1	pfu_aug1.0_1803.1_44150.t1	5e-07	66.67
Contig_1427	1056	1352	1618	1583	1320	342	1353	1048	551	1111	659	2259	1574	2063	1719	689	2043	1624	787	1701	1111	740	1901	1266	1815	983	885	2005	732	1711	544	1685	1385	713	343	517	153
Contig_1428	2836	2530	2267	2558	1483	1690	1728	3079	1082	1916	1826	3803	3201	2446	3420	2269	3713	2857	1354	3064	3342	2262	3900	2258	2720	2295	2096	2082	2637	2377	1654	2054	2818	1377	1200	2039	714
Contig_1429	2116	2402	1306	2707	2260	1563	2145	1633	1914	1336	2524	3871	2650	1642	1475	1005	2128	2339	1000	4117	1719	1980	1654	1599	3136	2560	872	1182	2193	2736	1200	983	1284	1161	760	1812	2751	pfu_proteins	pfu_aug1.0_1803.1_44150.t1	pfu_aug1.0_1803.1_44150.t1	7e-08	73.53
Contig_1430	2016	36004	2607	7901	8276	7656	7397	12364	7034	1988	40569	5155	4955	2859	3170	2537	5018	3640	10392	10493	39105	25719	2836	2684	39408	7531	2617	3078	30448	22467	2864	2395	3393	1994	1876	22226	2735	refseq_rna	XM_790183.3	ref|XM_790183.3| PREDICTED: Strongylocentrotus purpuratus tubulin alpha-1C chain-like, transcript variant 2 (LOC590586), mRNA	8e-19	86.2
Contig_1431	3111	2637	2290	2968	2811	1258	2392	2340	1009	1956	2278	4061	2728	3515	3305	2365	4723	4309	1888	4029	1867	1992	3016	2556	4741	2135	2566	2959	2877	3774	2294	3319	4097	2012	1532	1792	476	pfu_proteins	pfu_aug1.0_35604.1_40979.t1	pfu_aug1.0_35604.1_40979.t1	2e-12	71.43
Contig_1432	3877	1326	1782	3789	876	1496	1894	1753	587	2051	1048	3154	5634	4107	1168	3722	6266	2022	1581	4471	1164	1717	3268	2002	2864	2486	3434	3283	1307	1557	1755	1155	1441	1865	998	806	540	pfu_proteins	pfu_aug1.0_4291.1_08858.t1	pfu_aug1.0_4291.1_08858.t1	7e-16	51.9
Contig_1433	594	424	593	602	536	701	937	876	121	1231	628	1781	1630	776	496	2349	2438	456	843	739	274	383	687	1398	1364	560	572	753	275	513	297	585	1354	527	237	460	701	pfu_proteins	pfu_aug1.0_22212.1_62133.t1	pfu_aug1.0_22212.1_62133.t1	3e-16	76.92
Contig_1434	1444	966	1023	1616	1155	763	1242	917	817	1031	1032	1353	1103	1429	943	941	1442	1034	830	1720	870	839	1545	1080	2260	967	887	860	1048	1181	1854	1208	2466	743	766	985	443
Contig_1435	662	1343	892	1176	1270	786	758	851	473	1049	922	1532	932	1397	714	871	1218	910	503	1301	883	839	1013	854	1446	773	734	965	934	1258	710	946	950	738	434	414	1344	pfu_proteins	pfu_aug1.0_6396.1_38337.t1	pfu_aug1.0_6396.1_38337.t1	3e-25	72.6
Contig_1436	1339	965	660	1640	765	558	631	615	308	476	654	1090	2426	803	929	981	809	1051	601	1141	789	903	1136	783	1425	656	539	1189	766	774	608	777	580	793	454	747	1634	pfu_proteins	pfu_aug1.0_37899.1_12298.t1	pfu_aug1.0_37899.1_12298.t1	4e-06	62.5
Contig_1437	2475	3081	3133	4077	2974	1980	2084	3473	1532	3449	2267	6121	3478	3334	4098	1923	2537	3691	1473	3447	1869	1698	3950	3434	5972	1761	2076	2686	2083	2118	3943	8623	7130	1879	3164	1221	3119	swissprot	GPX1_SCHMA	[BBH] GPX1_SCHMA (sp:Q00277) Glutathione peroxidase OS=Schistosoma mansoni GN=GPX1 PE=1 SV=2	3e-56	63.4
Contig_1438	3724	4396	2024	3563	2144	2127	2754	2985	1514	3311	2072	5018	3640	3556	4196	3176	4591	2774	1925	4330	2096	3620	3639	3349	11213	2797	3145	3819	4147	4638	2487	2913	2781	2148	2409	2815	319
Contig_1439	1892	1954	1449	1466	943	867	1219	1403	785	1424	1450	2120	1472	1531	3459	1286	2714	3230	980	1568	1515	1272	1976	1787	2172	1294	957	1212	1512	1615	1442	1751	2083	1297	1076	2097	988
Contig_1440	691	1165	701	1101	841	712	606	1004	597	489	1111	1180	1087	639	651	671	1289	837	521	1002	1147	767	828	513	1626	738	582	599	1000	1036	638	605	716	477	476	933	1497	pfu_proteins	pfu_aug1.0_140230.1_42722.t1	pfu_aug1.0_140230.1_42722.t1	1e-13	88.24
Contig_1441	958	4190	1055	1614	1225	1057	1508	1150	693	947	4716	2590	1678	1026	1435	1188	2051	1527	1039	1571	4889	3454	1210	1317	5440	1406	1150	1127	2638	2126	1757	817	1428	865	1216	2939	164
Contig_1442	1124	1166	892	1311	1024	750	1324	1195	468	1048	767	2512	1484	1291	1721	1243	1809	1428	832	1952	993	864	1627	741	1723	865	1094	1543	896	1158	777	1493	1350	870	550	786	475	other_tigr	Fugu:TC6343	TC6343 UniRef100_Q9DGL1 Cluster: Retinitis pigmentosa GTPase regulator-like protein; n=1; Takifugu rubripes|Rep: Retinitis pigmentosa GTPase regulator-like protein - Fugu rubripes (Japanese pufferfish) (Takifugu rubripes), complete	0.003	100
Contig_1443	1008	862	952	895	534	729	790	1067	379	734	865	1415	730	821	767	922	1536	1181	525	1161	591	825	915	885	1323	873	818	1061	939	803	730	1343	1192	636	562	520	515	pfu_proteins	pfu_aug1.0_84726.1_49329.t1	pfu_aug1.0_84726.1_49329.t1	2e-07	70.97
Contig_1444	1053	1236	597	629	653	369	603	300	224	623	845	2010	994	876	1343	814	932	585	411	1195	1239	518	897	526	1216	769	681	564	369	1313	486	1091	635	426	288	321	1324	pfu_proteins	pfu_aug1.0_10249.1_53508.t1	pfu_aug1.0_10249.1_53508.t1	1e-07	40.3
Contig_1445	1432	1348	726	1461	574	645	1247	939	405	708	768	1584	2042	1633	778	975	2225	1261	797	1977	678	873	1331	730	1854	1073	1116	1125	616	891	732	758	983	885	562	964	1686	pfu_proteins	pfu_aug1.0_624.1_36615.t1	pfu_aug1.0_624.1_36615.t1	7e-07	68
Contig_1446	2793	4025	2954	2397	2864	1891	2960	2532	1274	3034	3766	6802	3375	3294	4473	2267	4120	4926	1913	2821	2222	2853	3626	3216	4544	1960	1984	2678	3419	4096	2731	3088	2444	2041	1808	1943	1769
Contig_1447	846	1256	974	733	744	357	659	1120	645	417	1119	1962	800	821	1278	875	1296	893	669	1245	919	1128	1063	896	2506	700	736	436	637	1392	743	1030	717	590	651	1100	1794	refseq_protein	XP_001892369.1	ref|XP_001892369.1| hypothetical protein [Brugia malayi]	3e-08	44.9
Contig_1448	2455	7360	3916	491	4610	1706	3624	3653	2733	4200	3675	2387	920	2403	1898	1257	2220	1967	1389	3378	6567	669	1588	1557	3432	295	446	594	5107	3244	3924	2410	2537	1082	3429	4160	1192	pfu_proteins	pfu_aug1.0_11258.1_53677.t1	pfu_aug1.0_11258.1_53677.t1	7e-10	62.5
Contig_1449	677	984	375	685	1028	646	588	1307	558	278	2641	547	727	445	244	387	888	457	705	940	771	1406	498	265	1913	879	229	259	2159	1497	305	296	336	342	179	1924	1110	pfu_proteins	pfu_aug1.0_396.1_65386.t1	pfu_aug1.0_396.1_65386.t1	1e-07	74.19
Contig_1450	3782	592	1390	1657	574	883	1832	811	487	942	418	3833	4379	3057	1019	1591	6456	2145	642	2961	790	873	2938	1047	1914	1523	1178	1445	543	716	844	915	917	1349	573	951	1820
Contig_1451	1920	661	950	1226	500	454	656	714	255	803	601	1582	1789	1696	1150	1200	2250	1546	577	1384	566	653	1208	1003	1220	1267	1223	1129	479	580	1105	1454	1400	849	719	790	1292	other_unigene	Hs.276808	Hs.276808 Mannosyl (beta-1,4-)-glycoprotein beta-1,4-N-acetylglucosaminyltransferase ## GENE: MGAT3 ## CYTOBAND: 22q13.1	0.01	100
Contig_1452	1616	9572	3422	4484	5118	3898	3412	5679	4280	2566	6370	5194	2034	2192	5879	2182	3220	4647	3760	5072	7229	5199	3028	3043	11580	3110	829	1182	7964	10715	5149	8120	8338	3497	5961	7463	3552	pfu_proteins	pfu_aug1.0_25888.1_26275.t1	pfu_aug1.0_25888.1_26275.t1	1e-12	59.68
Contig_1453	3314	6366	2392	4702	4707	2740	3760	5190	3049	2862	5065	5632	3222	3771	3354	1926	2484	3117	2118	4289	4689	3468	3498	2357	7419	2389	1518	1961	5031	5025	2525	3924	3888	1919	1527	3401	2964	pfu_proteins	pfu_aug1.0_4581.1_01768.t1	pfu_aug1.0_4581.1_01768.t1	6e-24	72.6
Contig_1454	5494	3326	2683	3565	3794	2691	4299	4962	1708	3300	5472	7715	6042	3738	3890	3677	16689	5865	3851	5051	3097	2822	4920	9440	5804	4827	2133	2439	4162	3674	2867	4293	4741	4128	2812	3257	1595	pfu_proteins	pfu_aug1.0_20151.1_40217.t1	pfu_aug1.0_20151.1_40217.t1	4e-58	71.72
Contig_1455	328	484	387	675	494	437	434	668	232	586	434	688	606	855	421	656	773	452	327	811	412	294	466	440	1250	546	508	413	437	530	315	458	972	364	272	211	763	pfu_proteins	pfu_aug1.0_624.1_36615.t1	pfu_aug1.0_624.1_36615.t1	4e-13	41.67
Contig_1456	1903	2054	1468	1650	1399	1174	1331	1758	811	1951	1947	3719	715	1616	2120	1177	1740	2667	1254	1991	2028	1257	2754	2195	1968	841	722	1396	1739	1871	2725	2784	3923	1338	1822	2218	1281	cgigas_proteins	gi|405953094|gb|EKC20818.1|	Eukaryotic translation initiation factor 3 subunit J	1e-24	53.42
Contig_1457	2218	2005	1228	2711	1411	1098	1279	1779	623	1684	1745	3461	2240	2029	2712	2065	2820	2308	1029	2836	1168	1489	2264	2227	3109	1803	2193	1526	1776	2316	1654	2146	2618	1585	1211	1583	390	pfu_proteins	pfu_aug1.0_179502.1_21391.t1	pfu_aug1.0_179502.1_21391.t1	1e-15	67.39
Contig_1458	1002	1063	651	1094	828	722	750	854	387	731	889	2010	1243	954	823	1117	1507	758	425	1131	674	1190	1167	988	982	741	1022	806	1136	1164	699	1012	811	1016	847	1013	151	pfu_proteins	pfu_aug1.0_36808.1_70214.t1	pfu_aug1.0_36808.1_70214.t1	2e-07	78.26
Contig_1459	7381	8126	8235	8980	1662	7331	2015	5378	963	9655	6352	7320	8376	10405	9764	5440	5568	9148	1649	3970	3402	7957	19840	15727	6781	4688	4052	2364	6469	4420	39171	11068	9032	21501	39240	6780	710	pfu_proteins	pfu_aug1.0_141704.1_42727.t1	pfu_aug1.0_141704.1_42727.t1	2e-31	64.77
Contig_1460	337	2608	532	1502	2057	1367	1270	2790	1435	325	3157	968	561	328	858	206	811	720	867	1199	2288	1969	651	565	2652	981	93	207	2761	2264	988	1188	712	403	792	2246	1499
Contig_1461	1667	5885	1220	3387	5961	3377	3169	3479	2572	1227	3460	1751	2048	1501	1714	801	2317	2032	3150	3161	4608	4151	1768	1217	6408	1664	967	1064	5046	4797	1169	1987	1401	1097	1095	3303	4026	pfu_proteins	pfu_aug1.0_33681.1_04863.t1	pfu_aug1.0_33681.1_04863.t1	7e-12	48.15
Contig_1462	92	793	32	741	516	486	368	1628	346	58	2159	340	189	116	48	106	184	73	394	442	760	1084	51	178	962	161	12	33	840	233	73	24	60	43	22	839	218
Contig_1463	2277	1274	1353	1815	546	990	952	857	294	1056	1061	2130	2372	3032	1549	2005	1687	2276	1505	2480	952	819	2694	1514	2349	1582	2046	1696	735	941	1477	1385	1707	854	1223	1068	1923	cgigas_proteins	gi|405963786|gb|EKC29333.1|	Annexin A7	3e-121	62.38
Contig_1464	3867	6872	5149	3696	2916	2771	2715	3568	1954	5020	4691	8725	3562	5437	6117	3324	7634	6152	1946	4647	3738	4488	7988	5418	5242	3158	2801	3087	2571	3727	6923	11349	11395	4299	5681	4803	2653	cgigas_proteins	gi|405965042|gb|EKC30470.1|	RNA polymerase II-associated factor 1-like protein	0	85.79
Contig_1465	1463	1617	1076	2091	815	1014	1130	1010	440	1306	1018	2866	1827	1514	1359	1397	1882	1453	804	1773	970	1183	2060	1130	1915	1250	1146	1072	1087	1548	1283	1374	1080	1354	1301	1466	351	other_unigene	Dr.129163	Dr.129163 Transcribed locus	0.001	100
Contig_1466	50	179	201	341	48	47	108	47	39	5	116	592	938	96	874	33	112	864	47	94	87	68	147	103	1286	52	25	28	106	47	254	100	234	196	135	58	150
Contig_1467	306	2241	704	1294	1712	1083	1246	2030	1197	749	3118	1217	738	602	1174	230	512	982	919	1025	1746	1981	764	642	2929	978	271	424	2382	3156	818	1677	1690	472	801	925	2415	cgigas_proteins	gi|405976239|gb|EKC40752.1|	TATA box-binding-like protein 1	1e-114	67.3
Contig_1468	3297	483	685	1814	245	910	843	521	188	964	297	1190	1975	2602	579	1801	1152	1176	1031	1480	294	590	1268	905	3532	1638	1147	1438	221	431	724	872	1051	500	911	756	1309	other_unigene	Hs.624365	Hs.624365 Transcribed locus	0.01	100
Contig_1469	1476	897	1184	1367	483	451	1237	805	327	1458	499	2304	2213	2101	1209	1251	3871	2147	569	2277	564	983	1262	1110	1908	1389	1303	1713	564	691	840	1506	1370	1030	1141	574	2696	cgigas_proteins	gi|405978824|gb|EKC43185.1|	Vesicle-associated membrane protein 7	2e-80	85.33
Contig_1470	2015	2191	2051	2350	2635	1197	1651	2081	895	1978	1274	2912	2237	2336	2617	1558	3174	2739	1282	2738	1877	1641	2960	2189	2384	1682	1683	2202	1430	2394	2085	3640	3652	1806	1449	1331	574	pfu_proteins	pfu_aug1.0_180585.1_64698.t1	pfu_aug1.0_180585.1_64698.t1	2e-27	56.38
Contig_1471	1376	1349	835	1735	1145	715	1020	1162	358	966	1194	2054	1552	1324	1575	1254	1922	1603	707	2049	760	969	1316	1266	1790	1015	1283	1116	1309	1474	1141	1398	1697	1044	865	966	211	pfu_proteins	pfu_aug1.0_35604.1_40979.t1	pfu_aug1.0_35604.1_40979.t1	1e-10	59.52
Contig_1472	1868	2096	1218	2686	1226	1106	1382	2019	999	1707	2495	2191	1724	1902	1449	2834	1732	1534	863	2736	1759	1512	1889	1525	2230	1142	2071	1084	1968	2110	1843	1378	1644	1504	982	1904	967	pfu_proteins	pfu_aug1.0_19658.1_54599.t1	pfu_aug1.0_19658.1_54599.t1	2e-08	61.36
Contig_1473	1927	426	2929	1173	237	403	862	330	322	2368	304	4321	819	2227	1883	1274	2741	4387	529	1631	249	310	3183	1619	1277	671	568	1777	198	399	1211	2163	3896	870	485	973	1875	pfu_proteins	pfu_aug1.0_63667.1_12994.t1	pfu_aug1.0_63667.1_12994.t1	5e-16	61.82
Contig_1474	1054	442	910	1061	140	411	834	475	235	643	582	1606	1997	1125	1176	1082	1326	1437	496	1398	303	346	1377	1076	2014	2123	2223	2071	741	405	1462	892	1083	1973	1827	1877	898
Contig_1475	7301	3875	3782	9581	2815	4399	3430	1747	1626	4400	2487	6633	7381	7473	9037	4482	6312	3499	1949	6841	1146	11911	8986	2358	8281	3399	2076	6249	1884	6373	2236	4290	2531	2226	1498	1583	2286	cgigas_proteins	gi|405961157|gb|EKC27002.1|	Profilin	1e-20	33.59
Contig_1476	610	2972	503	2486	3546	2304	2003	1883	1866	680	2723	1008	1902	1348	740	540	674	820	1796	2118	2892	2183	889	552	3936	1754	955	869	2533	3830	671	968	886	583	426	880	2538	cgigas_proteins	gi|405966244|gb|EKC31551.1|	Leucine-rich repeat-containing protein 67	1e-172	81.48
Contig_1477	834	21838	847	6812	13947	7676	5893	12235	7470	761	18092	1315	2866	1154	1283	799	1132	883	8761	4651	11242	14134	1029	863	17353	9558	619	888	21360	14590	945	1055	1184	504	360	10100	2452	cgigas_proteins	gi|405965603|gb|EKC30966.1|	hypothetical protein CGI_10019766	1e-126	48.62
Contig_1478	4374	5184	3817	5183	3259	2482	3298	4202	1839	3928	3331	7363	5497	5684	5147	3903	6127	5216	2574	5447	3844	3908	5292	4943	6349	3461	3598	5017	3115	5601	3408	4512	4151	3848	2178	3120	273	pfu_proteins	pfu_aug1.0_35604.1_40979.t1	pfu_aug1.0_35604.1_40979.t1	1e-08	60.53
Contig_1479	977	1147	1351	1380	1455	702	896	1167	377	994	1182	1806	1187	1562	1339	1090	1440	1187	732	1655	1058	1247	1414	1188	1199	1101	1043	1120	909	1254	1058	1861	1718	1028	778	831	331	pfu_proteins	pfu_aug1.0_1225.1_65899.t1	pfu_aug1.0_1225.1_65899.t1	3e-19	66.04
Contig_1480	387	987	281	822	793	391	499	863	286	445	608	767	644	540	397	392	581	460	412	819	738	446	774	534	1633	519	302	356	1177	912	348	619	503	247	344	634	649	pfu_proteins	pfu_aug1.0_13000.1_53890.t1	pfu_aug1.0_13000.1_53890.t1	9e-38	77.22
Contig_1481	2022	4477	2139	3088	2212	2406	2242	2812	1096	2247	3952	4395	3133	2223	3182	2431	3925	3116	1309	2567	3295	3640	2157	2981	3745	2257	2381	2645	3469	3093	3535	2259	2355	2194	2383	2737	173	pfu_proteins	pfu_aug1.0_7246.1_67662.t1	pfu_aug1.0_7246.1_67662.t1	1e-09	91.67
Contig_1482	3041	1040	1518	1972	769	980	1551	1018	367	2125	720	3360	3786	2762	1616	2871	3899	3225	1038	4113	1068	1203	3175	1956	2198	1784	2229	2858	741	979	1814	2104	2426	2040	1588	1439	2122
Contig_1483	1096	8724	1353	3641	8209	2572	3262	5466	2396	1384	9402	2687	3248	1491	2351	960	1778	1655	3654	2834	3429	3059	1672	2003	12253	2987	916	1045	9172	8983	2429	4318	4492	1059	1656	6002	3237	pfu_proteins	pfu_aug1.0_25740.1_11718.t1	pfu_aug1.0_25740.1_11718.t1	2e-10	71.79
Contig_1484	2965	2117	2165	3902	1415	1900	2295	1562	649	2951	1162	4601	3385	4655	3650	2150	3190	3701	1416	5238	1203	1535	3083	3143	4547	2618	3186	3316	1051	1826	2986	4377	5094	2347	2401	934	3757	cgigas_proteins	gi|405954947|gb|EKC22241.1|	hypothetical protein CGI_10002592	6e-86	32.14
Contig_1485	395	973	606	679	829	508	484	562	518	601	979	912	565	545	985	462	1147	1047	546	616	791	914	646	472	1368	592	411	588	1009	1038	582	971	1039	389	573	1116	1604	pfu_proteins	pfu_aug1.0_22555.1_40372.t1	pfu_aug1.0_22555.1_40372.t1	3e-06	62.86
Contig_1486	4023	5017	2343	3913	2733	2359	3682	3380	2264	3533	2617	5319	3893	4377	5023	3423	5432	3216	2259	4902	2862	3473	4348	3663	13867	3203	3618	4516	4458	4994	2810	3693	3761	2371	2582	2973	382	other_tigr	Fugu:TC6343	TC6343 UniRef100_Q9DGL1 Cluster: Retinitis pigmentosa GTPase regulator-like protein; n=1; Takifugu rubripes|Rep: Retinitis pigmentosa GTPase regulator-like protein - Fugu rubripes (Japanese pufferfish) (Takifugu rubripes), complete	0.002	100
Contig_1487	962	1122	715	1232	758	789	516	873	656	489	1206	1335	1115	723	796	758	1426	880	695	1032	1272	846	954	505	1832	1050	517	474	1088	1063	666	725	645	630	597	1349	1246
Contig_1488	1768	486	741	1344	471	374	602	552	132	756	236	1047	1203	1004	571	866	1084	956	181	1306	246	400	995	361	1216	383	503	364	312	336	584	513	927	449	245	365	1553	other_tigr	ZebraFish:AL919490	AL919490	0.004	96.3
Contig_1489	1742	5289	1893	3075	4014	2385	3200	4115	3139	1750	6752	2958	1764	1429	3023	907	2059	2529	2148	2470	4692	4540	2218	1777	7250	2074	717	1067	6495	8045	2263	3886	3580	1144	1993	4159	3705	pfu_proteins	pfu_aug1.0_10249.1_53508.t1	pfu_aug1.0_10249.1_53508.t1	2e-15	57.14
Contig_1490	582	1310	1547	1407	412	503	865	810	531	868	788	2351	997	1359	1103	631	1487	1117	537	1246	690	516	1864	1174	1216	510	359	649	712	610	1112	1698	1932	685	495	918	1409
Contig_1491	499	1543	407	1091	1211	844	702	1551	630	505	1425	714	762	528	581	447	261	580	746	649	1895	1779	602	417	2591	896	453	263	1450	1486	409	555	509	205	329	1044	1982	pfu_proteins	pfu_aug1.0_31047.1_55365.t1	pfu_aug1.0_31047.1_55365.t1	7e-94	79.57
Contig_1492	1823	20353	823	9142	15486	10233	6772	16793	7943	1336	19675	1144	5390	2240	758	1348	1326	1087	7624	6983	16831	13455	1994	1313	20079	7003	1748	1814	19025	17114	1393	1538	1386	864	637	9028	6124	pfu_proteins	pfu_aug1.0_6783.1_09431.t1	pfu_aug1.0_6783.1_09431.t1	0	86.31
Contig_1493	2104	2039	5269	1632	1468	1548	1292	1900	837	4709	1825	9314	1217	3742	7504	1821	2848	5430	1120	1660	1013	1491	5728	7445	2485	1145	2129	2017	1840	2780	4437	6485	7167	3294	5480	1509	1339	pfu_proteins	pfu_aug1.0_1225.1_65899.t1	pfu_aug1.0_1225.1_65899.t1	7e-18	71.43
Contig_1494	587	1365	724	1342	970	647	765	923	402	927	659	1785	1089	911	1097	570	1264	949	498	1144	820	754	1388	796	1307	492	511	692	771	1378	780	1611	1495	484	564	414	1757	pfu_proteins	pfu_aug1.0_58297.1_48890.t1	pfu_aug1.0_58297.1_48890.t1	1e-84	87.76
Contig_1495	1416	350	670	957	194	447	634	270	108	1006	205	629	803	944	762	1188	641	861	957	1364	492	269	1822	567	1118	488	1321	847	102	256	1072	1939	1444	1138	1014	5681	1439	pfu_proteins	pfu_aug1.0_6185.1_23973.t1	pfu_aug1.0_6185.1_23973.t1	1e-08	55.81
Contig_1496	1052	1028	764	1487	498	547	1057	840	295	865	661	1304	1598	1576	776	638	1530	710	555	1182	518	588	1143	622	1621	832	1188	749	453	915	1006	1198	1193	461	460	622	1073	pfu_proteins	pfu_aug1.0_27838.1_26389.t1	pfu_aug1.0_27838.1_26389.t1	1e-13	70.97
Contig_1497	4	2087	46	1	349	402	9	761	11	235	12	334	194	266	620	0	129	112	499	24	763	7	22	211	1570	97	45	106	727	1781	210	520	26	147	456	389	1664	other_tigr	Fugu:TC6343	TC6343 UniRef100_Q9DGL1 Cluster: Retinitis pigmentosa GTPase regulator-like protein; n=1; Takifugu rubripes|Rep: Retinitis pigmentosa GTPase regulator-like protein - Fugu rubripes (Japanese pufferfish) (Takifugu rubripes), complete	0.009	100
Contig_1498	1850	1703	1361	1615	1245	1137	1192	1795	730	1184	1698	2472	1620	1822	1562	1572	2532	1673	985	2055	1430	1453	1962	1437	2089	1271	1231	1345	1467	1795	1361	1783	1725	1083	940	1579	223	pfu_proteins	pfu_aug1.0_242467.1_28718.t1	pfu_aug1.0_242467.1_28718.t1	4e-06	55.88
Contig_1499	1148	1675	756	1500	1176	763	814	1102	498	613	1212	973	1089	1328	824	739	1944	1021	513	1213	769	805	625	490	1547	1034	901	511	487	1757	611	524	764	769	447	533	1320	pfu_proteins	pfu_aug1.0_6396.1_38337.t1	pfu_aug1.0_6396.1_38337.t1	4e-21	67.16
Contig_1500	118	1951	550	917	1437	325	597	1036	809	433	1637	631	206	164	757	78	390	1018	812	674	1250	1069	543	638	2014	619	52	80	2127	2259	1374	1024	1363	559	1234	1346	1915	cgigas_proteins	gi|405951331|gb|EKC19253.1|	hypothetical protein CGI_10009106	3e-29	46.55
Contig_1501	51	1957	313	786	946	1184	1088	1780	1255	217	1790	995	433	275	222	311	1058	277	103	505	657	1960	76	229	1379	514	80	250	2448	1545	71	186	427	232	86	1131	981
Contig_1502	7327	5099	3621	6325	3777	2806	4496	4359	2045	3046	3747	7168	5676	5349	4026	3770	9002	4984	3463	7167	3986	4272	5504	2391	6725	4368	2910	4239	4664	4510	2793	3507	4140	3898	2213	5389	2182
Contig_1503	8432	7674	6201	7888	4411	4572	5334	6157	3005	6451	6718	10551	9418	8602	8522	7435	10185	8130	3944	8473	5837	5983	9183	6989	9485	5060	5708	6559	5059	6573	6090	7522	7319	5508	4548	5204	1283
Contig_1504	6199	2053	3960	3777	1536	1615	2344	1517	812	4157	1178	7336	4938	5133	4713	4144	10334	5272	1415	4936	1218	2002	5264	3705	3540	3741	3700	5009	1727	2121	3051	3786	3532	3954	2220	2704	2378	other_tigr	ZebraFish:EB960007	EB960007 weakly similar to UniRef100_A9V8Q9 Cluster: Predicted protein; n=1; Monosiga brevicollis MX1|Rep: Predicted protein - Monosiga brevicollis MX1, partial (44%)	0.001	100
Contig_1505	2182	1311	1555	2056	596	1357	1052	964	435	1476	778	1709	3425	2523	1170	1937	1614	1407	862	3398	1193	1018	2388	1663	2103	920	2151	1571	793	1058	1605	1413	1297	1168	886	1254	2207
Contig_1506	4667	5189	3164	4890	3425	2653	3713	4202	1833	3480	4766	5648	5003	4021	3763	3602	6190	4284	2803	3940	3709	3559	4386	3488	5272	3142	3180	3094	4012	4259	3313	4082	4237	2929	2234	3872	362	pfu_proteins	pfu_aug1.0_28030.1_11882.t1	pfu_aug1.0_28030.1_11882.t1	5e-06	43.86
Contig_1507	816	759	587	661	574	304	638	684	338	469	549	1194	677	1016	789	507	1143	758	507	876	543	515	938	754	948	464	476	787	438	967	429	926	947	372	350	361	277	pfu_proteins	pfu_aug1.0_35604.1_40979.t1	pfu_aug1.0_35604.1_40979.t1	2e-07	62.86
Contig_1508	466	952	239	664	301	266	1539	349	339	423	481	730	1594	13	293	358	551	551	831	1443	551	300	456	258	1525	501	819	467	261	345	16	324	844	277	4	321	1517	pfu_proteins	pfu_aug1.0_7096.1_31334.t1	pfu_aug1.0_7096.1_31334.t1	6e-09	46.03
Contig_1509	386	725	680	232	148	290	657	213	319	382	178	265	261	286	651	150	367	713	180	565	426	210	299	798	1144	365	134	278	202	188	658	260	805	124	585	775	560	pfu_proteins	pfu_aug1.0_565766.1_57824.t1	pfu_aug1.0_565766.1_57824.t1	1e-11	64.29
Contig_1510	666	1905	592	1665	1804	993	796	1070	981	760	1876	914	577	693	714	469	802	914	682	1329	1772	1335	1300	772	3531	405	614	580	2065	905	657	1155	1190	381	603	897	1131	cgigas_proteins	gi|405956668|gb|EKC23115.1|	LSM domain-containing protein 1	1e-32	77.46
Contig_1511	2432	1022	1539	4980	592	1187	752	776	273	1841	249	1864	4135	3673	535	1691	628	1199	1009	6579	1861	966	2679	1680	3025	1678	2940	2514	460	866	1566	1351	989	1724	731	1358	2890	pfu_proteins	pfu_aug1.0_12766.1_03279.t1	pfu_aug1.0_12766.1_03279.t1	0	82.35
Contig_1512	938	1878	1063	1960	1710	1640	1346	1843	877	850	2130	1793	1372	1318	1337	1194	1788	1557	1229	1628	1470	1432	1148	862	2264	1273	1001	1039	1585	2900	816	1088	1147	791	628	1674	1068	pfu_proteins	pfu_aug1.0_7096.1_31334.t1	pfu_aug1.0_7096.1_31334.t1	1e-09	53.85
Contig_1513	5934	2991	2829	12630	1583	2919	3674	4465	1393	4400	952	2534	8734	10124	1304	2960	1064	1899	2874	5928	2844	1702	5207	4156	8770	1607	5390	2576	1125	2120	2269	3464	2394	947	1160	1298	4267	cgigas_proteins	gi|405950602|gb|EKC18579.1|	Phenylalanyl-tRNA synthetase beta chain	0	72.44
Contig_1514	5980	4772	3104	5636	1951	2922	2719	2367	2036	2634	4159	5814	8482	4929	3708	4771	17950	5847	2858	5408	4303	3995	4676	3722	7925	21745	6375	10310	4409	5149	2979	3207	5839	10878	4038	20771	4368	swissprot	LIN52_CHICK	[BBH] LIN52_CHICK (sp:Q5ZJQ3) Protein lin-52 homolog OS=Gallus gallus GN=LIN52 PE=3 SV=1	1e-32	67.3
Contig_1515	577	732	561	752	637	467	741	600	409	454	1035	1333	615	768	822	559	1462	842	495	1037	757	762	927	730	1796	575	663	800	702	970	715	688	842	414	468	600	798	pfu_proteins	pfu_aug1.0_7096.1_31334.t1	pfu_aug1.0_7096.1_31334.t1	2e-17	57.97
Contig_1516	4285	6266	2847	4765	5181	3737	3788	5295	2596	2643	5981	5235	3415	3670	3308	2901	5025	3732	2609	3510	4360	3166	4018	2969	5104	3061	1830	2690	4961	5734	3002	3365	3693	2175	2247	4954	1249	pfu_proteins	pfu_aug1.0_1980.1_58724.t1	pfu_aug1.0_1980.1_58724.t1	3e-89	75.96
Contig_1517	1369	2306	488	1792	2253	938	1225	2305	1058	678	2700	921	1322	1183	791	616	873	798	1255	1677	1823	1742	1042	653	2945	977	660	766	2338	2502	584	756	1123	332	467	2567	3414	cgigas_proteins	gi|405967796|gb|EKC32923.1|	Armadillo repeat-containing protein 2	2e-125	76.81
Contig_1518	6121	4323	3190	6000	3415	3181	4430	3393	1881	2965	3490	7172	6718	6106	3626	4064	8797	6151	2182	6448	3023	3266	5519	3399	5875	3926	4166	4781	2855	4349	3949	4037	4630	3642	2975	3126	6142	pfu_proteins	pfu_aug1.0_707.1_58214.t1	pfu_aug1.0_707.1_58214.t1	0	80.86
[truncated: 68,629 more rows]
