# Supplementary material for: Gonad transcriptome analysis of pearl oyster Pinctada margaritifera: identification of potential sex differentiation and sex determining genes
Source: BMC Genomics. 2014 Jun 18;15:491. doi: 10.1186/1471-2164-15-491 (PMC4082630; doi:10.1186/1471-2164-15-491)
Supplement: Supplementary file 3 — Additional file 3: Table S3: Primer sequences. (XLSX 17 KB) [file 12864_2014_6195_MOESM3_ESM.xlsx]

## Sheet: Feuil1
Contig	Gene name	Protein name	Cluster n°	ID Primer	F vs R	Sequence	Lenght	Tm	GC%	Product size	Efficiency (%)
Contig_1600	tex11	Testis-expressed sequence 11 protein	1	Tex11-1S	F	GATATCCACACGCTGGGACT	20	59.96	55	108	92.2
				Tex11-1AS	R	ACCACACCTCCTTCCACAAG	20	60	55
Contig_2426	dnah6	Dynein heavy chain 6, axonemal	1	Dnah6_1S	F	AGTGACAATGGCCCAGGTAG	20	59.99	55	127	92.9
				Dnah6_1AS	R	ACAGAGCAGCGGATTCAGTT	20	60.02	50
Contig_1166	ccnb3	G2/mitotic-specific cyclin-B3	2	Ccnb3_1S	F	TGGCGAGGAGGTGAGATAAG	20	60.35	55	101	101.7
				Ccnb3_1AS	R	GACTGGACAGAAACCCTGGA	20	60.09	55
Contig_639	pmarg-dmrt	Doublesex- and mab-3-related transcription factor	4	Dmrt_2S	F	AACCTCTGGGTGACAACTGG	20	60	55	123	97.9
				Dmrt_2AS	R	ATCCAGGACCACAGGTTCAG	20	59.96	55
Contig_4767	tssk1	Testis-specific serine/threonine-protein kinase 1	5	Tssk1_1S	F	GCCGTCCATTCATCTGTTCT	20	60.08	50	100	110
				Tssk1_1AS	R	TCGGAGGGAGATATTGGTTG	20	59.89	50
Contig_50490	mprb	Membrane progestin receptor beta	5	Mprb_1S	F	CGAGTACGGTAGCACGAACA	20	59.93	55	120	96.8
				Mprb_1AS	R	TGAATGTCCGTTGACTTGGA	20	60.09	45
Contig_37098	sox2	Transcription factor SOX2	7	Sox2_1S	F	TGTTCACGGCTGTTTCTGAC	20	59.88	50	108	94.2
				Sox2_1AS	R	ATTTACCCGGAGATGGTTCC	20	60.02	50
Contig_51755	mos	Serine/threonine-protein kinase mos	7	Mos_1S	F	GAGTCCCACACAACGGTCTT	20	60.01	55	130	99.8
				Mos_1AS	R	AGTCAGCATCTGCCACATTG	20	59.86	50
Contig_15150	vit-6	Vitellogenin-6	8	Vit-6_2S	F	GTCCGCCCAGTAAACAAAGA	20	60.11	50	128	97.3
				Vit-6_2AS	R	CAATGTTGGTCCAGCTTCCT	20	60.11	50
Contig_23348	pnliprp1	Pancreatic lipase-related protein 1	8	Pnliprp1_1S	F	TAATCGCCGAAATGATGACA	20	60.04	40	113	99.2
				Pnliprp1_1AS	R	TCTTTCACCGGCATATCCTC	20	60.04	50
Contig_57857	pbx1	Pre-B-cell leukemia transcription factor 4	9	Pbx4_1S	F	GCCACTAAATGCCAGCTGAT	20	60.24	50	150	91
				Pbx4_1AS	R	ATGGCGAAAGAGGGAGGTAT	20	59.92	50
Contig_2898	vasa	Probable ATP-dependent RNA helicase DDX4 (VASA)		Vasa_1S	F	AGGCCAATTTCGAGAAACCT	20	60.07	45	104	92.3
				Vasa_1AS	R	TGTCTTCCCTGACCCAGTCT	20	59.68	55
Contig_3226	dax-1	Nuclear receptor subfamily 0 group B member 1 (DSS-AHC critical region on the X chromosome protein 1)		Dax-1_1S	F	TCGGAGGGATTTGTTCAGAG	20	60.19	50	144	98.9
				Dax-1_1AS	R	CTGATTCCACCGGAAGTTGT	20	59.97	50
Contig_44478	pmarg-dmrt2	Doublesex- and mab-3-related transcription factor 2		Dmrt2_1S	F	TAATCATGGCGTCGTGTCAT	20	59.96	45	106	105.4
				Dmrt2_1AS	R	CATCACTCGCTGTCTTTCCA	20	59.98	50
Oyster_90c_12 or Contig_237	ef1a	Elongation factor 1 A	Reference	EF1a5_S	F	CCACGAGTCCTTACCAGAGG	20	59.7	60	115	99.3
				EF1a5_AS	R	TGGATCACTTTTGCTGTCTCC	21	60.2	47.6
Oyster_90c_488 or Contig_2251	gapdh1	Glyceraldehyde 3 phosphate dehydrogenase 1	Reference	GAPDH1_S	F	AGGCTTGATGACCACTGTCC	20	60.1	55	181	99.8
				GAPDH1_AS	R	AGCCATTCCCGTCAACTTC	19	60.1	52.6
