# Supplementary material for: Gonad transcriptome analysis of pearl oyster Pinctada margaritifera: identification of potential sex differentiation and sex determining genes
Source: BMC Genomics. 2014 Jun 18;15:491. doi: 10.1186/1471-2164-15-491 (PMC4082630; doi:10.1186/1471-2164-15-491)
Supplement: Supplementary file 4 — Additional file 4: Table S4: P. margaritifera genes potentially involved in sex determination/differentiation and gametogenesis. (XLSX 19 KB) [file 12864_2014_6195_MOESM4_ESM.xlsx]

## Sheet: Feuil1
Contig name	Gene name	Protein name	Evalue	Organism	GO assignment
Contig_639	DMRT1	Doublesex- and mab-3-related transcription factor 1	1e-12	M. musculus	Male sex determination Male sex differentiation Male gonad development Spermatogenesis
Contig_755	EEF2	Elongation factor 2	0	C. elegans	Hemaphrodite genitalia development
Contig_787	STAT5B	Signal transducer and activator of transcription 5B	1e-176	S. scrofa	Development of secondary sexual characteristics
Contig_874	PELO	Protein pelota	0	C. gigas	Spermatogenesis
Contig_1270	EFF	Ubiquitin conjugating enzyme E2-17 kDa	3e-78	D. melanogaster	Oogenesis
Contig_1540			6e-77
Contig_3066			4e-67
Contig_3729			9e-79
Contig_1317	FEM1	Sex-determinig protein Fem-1	3e-11	C. elegans	Male germ-line sex determination Male somatic sex determination
Contig_1660	LAR	Tyrosine-protein phosphatase Lar	0	C. gigas	Oogenesis
Contig_4051			0
Contig_1665	SYCP3	Synaptonemal complex protein 3	1e-20	S. scrofa	Spermatogenesis
Contig_3487			8e-22	C. gigas
Contig_1737	VIT6	Vitellogenin-6	3e-294	C. gigas	Sex differentiation Oogenesis
Contig_15150			4e-96
Contig_2133	TIAL 1	Nucleolysin TIAR	6e-79	M. musculus	Germ cell development
Contig_24994			7e-32	C. gigas
Contig_2546	EIF2B5	Eucaryotic translation initiation factor 2B, subunit 5 epsilon	0	C. gigas	Ovarian follicle development
Contig_2802	PKA-C1	cAMP-dependant protein kinase catalytic subunit	1e-167	D. melanogaster	Oogenesis
Contig_22973			1e-129	T. castaneum
Contig_22974			1e-129
Contig_2898	DDX4 VASA	Probable ATP-dependent RNA helicase DDX4	0	C. gigas	Germ cell development Oogenesis Spermatogenesis
Contig_3226	NR0B1 DAX1	Nuclear receptor subfamily 0 group B member 1	4e-147	C. gigas	Male sex determination
Contig_3306	TSSK1	Testis-specific serine/threonine-protein kinase 1	8e-149	C. gigas	Spermatid development
Contig_4127			0	P. fucata
Contig_4767			2e-108	C. gigas
Contig_3837	BRN	Beta-1,3-galactosyltransferase brn	1e-43	C. gigas	Oogenesis
Contig_32257			1e-15	C. gigas
Contig_33533			9e-86	C. gigas
Contig_4041	KDM2B	Lysine-specific demethylase 2B	8e-85	C. gigas	Spermatogenesis
Contig_24367			0
Contig_4527	BAG6	Large proline-rich protein BAG6	2e-156	C. gigas	Spermatogenesis
Contig_4674	ZMYND15	Zinc finger MYND domain-containing protein 15	4e-86	C. gigas	Spermatid developement
Contig_5038	PRDM9	Histone-lysine N-methyltransferase PRDM9	3e-137	C. gigas	Spermatogenesis
Contig_5057	CILC3	Thioredoxin domain-containing protein 3 homologue	0	C. gigas	Spermatogenesis
Contig_5377	GGNBP2	Gametogenetin-binding protein 2	0	C. gigas	Spermatogenesis
Contig_5567	BOLL	Protein boule-like	1e-38	M. fascicularias	Spermatogenesis
Contig_5666	SF1	Splicing factor 1	6e-138	C. gigas	Male sex determination
Contig_6205	SPO11	Meiotic recombination protein SPO11	3e-138	C. gigas	Spermatogenesis
Contig_6615	H1L1	Sperm-specific H1/protamine-like protein type 1	1e-19	O. edulis	Spermatogenesis
Contig_6753	REC8	Meiotic recombination protein REC8	8e-26	S. scrofa	Spermatogenesis
Contig_6959	SIAH1	E3 ubiquitin-protein ligase SIAH1	8e-171	C. gigas	Spermatogenesis
Contig_7297			2e-169
Contig_10720	SOX9	Transcription factor SOX-9	6e-68	M. musculus	Male sex determination Male germ-line sex determination Spermatogenesis
Contig_11172	HERC4	Probable E3 ubiquitin-protein ligase HERC4	0	C. gigas	Spermatogenesis
Contig_13368	TSNAX	Translin-associated protein X	2e-94	C. gigas	Spermatogenesis
Contig_13556	NEUR	Protein neuralized	2e-145	P. fucata	Ovarian follicule cell developement
Contig_64554			5e-148
Contig_14113	EIP75B	Ecdysone-induced protein 75B, isoform B (C/D)	3e-117	C. gigas	Oogenesis
Contig_17518	SMO	Smoothened homolog	5e-97	H. sapiens	Gonad development
Contig_22832	DNC	cAMP-specific 3', 5'-cyclic phosphodiesterase, isoforms N/G	0	D. melanogaster	Oogenesis
Contig_29102	N	Neurogenic locus Notch protein	0	C. gigas	Oogenesis
Contig_30597	TESK2	Dual specificity testis-specific protein kinase 2	0	C. gigas	Spermatogenesis
Contig_31301	NLRP14	NATCH, LRR and PYD domains-containing protein 14	0	C. gigas	Spermatogenesis
Contig_31785	XRN2	5'-3' exoribonuclease 2	0	C. gigas	Spermatogenesis
Contig_35652	SLCO4C1	Solute carrier organic anion transporter family member 4C1	2e-66	C. gigas	Spermatogenesis
Contig_36563	GMCL1	Germ cell-less protein-like 1	8e-162	C. gigas	Spermatogenesis
Contig_39142	NANOS3	Nanos homolog 3	1e-36	C. gigas	Germ cell development Oogenesis Spermatogenesis
Contig_40123	SRD5A1	3-oxo-5-alpha-steroid 4-dehydrogenase 1	2e-129	C. gigas	Sex determination Sex differentiation
Contig_41233	DEDD	Death effector domain-containing protein	5e-116	C. gigas	Spermatogenesis
Contig_41304	ATM	Serine-protein kinase ATM	0	C. gigas	Female gamete generation Oocyte development
Contig_42184	SLI	Protein slit	0	C. gigas	Gonad development
Contig_43054	PIWIL1	Piwi-like protein 1	0	M. musculus	Spermatogenesis Spermatid development
Contig_43072	FOXL2	Forkhead box protein L2	4e-114	C. gigas	Female somatic sex determination
Contig_43602	PAQR5B	Membrane progestin receptor gamma-B	6e-149	C. gigas	Oogenesis
Contig_44478	DMRT2	Doublesex- and mab-3-related transcription factor 2	3e-37	H. sapiens	Sex determination
Contig_48339	AKT	RAC serine/threonine-protein kinase	1e-171	B. taurus	Germ cell development
Contig_49015	FMN2	Formin-2	3e-13	M. musculus	Oogenesis
Contig_49328	EGFR ERBB1	Epidermal growth factor receptor	0	A. mellifera	Gonad development
Contig_49835	SOHLH2	Spermatogenesis- and oogenesis-specific basic helix-loop-helix-containing protein 2	1e-79	C. gigas	Oogenesis Spermatogenesis
Contig_50402	PAQR8	Membrane progestin receptor beta	2e-92	C. gigas	Oogenesis
Contig_50490			2e-53
Contig_51755	MOS	Proto-oncogene serine/threonine-protein kinase mos	7e-43	X. laevis	Spermatogenesis
Contig_53385	TCF21	Transcription factor 21	2e-44	C. gigas	Sex determination
Contig_54555	MOV10L1	Putative helicase Mov10l1	0	C. gigas	Spermatogenesis
Contig_54567			2e-42
Contig_54584			2e-129
Contig_56232	MAP3K4	Mitogen-activated protein kinase kinase kinase 4	2e-142	C. gigas	Male germ-line sex determination
Contig_56234			1e-115
Contig_56642	ZFP39	Zinc finger protein 39	2e-11	M. musculus	Spermatogenesis
Contig_58462	SCAT	Vacuolar protein sorting-associated protein 54	7e-94	C. gigas	Spermatid development
Contig_58884	CYP17A1	Steroid 17-alpha-hydroxylase/17,20 lyase	0	C. gigas	Sex differentiation
Contig_59067	EGFR	Epidermal growth factor receptor	2e-29	D. melanogaster	Gonad development
Contig_59743	EGH	Beta-1,4-mannosyltransferase egh	6e-17	D. melanogaster	Germ cell development Oogenesis
Contig_64875	TDRD1	Tudor domain-containing protein 1	1e-15	C. gigas	Germ cell development Spermatogenesis
Contig_66930	NR2C2	Nuclear receptor subfamily 2 group C member 2	0	C. gigas	Spermatogenesis
Contig_67157	FNG	Fringe glycosyltransferase	3e-95	P. fucata	Oogenesis
