# Supplementary material for: Gonad transcriptome analysis of pearl oyster Pinctada margaritifera: identification of potential sex differentiation and sex determining genes
Source: BMC Genomics. 2014 Jun 18;15:491. doi: 10.1186/1471-2164-15-491 (PMC4082630; doi:10.1186/1471-2164-15-491)
Supplement: Supplementary file 5 — Additional file 5: Table S5: Differentially expressed contigs and their best annotations. (XLSX 595 KB) [file 12864_2014_6195_MOESM5_ESM.xlsx]

## Sheet: Feuil1
Contig name	Length	Database	Accession	Description	Evalue	% identity	Cluster	Group
Contig_21	3863	pfu_proteins	pfu_aug1.0_10709.1_02965	pfu_aug1.0_10709.1_02965	1e-112	76.2	1	Males&Females
Contig_21	3863	cgigas_proteins	gi|405951985|gb|EKC19847.1|	hypothetical protein CGI_10007458 [Crassostrea gigas]	0	73.6	1	Males&Females
Contig_21	3863	swissprot	AXDN1_HUMAN	[BBH] AXDN1_HUMAN (sp:Q5T1B0) Axonemal dynein light chain domain-containing protein 1 OS=Homo sapiens GN=AXDND1 PE=1 SV=1	1e-137	33.2	1	Males&Females
Contig_21	3863	refseq_protein	XP_783451.3	ref|XP_783451.3| PREDICTED: axonemal dynein light chain domain-containing protein 1-like [Strongylocentrotus purpuratus]	0	45.2	1	Males&Females
Contig_21	3863	other_tigr	ZebraFish:TC367847	TC367847 UniRef100_A7YT51 Cluster: Zgc:136773 protein; n=1; Danio rerio|Rep: Zgc:136773 protein - Danio rerio (Zebrafish) (Brachydanio rerio), complete	0.009	100	1	Males&Females
Contig_21	3863	other_unigene	Dr.5469	Dr.5469 Zgc:136773 ## GENE: zgc:136773 ## CHR: 7	0.003	100	1	Males&Females
Contig_21	3863	pfam	Ax_dynein_light	C3Y2S2_BRAFL/212-397 PF10211.4;Ax_dynein_light;	2e-70	68.3	1	Males&Females
Contig_23	3673	pfu_proteins	pfu_aug1.0_1798.1_51418	pfu_aug1.0_1798.1_51418	1e-32	28.8	2	Males&Females
Contig_23	3673	cgigas_proteins	gi|405959133|gb|EKC25197.1|	hypothetical protein CGI_10014876 [Crassostrea gigas]	1e-95	47.1	2	Males&Females
Contig_23	3673	refseq_protein	XP_002613218.1	ref|XP_002613218.1| hypothetical protein BRAFLDRAFT_73151 [Branchiostoma floridae]	5e-79	43.4	2	Males&Females
Contig_23	3673	pfam	Pfam-B_204719	A9V3E9_MONBE/1-269 PB204719; Pfam-B_204719;	3e-18	34.7	2	Males&Females
Contig_24	7068	pfu_proteins	pfu_aug1.0_82306.1_71172	pfu_aug1.0_82306.1_71172	1e-276	80.5	5	Males
Contig_24	7068	cgigas_proteins	gi|405950184|gb|EKC18186.1|	hypothetical protein CGI_10014625 [Crassostrea gigas]	1e-254	41.3	5	Males
Contig_24	7068	swissprot	DBNLA_XENLA	[BBH] DBNLA_XENLA (sp:Q7ZXQ9) Drebrin-like protein A OS=Xenopus laevis GN=dbnl-a PE=2 SV=1	2e-38	43.5	5	Males
Contig_24	7068	refseq_protein	XP_003384674.1	ref|XP_003384674.1| PREDICTED: drebrin-like protein-like [Amphimedon queenslandica]	3e-40	48.9	5	Males
Contig_24	7068	refseq_rna	XM_001363411.2	ref|XM_001363411.2| PREDICTED: Monodelphis domestica drebrin-like protein-like, transcript variant 2 (LOC100012607), mRNA	5e-07	88.5	5	Males
Contig_24	7068	other_tigr	ZebraFish:TC426528	TC426528 similar to UniRef100_Q4SVL5 Cluster: Chromosome undetermined SCAF13756, whole genome shotgun sequence; n=1; Tetraodon nigroviridis|Rep: Chromosome undetermined SCAF13756, whole genome shotgun sequence - Tetraodon nigroviridis (Green puffer), partial (58%)	4e-06	82.8	5	Males
Contig_24	7068	other_unigene	Dr.77702	Dr.77702 Drebrin-like b ## GENE: dbnlb ## CHR: 8	1e-06	82.8	5	Males
Contig_24	7068	pfam	Cofilin_ADF	E9G2K6_DAPPU/10-133 PF00241.15;Cofilin_ADF;	2e-33	61.3	5	Males
Contig_45	2759	pfu_proteins	pfu_aug1.0_746.1_15225	pfu_aug1.0_746.1_15225	0	93.4	3	Males
Contig_45	2759	cgigas_proteins	gi|405964801|gb|EKC30247.1|	Glycogen phosphorylase, muscle form [Crassostrea gigas]	0	75.5	3	Males
Contig_45	2759	swissprot	PYGM_MOUSE	[BBH] PYGM_MOUSE (sp:Q9WUB3) Glycogen phosphorylase, muscle form OS=Mus musculus GN=Pygm PE=1 SV=3	0	65.1	3	Males
Contig_45	2759	refseq_protein	NP_035354.1	ref|NP_035354.1| glycogen phosphorylase, muscle form [Mus musculus]	0	65.1	3	Males
Contig_45	2759	refseq_rna	NM_204392.1	ref|NM_204392.1| Gallus gallus phosphorylase, glycogen, liver (PYGL), mRNA_x0001_gb|AY271349.1| Gallus gallus glycogen phosphorylase mRNA, complete cds	5e-08	88.7	3	Males
Contig_45	2759	other_tigr	Fugu:TC8852	TC8852 homologue to UniRef100_UPI000065CF54 Cluster: Glycogen phosphorylase, muscle form (Myophosphorylase).; n=1; Takifugu rubripes|Rep: Glycogen phosphorylase, muscle form (Myophosphorylase). - Takifugu rubripes, partial (58%)	4e-06	88	3	Males
Contig_45	2759	other_unigene	Dr.76123	Dr.76123 Phosphorylase, glycogen (muscle) b ## GENE: pygmb ## CHR: 7	2e-06	85.9	3	Males
Contig_45	2759	pfam	Phosphorylase	Q596I0_CRAGI/114-832 PF00343.15;Phosphorylase;	0	66.2	3	Males
Contig_50	3531	pfu_proteins	pfu_aug1.0_4742.1_30788	pfu_aug1.0_4742.1_30788	4e-105	94.3	1	Males&Females
Contig_50	3531	cgigas_proteins	gi|405957220|gb|EKC23448.1|	Tetratricopeptide repeat protein 16 [Crassostrea gigas]	1e-302	69.7	1	Males&Females
Contig_50	3531	swissprot	TTC16_MACFA	[BBH] TTC16_MACFA (sp:Q95LZ5) Tetratricopeptide repeat protein 16 OS=Macaca fascicularis GN=TTC16 PE=2 SV=1	6e-92	32.9	1	Males&Females
Contig_50	3531	refseq_protein	XP_002736593.1	ref|XP_002736593.1| PREDICTED: tetratricopeptide repeat domain 16-like [Saccoglossus kowalevskii]	0	49.9	1	Males&Females
Contig_50	3531	refseq_rna	XM_002596336.1	ref|XM_002596336.1| Branchiostoma floridae hypothetical protein, mRNA	2e-07	81.4	1	Males&Females
Contig_50	3531	pfam	TPR_11	C3Z537_BRAFL/266-333 PF13414.1;TPR_11;	6e-28	86.8	1	Males&Females
Contig_53	3430	pfu_proteins	pfu_aug1.0_58.1_07335	pfu_aug1.0_58.1_07335	2e-173	98	2	Males&Females
Contig_53	3430	cgigas_proteins	gi|405961686|gb|EKC27451.1|	Vegetative incompatibility protein HET-E-1 [Crassostrea gigas]	0	58	2	Males&Females
Contig_53	3430	swissprot	YY46_NOSS1	YY46_NOSS1 (sp:Q8YRI1) Uncharacterized WD repeat-containing protein alr3466 OS=Nostoc sp. (strain PCC 7120 / UTEX 2576) GN=alr3466 PE=4 SV=1	2e-19	20.5	2	Males&Females
Contig_53	3430	refseq_protein	XP_002610696.1	ref|XP_002610696.1| hypothetical protein BRAFLDRAFT_117940 [Branchiostoma floridae]	0	54	2	Males&Females
Contig_53	3430	pfam	WD40	C3XZE2_BRAFL/697-735 PF00400.27;WD40;	4e-10	74.4	2	Males&Females
Contig_61	1994	pfu_proteins	pfu_aug1.0_3644.1_30481	pfu_aug1.0_3644.1_30481	5e-117	82.5	1	Males&Females
Contig_61	1994	cgigas_proteins	gi|405957005|gb|EKC23244.1|	hypothetical protein CGI_10020924 [Crassostrea gigas]	4e-201	68.8	1	Males&Females
Contig_61	1994	refseq_protein	XP_002587086.1	ref|XP_002587086.1| hypothetical protein BRAFLDRAFT_130097 [Branchiostoma floridae]	1e-161	56.2	1	Males&Females
Contig_61	1994	refseq_rna	XM_794105.3	ref|XM_794105.3| PREDICTED: Strongylocentrotus purpuratus uncharacterized LOC594672 (LOC594672), mRNA	8e-09	86.1	1	Males&Females
Contig_68	970						3	Males
Contig_76	3683	pfu_proteins	pfu_aug1.0_16808.1_18392	pfu_aug1.0_16808.1_18392	2e-200	83.5	4	Males
Contig_76	3683	cgigas_proteins	gi|405958765|gb|EKC24858.1|	DNA polymerase nu [Crassostrea gigas]	4e-62	52.3	4	Males
Contig_76	3683	swissprot	DPOLN_MOUSE	[BBH] DPOLN_MOUSE (sp:Q7TQ07) DNA polymerase nu OS=Mus musculus GN=Poln PE=2 SV=2	1e-107	37.1	4	Males
Contig_76	3683	refseq_protein	XP_002806721.2	ref|XP_002806721.2| PREDICTED: LOW QUALITY PROTEIN: DNA polymerase nu-like [Callithrix jacchus]	1e-108	34.3	4	Males
Contig_76	3683	other_unigene	Hs.617928	Hs.617928 Transcribed locus	0.007	93.5	4	Males
Contig_76	3683	pfam	DNA_pol_A	F1NCR5_CHICK/246-654 PF00476.15;DNA_pol_A;	5e-89	45	4	Males
Contig_81	2956	pfu_proteins	pfu_aug1.0_1569.1_44066	pfu_aug1.0_1569.1_44066	2e-127	43.6	2	Males&Females
Contig_81	2956	cgigas_proteins	gi|405970298|gb|EKC35214.1|	Melanoma inhibitory activity protein 3 [Crassostrea gigas]	7e-08	20.6	2	Males&Females
Contig_81	2956	refseq_protein	XP_001328312.1	ref|XP_001328312.1| hypothetical protein [Trichomonas vaginalis G3]	1e-13	19.6	2	Males&Females
Contig_81	2956	pfam	Pfam-B_175603	D0A0Q7_TRYB9/1-1663 PB175603; Pfam-B_175603;	1e-10	17.7	2	Males&Females
Contig_93	3767	pfu_proteins	pfu_aug1.0_19463.1_47309	pfu_aug1.0_19463.1_47309	2e-240	44.6	6	Males
Contig_93	3767	cgigas_proteins	gi|405957466|gb|EKC23674.1|	Dynein heavy chain 5, axonemal [Crassostrea gigas]	1e-251	44	6	Males
Contig_93	3767	swissprot	DYH8_MOUSE	DYH8_MOUSE (sp:Q91XQ0) Dynein heavy chain 8, axonemal OS=Mus musculus GN=Dnahc8 PE=2 SV=2	0	40.5	6	Males
Contig_93	3767	refseq_protein	XP_002608387.1	ref|XP_002608387.1| hypothetical protein BRAFLDRAFT_267223 [Branchiostoma floridae]	0	47.1	6	Males
Contig_93	3767	refseq_rna	XM_228058.7	ref|XM_228058.7| PREDICTED: Rattus norvegicus dynein, axonemal, heavy chain 8 (Dnah8), mRNA	3e-16	86.5	6	Males
Contig_93	3767	other_unigene	Hs.520106	Hs.520106 Dynein, axonemal, heavy chain 8 ## GENE: DNAH8 ## CYTOBAND: 6p21.2	1e-10	87.5	6	Males
Contig_93	3767	pfam	DHC_N1	C3Y600_BRAFL/165-723 PF08385.7;DHC_N1;	0	61.2	6	Males
Contig_97	1064	pfu_proteins	pfu_aug1.0_27545.1_33623	pfu_aug1.0_27545.1_33623	1e-97	83.3	9	Females
Contig_97	1064	cgigas_proteins	gi|405953523|gb|EKC21170.1|	Chromatin assembly factor 1 subunit A [Crassostrea gigas]	2e-37	42	9	Females
Contig_97	1064	other_unigene	Tru.924	Tru.924 Transcribed locus	0.009	100	9	Females
Contig_103	2280	pfu_proteins	pfu_aug1.0_20278.1_47373	pfu_aug1.0_20278.1_47373	3e-119	85.9	3	Males
Contig_103	2280	cgigas_proteins	gi|405968601|gb|EKC33659.1|	DC-STAMP domain-containing protein 1 [Crassostrea gigas]	1e-192	53.2	3	Males
Contig_103	2280	swissprot	DCST1_MOUSE	[BBH] DCST1_MOUSE (sp:Q059Y8) DC-STAMP domain-containing protein 1 OS=Mus musculus GN=Dcst1 PE=2 SV=1	2e-80	30.6	3	Males
Contig_103	2280	refseq_protein	XP_001120450.1	ref|XP_001120450.1| PREDICTED: DC-STAMP domain-containing protein 1-like [Apis mellifera]	1e-117	34.9	3	Males
Contig_103	2280	other_unigene	Hs.432638	Hs.432638 SRY (sex determining region Y)-box 11 ## GENE: SOX11 ## CYTOBAND: 2p25	0.001	100	3	Males
Contig_103	2280	pfam	DC_STAMP	E0VPK3_PEDHC/404-594 PF07782.8;DC_STAMP;	5e-40	40.8	3	Males
Contig_118	1266	pfu_proteins	pfu_aug1.0_7719.1_09621	tubulin beta chain-like	4e-166	95	1	Males&Females
Contig_118	1266	cgigas_proteins	gi|405965590|gb|EKC30953.1|	Tubulin beta chain [Crassostrea gigas]	1e-166	95.7	1	Males&Females
Contig_118	1266	swissprot	TBB_PIG	TBB_PIG (sp:P02554) Tubulin beta chain OS=Sus scrofa PE=1 SV=1	1e-165	95	1	Males&Females
Contig_118	1266	refseq_protein	XP_001632008.1	ref|XP_001632008.1| predicted protein [Nematostella vectensis]	1e-164	95.4	1	Males&Females
Contig_118	1266	refseq_rna	XM_003727191.1	ref|XM_003727191.1| PREDICTED: Strongylocentrotus purpuratus beta-tubulin (SP-beta1), transcript variant 2 (LOC373275), mRNA	0	86.3	1	Males&Females
Contig_118	1266	other_tigr	ZebraFish:TC385718	TC385718 UniRef100_Q6IQJ2 Cluster: Zgc:55461; n=1; Danio rerio|Rep: Zgc:55461 - Danio rerio (Zebrafish) (Brachydanio rerio), complete	1e-143	82.3	1	Males&Females
Contig_118	1266	other_unigene	Dr.4248	Dr.4248 Zgc:55461 ## GENE: zgc:55461 ## CHR: 5	1e-144	82.3	1	Males&Females
Contig_118	1266	pfam	Tubulin_C	F2UT66_9EUKA/261-383 PF03953.12;Tubulin_C;	5e-64	95.9	1	Males&Females
Contig_123	1576	pfu_proteins	pfu_aug1.0_42188.1_48481	pfu_aug1.0_42188.1_48481	1e-244	99.1	5	Males
Contig_123	1576	cgigas_proteins	gi|405963072|gb|EKC28676.1|	Tubulin alpha-3 chain [Crassostrea gigas]	5e-246	100	5	Males
Contig_123	1576	swissprot	TBA1A_RAT	[BBH] TBA1A_RAT (sp:P68370) Tubulin alpha-1A chain OS=Rattus norvegicus GN=Tuba1a PE=1 SV=1	0	95.3	5	Males
Contig_123	1576	refseq_protein	XP_002738175.1	ref|XP_002738175.1| PREDICTED: GL12416-like isoform 2 [Saccoglossus kowalevskii]	0	97	5	Males
Contig_123	1576	refseq_rna	XM_001630104.1	ref|XM_001630104.1| Nematostella vectensis predicted protein (NEMVEDRAFT_v1g188665) partial mRNA	0	81.6	5	Males
Contig_123	1576	other_tigr	ZebraFish:TC373215	TC373215 UniRef100_Q6NWK7 Cluster: Tuba1 protein; n=1; Danio rerio|Rep: Tuba1 protein - Danio rerio (Zebrafish) (Brachydanio rerio), complete	1e-146	80	5	Males
Contig_123	1576	other_unigene	Hs.349695	Hs.349695 Tubulin, alpha 3c ## GENE: TUBA3C ## CYTOBAND: 13q11	1e-146	80.2	5	Males
Contig_123	1576	pfam	Tubulin	B3RTC5_TRIAD/23-246 PF00091.20;Tubulin;	1e-113	86.6	5	Males
Contig_126	1331	pfu_proteins	pfu_aug1.0_5192.1_45137	pfu_aug1.0_5192.1_45137	1e-134	67	3	Males
Contig_126	1331	cgigas_proteins	gi|405958789|gb|EKC24881.1|	Arginine kinase [Crassostrea gigas]	1e-145	71.1	3	Males
Contig_126	1331	swissprot	KARG_LIOJA	[BBH] KARG_LIOJA (sp:O15990) Arginine kinase OS=Liolophura japonica PE=2 SV=1	1e-136	68	3	Males
Contig_126	1331	refseq_protein	XP_827001.1	ref|XP_827001.1| arginine kinase [Trypanosoma brucei brucei strain 927/4 GUTat10.1]	1e-105	56.1	3	Males
Contig_126	1331	pfam	ATP-gua_Ptrans	Q9NKV6_9MOLL/108-349 PF00217.14;ATP-gua_Ptrans;	3e-94	67.8	3	Males
Contig_128	3668	pfu_proteins	pfu_aug1.0_19615.1_25812	pfu_aug1.0_19615.1_25812	1e-82	82	2	Males&Females
Contig_128	3668	swissprot	CT111_MOUSE	[BBH] CT111_MOUSE (sp:Q9D722) Uncharacterized protein C20orf111 homolog OS=Mus musculus PE=2 SV=1	2e-07	68.3	2	Males&Females
Contig_128	3668	refseq_protein	XP_002593601.1	ref|XP_002593601.1| hypothetical protein BRAFLDRAFT_284112 [Branchiostoma floridae]	7e-09	73.2	2	Males&Females
Contig_128	3668	refseq_rna	XM_003691542.1	ref|XM_003691542.1| PREDICTED: Apis florea uncharacterized LOC100866371, transcript variant 2 (LOC100866371), mRNA	6e-08	87.1	2	Males&Females
Contig_128	3668	pfam	Pfam-B_6977	C3ZCV9_BRAFL/271-315 PB006977; Pfam-B_6977;	6e-10	73.2	2	Males&Females
Contig_135	704	pfu_proteins	pfu_aug1.0_32735.1_55438	pfu_aug1.0_32735.1_55438	1e-08	75.8	5	Males
Contig_135	704						5	Males
Contig_138	1414	other_tigr	ZebraFish:CT602154	CT602154 similar to UniRef100_A8KAY2 Cluster: Fibrillin 3; n=1; Homo sapiens|Rep: Fibrillin 3 - Homo sapiens (Human), partial (0%)	0.003	93.5	4	Males
Contig_147	1335						4	Males
Contig_190	927						4	Males
Contig_196	4120	pfu_proteins	pfu_aug1.0_13747.1_46671	pfu_aug1.0_13747.1_46671	0	67.2	3	Males
Contig_196	4120	cgigas_proteins	gi|405950981|gb|EKC18932.1|	OTU domain-containing protein 3 [Crassostrea gigas]	7e-06	27.1	3	Males
Contig_196	4120	refseq_protein	XP_002937628.1	ref|XP_002937628.1| PREDICTED: hypothetical protein LOC100496475 [Xenopus (Silurana) tropicalis]	1e-61	26.4	3	Males
Contig_196	4120	other_tigr	ZebraFish:CT656053	CT656053 similar to UniRef100_A9VEG6 Cluster: Predicted protein; n=1; Monosiga brevicollis MX1|Rep: Predicted protein - Monosiga brevicollis MX1, partial (18%)	4e-05	100	3	Males
Contig_196	4120	other_unigene	Dr.99785	Dr.99785 Transcribed locus ## CHR: 8	0.0002	100	3	Males
Contig_196	4120	pfam	RVT_1	C7C210_SCHJA/345-582 PF00078.22;RVT_1;	6e-17	29.8	3	Males
Contig_208	2324						4	Males
Contig_235	1156						4	Males
Contig_236	865						4	Males
Contig_241	2412	pfu_proteins	pfu_aug1.0_4785.1_45031	pfu_aug1.0_4785.1_45031	3e-37	86	2	Males&Females
Contig_241	2412	cgigas_proteins	gi|405950860|gb|EKC18819.1|	hypothetical protein CGI_10010848 [Crassostrea gigas]	3e-38	59.2	2	Males&Females
Contig_241	2412	swissprot	FA54A_DANRE	[BBH] FA54A_DANRE (sp:Q08BD8) Protein FAM54A OS=Danio rerio GN=fam54a PE=2 SV=1	3e-17	28.3	2	Males&Females
Contig_241	2412	refseq_protein	XP_001631732.1	ref|XP_001631732.1| predicted protein [Nematostella vectensis]	3e-24	38.4	2	Males&Females
Contig_256	1628	pfu_proteins	pfu_aug1.0_3181.1_23205	pfu_aug1.0_3181.1_23205	2e-51	58.5	3	Males
Contig_256	1628	other_tigr	ZebraFish:EB767391	EB767391 weakly similar to UniRef100_UPI0000610EB2 Cluster: Platelet-derived growth factor receptor-like protein precursor (PDGF receptor beta-like tumor suppressor).; n=1; Gallus gallus|Rep: Platelet-derived growth factor receptor-like protein precursor (PDGF receptor beta-like tumor suppressor). - Gallus gallus, partial (5%)	0.004	93.5	3	Males
Contig_257	3518	pfu_proteins	pfu_aug1.0_30312.1_04733	pfu_aug1.0_30312.1_04733	2e-101	91.1	1	Males&Females
Contig_257	3518	refseq_protein	XP_001195971.2	ref|XP_001195971.2| PREDICTED: uncharacterized protein LOC756624 [Strongylocentrotus purpuratus]	3e-30	28.8	1	Males&Females
Contig_257	3518	other_unigene	Hs.83286	Hs.83286 KDEL (Lys-Asp-Glu-Leu) containing 2 ## GENE: KDELC2 ## CYTOBAND: 11q22.3	0.007	100	1	Males&Females
Contig_257	3518	pfam	Pfam-B_287484	A7S294_NEMVE/241-713 PB287484; Pfam-B_287484;	5e-31	27.6	1	Males&Females
Contig_270	3800	pfu_proteins	pfu_aug1.0_1405.1_37000	pfu_aug1.0_1405.1_37000	2e-34	97.1	1	Males&Females
Contig_270	3800	cgigas_proteins	gi|405956905|gb|EKC23148.1|	Armadillo repeat-containing protein 3 [Crassostrea gigas]	8e-73	79.4	1	Males&Females
Contig_270	3800	swissprot	ARMC3_HUMAN	ARMC3_HUMAN (sp:Q5W041) Armadillo repeat-containing protein 3 OS=Homo sapiens GN=ARMC3 PE=2 SV=2	3e-40	55.2	1	Males&Females
Contig_270	3800	refseq_protein	XP_002734164.1	ref|XP_002734164.1| PREDICTED: CG13326-like [Saccoglossus kowalevskii]	2e-55	65.8	1	Males&Females
Contig_270	3800	pfam	EDR1	C3Z8W1_BRAFL/679-821 PF14381.1;EDR1;	5e-48	62.9	1	Males&Females
Contig_277	324						4	Males
Contig_278	625						3	Males
Contig_279	8900	pfu_proteins	pfu_aug1.0_5636.1_45261	pfu_aug1.0_5636.1_45261	0	65.7	2	Males&Females
Contig_279	8900	cgigas_proteins	gi|405973349|gb|EKC38068.1|	CD2-associated protein [Crassostrea gigas]	1e-56	83.4	2	Males&Females
Contig_279	8900	swissprot	CD2AP_MOUSE	[BBH] CD2AP_MOUSE (sp:Q9JLQ0) CD2-associated protein OS=Mus musculus GN=Cd2ap PE=1 SV=3	4e-30	44.8	2	Males&Females
Contig_279	8900	refseq_protein	XP_002589790.1	ref|XP_002589790.1| hypothetical protein BRAFLDRAFT_90471 [Branchiostoma floridae]	1e-32	33.7	2	Males&Females
Contig_279	8900	pfam	SH3_2	C3ZNR9_BRAFL/126-179 PF07653.12;SH3_2;	7e-14	71.7	2	Males&Females
Contig_285	725						4	Males
Contig_287	1381						4	Males
Contig_297	3780	pfu_proteins	pfu_aug1.0_9001.1_17396	pfu_aug1.0_9001.1_17396	5e-93	64.3	5	Males
Contig_297	3780	cgigas_proteins	gi|405975055|gb|EKC39651.1|	Meiosis inhibitor protein 1 [Crassostrea gigas]	1e-33	33.7	5	Males
Contig_297	3780	swissprot	MEII1_MOUSE	[BBH] MEII1_MOUSE (sp:Q9D4I2) Meiosis inhibitor protein 1 OS=Mus musculus GN=Mei1 PE=2 SV=3	2e-51	22.4	5	Males
Contig_297	3780	refseq_protein	NP_001124027.1	ref|NP_001124027.1| meiosis inhibitor protein 1 [Rattus norvegicus]	1e-50	22.1	5	Males
Contig_297	3780	other_tigr	ZebraFish:TC380386	TC380386 similar to UniRef100_Q4SA21 Cluster: Chromosome 12 SCAF14692, whole genome shotgun sequence; n=1; Tetraodon nigroviridis|Rep: Chromosome 12 SCAF14692, whole genome shotgun sequence - Tetraodon nigroviridis (Green puffer), partial (94%)	0.009	100	5	Males
Contig_297	3780	other_unigene	Dr.148402	Dr.148402 Malectin ## GENE: mlec	0.003	100	5	Males
Contig_297	3780	pfam	Pfam-B_5143	MEII1_MOUSE/66-1303 PB005143; Pfam-B_5143;	4e-51	22.4	5	Males
Contig_313	3174	pfu_proteins	pfu_aug1.0_22263.1_04203	pfu_aug1.0_22263.1_04203	6e-10	45	5	Males
Contig_313	3174						5	Males
Contig_318	2643						4	Males
Contig_320	3402	pfu_proteins	pfu_aug1.0_7309.1_02422	pfu_aug1.0_7309.1_02422	5e-128	81.7	1	Males&Females
Contig_320	3402	cgigas_proteins	gi|405969600|gb|EKC34562.1|	hypothetical protein CGI_10021126 [Crassostrea gigas]	9e-223	58.1	1	Males&Females
Contig_320	3402	swissprot	F161A_XENLA	[BBH] F161A_XENLA (sp:Q66KE9) Protein FAM161A OS=Xenopus laevis GN=fam161a PE=2 SV=1	6e-64	34.4	1	Males&Females
Contig_320	3402	refseq_protein	XP_002735485.1	ref|XP_002735485.1| PREDICTED: hypothetical protein [Saccoglossus kowalevskii]	1e-114	36.3	1	Males&Females
Contig_320	3402	pfam	UPF0564	C3XS23_BRAFL/324-696 PF10595.4;UPF0564;	1e-81	44.2	1	Males&Females
Contig_324	4216	pfu_proteins	pfu_aug1.0_6741.1_09424	pfu_aug1.0_6741.1_09424	1e-40	68	1	Males&Females
Contig_324	4216	cgigas_proteins	gi|405973087|gb|EKC37819.1|	SH3 domain-binding glutamic acid-rich protein [Crassostrea gigas]	7e-06	32.5	1	Males&Females
Contig_324	4216	swissprot	AIM21_CLAL4	AIM21_CLAL4 (sp:C4XXB1) Altered inheritance of mitochondria protein 21 OS=Clavispora lusitaniae (strain ATCC 42720) GN=AIM21 PE=3 SV=1	6e-06	28.8	1	Males&Females
Contig_324	4216	refseq_protein	XP_002734403.1	ref|XP_002734403.1| PREDICTED: hypothetical protein [Saccoglossus kowalevskii]	2e-09	27	1	Males&Females
Contig_324	4216	pfam	Pfam-B_160449	B0EDU9_ENTDI/1-331 PB160449; Pfam-B_160449;	5e-09	26.3	1	Males&Females
Contig_327	1624	pfu_proteins	pfu_aug1.0_2492.1_30136	pfu_aug1.0_2492.1_30136	3e-65	59.6	4	Males
Contig_327	1624	other_tigr	Fugu:TC9747	TC9747 similar to UniRef100_Q4SHY8 Cluster: Chromosome 5 SCAF14581, whole genome shotgun sequence; n=1; Tetraodon nigroviridis|Rep: Chromosome 5 SCAF14581, whole genome shotgun sequence - Tetraodon nigroviridis (Green puffer), partial (44%)	0.009	100	4	Males
Contig_344	2245	pfu_proteins	pfu_aug1.0_1277.1_43975	pfu_aug1.0_1277.1_43975	7e-165	76.9	3	Males
Contig_344	2245	cgigas_proteins	gi|405958785|gb|EKC24877.1|	Kelch-like protein 10 [Crassostrea gigas]	2e-183	58.7	3	Males
Contig_344	2245	swissprot	KLH10_RAT	KLH10_RAT (sp:Q6JEL3) Kelch-like protein 10 OS=Rattus norvegicus GN=Klhl10 PE=2 SV=1	1e-124	40.8	3	Males
Contig_344	2245	refseq_protein	XP_418155.1	ref|XP_418155.1| PREDICTED: kelch-like protein 10 [Gallus gallus]	1e-126	42	3	Males
Contig_344	2245	other_unigene	Tru.3403	Tru.3403 Transcribed locus, moderately similar to NP_989857.1 calsequestrin-2 precursor [Gallus gallus]	0.005	100	3	Males
Contig_344	2245	pfam	BTB	Q4R8X6_MACFA/29-136 PF00651.26;BTB;	1e-18	44.4	3	Males
Contig_348	2642	pfu_proteins	pfu_aug1.0_42598.1_55864	pfu_aug1.0_42598.1_55864	3e-20	90	1	Males&Females
Contig_348	2642	cgigas_proteins	gi|405972927|gb|EKC37673.1|	hypothetical protein CGI_10024228 [Crassostrea gigas]	4e-28	65.6	1	Males&Females
Contig_348	2642	refseq_protein	XP_002586338.1	ref|XP_002586338.1| hypothetical protein BRAFLDRAFT_132233 [Branchiostoma floridae]	1e-19	44.1	1	Males&Females
Contig_348	2642	pfam	Pfam-B_295325	C3ZYP7_BRAFL/1-525 PB295325; Pfam-B_295325;	2e-20	44.5	1	Males&Females
Contig_350	1006						4	Males
Contig_359	2154	pfu_proteins	pfu_aug1.0_35298.1_04926	pfu_aug1.0_35298.1_04926	2e-94	85.6	5	Males
Contig_359	2154						5	Males
Contig_364	8871	pfu_proteins	pfu_aug1.0_18172.1_03898	pfu_aug1.0_18172.1_03898	1e-299	80.6	6	Males
Contig_364	8871	cgigas_proteins	gi|405976974|gb|EKC41449.1|	dispatched-like protein 1 [Crassostrea gigas]	0	51.2	6	Males
Contig_364	8871	swissprot	PTHD2_MOUSE	PTHD2_MOUSE (sp:A3KFU9) Patched domain-containing protein 2 OS=Mus musculus GN=Ptchd2 PE=2 SV=1	3e-18	26.1	6	Males
Contig_364	8871	refseq_protein	XP_001638864.1	ref|XP_001638864.1| predicted protein [Nematostella vectensis]	1e-145	31.5	6	Males
Contig_364	8871	pfam	Patched	A7RP60_NEMVE/866-1041 PF02460.13;Patched;	7e-42	52.4	6	Males
Contig_370	1958	pfu_proteins	pfu_aug1.0_4741.1_59586	pfu_aug1.0_4741.1_59586	4e-15	25.5	6	Males
Contig_370	1958	cgigas_proteins	gi|405961452|gb|EKC27253.1|	hypothetical protein CGI_10010103 [Crassostrea gigas]	4e-145	76	6	Males
Contig_370	1958	swissprot	K0895_MOUSE	[BBH] K0895_MOUSE (sp:Q7TQE7) Uncharacterized protein KIAA0895 OS=Mus musculus GN=Kiaa0895 PE=2 SV=2	1e-104	55.8	6	Males
Contig_370	1958	refseq_protein	XP_002586000.1	ref|XP_002586000.1| hypothetical protein BRAFLDRAFT_255724 [Branchiostoma floridae]	1e-113	60.4	6	Males
Contig_370	1958	pfam	DUF1704	C3ZZM1_BRAFL/36-324 PF08014.6;DUF1704;	1e-99	60.2	6	Males
Contig_376	938						3	Males
Contig_377	2948	pfu_proteins	pfu_aug1.0_3997.1_08783	pfu_aug1.0_3997.1_08783	4e-77	86.6	3	Males
Contig_377	2948	cgigas_proteins	gi|405976637|gb|EKC41137.1|	Tumor protein p53-inducible nuclear protein 1 [Crassostrea gigas]	3e-32	56.4	3	Males
Contig_377	2948	swissprot	T53I1_HUMAN	[BBH] T53I1_HUMAN (sp:Q96A56) Tumor protein p53-inducible nuclear protein 1 OS=Homo sapiens GN=TP53INP1 PE=1 SV=1	1e-07	30.2	3	Males
Contig_377	2948	refseq_protein	XP_001368955.1	ref|XP_001368955.1| PREDICTED: tumor protein p53-inducible nuclear protein 1-like [Monodelphis domestica]	2e-08	32	3	Males
Contig_377	2948	other_tigr	ZebraFish:TC452078	TC452078 similar to UniRef100_Q2V8S5 Cluster: Urease alpha subunit; n=1; uncultured marine organism|Rep: Urease alpha subunit - uncultured marine organism, partial (5%)	0.007	100	3	Males
Contig_377	2948	other_unigene	Hs.543114	Hs.543114 Transcribed locus	0.0004	96.6	3	Males
Contig_377	2948	pfam	Pfam-B_3276	E7FBW6_DANRE/1-152 PB003276; Pfam-B_3276;	6e-09	33.5	3	Males
Contig_389	640	pfu_proteins	pfu_aug1.0_12673.1_10501	pfu_aug1.0_12673.1_10501	1e-53	73.9	3	Males
Contig_389	640						3	Males
Contig_398	1695						4	Males
Contig_401	2269	pfu_proteins	pfu_aug1.0_3018.1_01303	pfu_aug1.0_3018.1_01303	3e-14	35.6	1	Males&Females
Contig_401	2269	swissprot	PRSKL_PINFU	PRSKL_PINFU (sp:C0J7L8) Prisilkin-39 OS=Pinctada fucata PE=1 SV=1	2e-06	40.3	1	Males&Females
Contig_401	2269	refseq_protein	XP_002597856.1	ref|XP_002597856.1| hypothetical protein BRAFLDRAFT_247636 [Branchiostoma floridae]	4e-25	41.6	1	Males&Females
Contig_401	2269	other_unigene	Dr.75058	Dr.75058 Fibroblast growth factor receptor 4 ## GENE: fgfr4 ## CHR: 21	0.007	96.2	1	Males&Females
Contig_401	2269	pfam	Pfam-B_4792	A7RZR5_NEMVE/1-192 PB004792; Pfam-B_4792;	4e-15	41	1	Males&Females
Contig_420	770	pfu_proteins	pfu_aug1.0_42188.1_48481	pfu_aug1.0_42188.1_48481	4e-139	99.6	7	Females
Contig_420	770	cgigas_proteins	gi|405965638|gb|EKC31000.1|	Tubulin alpha-1C chain [Crassostrea gigas]	3e-138	98.8	7	Females
Contig_420	770	swissprot	TBA1A_RAT	TBA1A_RAT (sp:P68370) Tubulin alpha-1A chain OS=Rattus norvegicus GN=Tuba1a PE=1 SV=1	1e-137	93.8	7	Females
Contig_420	770	refseq_protein	XP_002606151.1	ref|XP_002606151.1| hypothetical protein BRAFLDRAFT_115374 [Branchiostoma floridae]	1e-136	94.9	7	Females
Contig_420	770	refseq_rna	XM_003405431.1	ref|XM_003405431.1| PREDICTED: Loxodonta africana tubulin alpha-1C chain-like (LOC100670866), mRNA	1e-133	82.9	7	Females
Contig_420	770	other_tigr	ZebraFish:TC373215	TC373215 UniRef100_Q6NWK7 Cluster: Tuba1 protein; n=1; Danio rerio|Rep: Tuba1 protein - Danio rerio (Zebrafish) (Brachydanio rerio), complete	1e-127	82.6	7	Females
Contig_420	770	other_unigene	Dr.11310	Dr.11310 Tubulin, alpha 1 ## GENE: tuba1 ## CHR: 23	1e-128	82.6	7	Females
Contig_420	770	pfam	Tubulin	A7RQB6_NEMVE/3-226 PF00091.20;Tubulin;	9e-83	83.1	7	Females
Contig_422	168						4	Males
Contig_443	615	pfu_proteins	pfu_aug1.0_730.1_36665	pfu_aug1.0_730.1_36665	2e-72	100	7	Females
Contig_443	615	cgigas_proteins	gi|405965637|gb|EKC30999.1|	Tubulin alpha-1C chain [Crassostrea gigas]	3e-71	99.2	7	Females
Contig_443	615	swissprot	TBA2_PATVU	TBA2_PATVU (sp:P41383) Tubulin alpha-2/alpha-4 chain OS=Patella vulgata GN=TUB2 PE=2 SV=1	5e-81	96.1	7	Females
Contig_443	615	refseq_protein	XP_002580033.1	ref|XP_002580033.1| alpha tubulin [Schistosoma mansoni]	3e-80	98.4	7	Females
Contig_443	615	refseq_rna	NM_001190982.1	ref|NM_001190982.1| Danio rerio tubulin, alpha 1, like 2 (tuba1l2), mRNA	1e-75	82.4	7	Females
Contig_443	615	other_tigr	ZebraFish:TC373215	TC373215 UniRef100_Q6NWK7 Cluster: Tuba1 protein; n=1; Danio rerio|Rep: Tuba1 protein - Danio rerio (Zebrafish) (Brachydanio rerio), complete	5e-77	82.4	7	Females
Contig_443	615	other_unigene	Dr.11310	Dr.11310 Tubulin, alpha 1 ## GENE: tuba1 ## CHR: 23	2e-77	82.4	7	Females
Contig_443	615	pfam	Tubulin	A8CKC8_9CAEN/3-226 PF00091.20;Tubulin;	6e-77	94.4	7	Females
Contig_450	6703	pfu_proteins	pfu_aug1.0_4475.1_59525	serine/threonine-protein kinase	9e-56	81.1	6	Males
Contig_450	6703	cgigas_proteins	gi|405960436|gb|EKC26361.1|	Putative serine/threonine-protein kinase C05D10.2, partial [Crassostrea gigas]	4e-228	75.4	6	Males
Contig_450	6703	swissprot	MK15_RAT	[BBH] MK15_RAT (sp:Q9Z2A6) Mitogen-activated protein kinase 15 OS=Rattus norvegicus GN=Mapk15 PE=1 SV=2	1e-122	44.1	6	Males
Contig_450	6703	refseq_protein	XP_784349.3	ref|XP_784349.3| PREDICTED: putative serine/threonine-protein kinase C05D10.2-like [Strongylocentrotus purpuratus]	1e-152	48.4	6	Males
Contig_450	6703	refseq_rna	XM_002740036.1	ref|XM_002740036.1| PREDICTED: Saccoglossus kowalevskii mitogen activated protein kinase 3-like (LOC100369249), mRNA	5e-19	78.3	6	Males
Contig_450	6703	other_tigr	ZebraFish:TC443464	TC443464 UniRef100_UPI0000D8E122 Cluster: mitogen-activated protein kinase 15; n=1; Danio rerio|Rep: mitogen-activated protein kinase 15 - Danio rerio, complete	3e-10	88.2	6	Males
Contig_450	6703	other_unigene	Dr.85115	Dr.85115 Mitogen-activated protein kinase 15 ## GENE: mapk15 ## CHR: Un	9e-11	88.2	6	Males
Contig_450	6703	pfam	Pkinase	C3YL59_BRAFL/18-308 PF00069.20;Pkinase;	1e-127	75.8	6	Males
Contig_454	7752	pfu_proteins	pfu_aug1.0_4811.1_45041	pfu_aug1.0_4811.1_45041	3e-136	97.3	4	Males
Contig_454	7752	cgigas_proteins	gi|405950137|gb|EKC18141.1|	cGMP-dependent 3',5'-cyclic phosphodiesterase [Crassostrea gigas]	1e-266	46.8	4	Males
Contig_454	7752	swissprot	PDE2A_BOVIN	[BBH] PDE2A_BOVIN (sp:P14099) cGMP-dependent 3',5'-cyclic phosphodiesterase OS=Bos taurus GN=PDE2A PE=1 SV=2	0	62	4	Males
Contig_454	7752	refseq_protein	XP_002708565.1	ref|XP_002708565.1| PREDICTED: phosphodiesterase 2A [Oryctolagus cuniculus]	0	62	4	Males
Contig_454	7752	refseq_rna	XM_003692437.1	ref|XM_003692437.1| PREDICTED: Apis florea cGMP-dependent 3',5'-cyclic phosphodiesterase-like (LOC100866450), partial mRNA	5e-10	85.6	4	Males
Contig_454	7752	other_tigr	ZebraFish:TC407928	TC407928 homologue to UniRef100_UPI000065F221 Cluster: cGMP-dependent 3',5'-cyclic phosphodiesterase (Cyclic GMP-stimulated phosphodiesterase) (CGS-PDE) (cGSPDE).; n=1; Takifugu rubripes|Rep: cGMP-dependent 3',5'-cyclic phosphodiesterase (Cyclic GMP-stimulated phosphodiesterase) (CGS-PDE) (cGSPDE). - Takifugu rubripes, partial (34%)	0.0003	88	4	Males
Contig_454	7752	pfam	PDEase_I	D2HWN4_AILME/576-813 PF00233.14;PDEase_I;	5e-95	67.6	4	Males
Contig_480	1210						4	Males
Contig_481	2998	pfu_proteins	pfu_aug1.0_41507.1_26977	pfu_aug1.0_41507.1_26977	3e-125	41.2	5	Males
Contig_481	2998	cgigas_proteins	gi|405960831|gb|EKC26705.1|	hypothetical protein CGI_10028239 [Crassostrea gigas]	4e-19	36.8	5	Males
Contig_481	2998	swissprot	POL3_DROME	POL3_DROME (sp:P04323) Retrovirus-related Pol polyprotein from transposon 17.6 OS=Drosophila melanogaster GN=pol PE=4 SV=1	2e-72	36.1	5	Males
Contig_481	2998	refseq_protein	XP_002730823.1	ref|XP_002730823.1| PREDICTED: Gap-Pol polyprotein-like [Saccoglossus kowalevskii]	1e-126	44	5	Males
Contig_481	2998	pfam	RVT_1	E5SXV8_TRISP/1-170 PF00078.22;RVT_1;	3e-50	55.2	5	Males
Contig_489	2825	pfu_proteins	pfu_aug1.0_20386.1_54665	pfu_aug1.0_20386.1_54665	8e-06	52.4	2	Males&Females
Contig_489	2825						2	Males&Females
Contig_493	2485	pfu_proteins	pfu_aug1.0_3533.1_23348	pfu_aug1.0_3533.1_23348	4e-06	64.3	4	Males
Contig_493	2485						4	Males
Contig_496	3125	pfu_proteins	pfu_aug1.0_308436.1_21666	pfu_aug1.0_308436.1_21666	1e-23	96.2	4	Males
Contig_496	3125	cgigas_proteins	gi|405957881|gb|EKC24059.1|	hypothetical protein CGI_10026300 [Crassostrea gigas]	1e-11	44.5	4	Males
Contig_496	3125	swissprot	CDY2_HUMAN	CDY2_HUMAN (sp:Q9Y6F7) Testis-specific chromodomain protein Y 2 OS=Homo sapiens GN=CDY2A PE=1 SV=1	9e-07	41.4	4	Males
Contig_496	3125	refseq_protein	XP_002942691.1	ref|XP_002942691.1| PREDICTED: retrotransposable element Tf2 155 kDa protein type 1-like [Xenopus (Silurana) tropicalis]	4e-08	57.1	4	Males
Contig_496	3125	other_tigr	ZebraFish:TC397281	TC397281 UniRef100_UPI00015A76C0 Cluster: myosin VIIB; n=1; Danio rerio|Rep: myosin VIIB - Danio rerio, partial (96%)	0.002	91.7	4	Males
Contig_496	3125	other_unigene	Dr.51525	Dr.51525 PREDICTED: Danio rerio myosin VIIa-like (LOC558959), miscRNA ## CHR: 6	0.0006	91.7	4	Males
Contig_496	3125	pfam	Chromo	Q6R662_MELLI/1290-1340 PF00385.19;Chromo;	2e-08	54.7	4	Males
Contig_502	11140	pfu_proteins	pfu_aug1.0_5450.1_23793	pfu_aug1.0_5450.1_23793	1e-107	98.3	1	Males&Females
Contig_502	11140	cgigas_proteins	gi|405952219|gb|EKC20057.1|	Uncharacterized protein CXorf22 [Crassostrea gigas]	0	79.2	1	Males&Females
Contig_502	11140	swissprot	CX022_HUMAN	[BBH] CX022_HUMAN (sp:Q6ZTR5) Uncharacterized protein CXorf22 OS=Homo sapiens GN=CXorf22 PE=2 SV=3	1e-169	37.7	1	Males&Females
Contig_502	11140	refseq_protein	XP_002590771.1	ref|XP_002590771.1| hypothetical protein BRAFLDRAFT_121927 [Branchiostoma floridae]	0	48.3	1	Males&Females
Contig_502	11140	refseq_rna	XM_793375.3	ref|XM_793375.3| PREDICTED: Strongylocentrotus purpuratus uncharacterized LOC593920 (LOC593920), mRNA	1e-08	88.2	1	Males&Females
Contig_502	11140	other_unigene	Hs.722085	Hs.722085 Transcribed locus	0.005	96.4	1	Males&Females
Contig_502	11140	pfam	Pfam-B_1	F1PU80_CANFA/18-946 PB000001; Pfam-B_1;	0	39.3	1	Males&Females
Contig_507	3405	pfu_proteins	pfu_aug1.0_66.1_14778	pfu_aug1.0_66.1_14778	4e-10	47.4	5	Males
Contig_507	3405						5	Males
Contig_516	576						5	Males
Contig_518	3886	pfu_proteins	pfu_aug1.0_26663.1_47796	pfu_aug1.0_26663.1_47796	2e-40	65.5	5	Males
Contig_518	3886	cgigas_proteins	gi|405949994|gb|EKC18003.1|	hypothetical protein CGI_10016761 [Crassostrea gigas]	1e-09	61.9	5	Males
Contig_518	3886	swissprot	CCD79_MOUSE	[BBH] CCD79_MOUSE (sp:Q8C0V1) Coiled-coil domain-containing protein 79 OS=Mus musculus GN=Ccdc79 PE=1 SV=1	2e-52	36.7	5	Males
Contig_518	3886	refseq_protein	XP_003225394.1	ref|XP_003225394.1| PREDICTED: coiled-coil domain-containing protein 79-like [Anolis carolinensis]	2e-54	31.7	5	Males
Contig_518	3886	pfam	Pfam-B_28622	CCD79_MOUSE/1-711 PB028622; Pfam-B_28622;	4e-52	36.7	5	Males
Contig_525	2546	pfu_proteins	pfu_aug1.0_24705.1_26197	pfu_aug1.0_24705.1_26197	7e-148	94.7	1	Males&Females
Contig_525	2546	cgigas_proteins	gi|405958665|gb|EKC24770.1|	WD repeat-containing protein 66 [Crassostrea gigas]	1e-243	82.8	1	Males&Females
Contig_525	2546	swissprot	WDR66_HUMAN	[BBH] WDR66_HUMAN (sp:Q8TBY9) WD repeat-containing protein 66 OS=Homo sapiens GN=WDR66 PE=1 SV=2	1e-158	50.7	1	Males&Females
Contig_525	2546	refseq_protein	XP_002741792.1	ref|XP_002741792.1| PREDICTED: hypothetical protein [Saccoglossus kowalevskii]	0	66.9	1	Males&Females
Contig_525	2546	refseq_rna	XM_002741746.1	ref|XM_002741746.1| PREDICTED: Saccoglossus kowalevskii hypothetical protein LOC100377751 (LOC100377751), mRNA	3e-06	90.2	1	Males&Females
Contig_525	2546	pfam	WD40	C3XUL0_BRAFL/627-663 PF00400.27;WD40;	2e-08	69.4	1	Males&Females
Contig_534	3995	pfu_proteins	pfu_aug1.0_6114.1_59939	pfu_aug1.0_6114.1_59939	3e-121	87.2	3	Males
Contig_534	3995	cgigas_proteins	gi|405976742|gb|EKC41238.1|	Coenzyme Q-binding protein COQ10-like protein B, mitochondrial [Crassostrea gigas]	3e-76	71.5	3	Males
Contig_534	3995	swissprot	CQ10A_XENLA	[BBH] CQ10A_XENLA (sp:Q6DFA6) Coenzyme Q-binding protein COQ10 homolog A, mitochondrial OS=Xenopus laevis GN=coq10b-a PE=2 SV=1	3e-60	61.6	3	Males
Contig_534	3995	refseq_protein	NP_001072573.1	ref|NP_001072573.1| coenzyme Q10 homolog A [Xenopus (Silurana) tropicalis]	6e-59	61.6	3	Males
Contig_534	3995	pfam	Polyketide_cyc	Q0IHX6_XENTR/93-222 PF03364.15;Polyketide_cyc;	9e-49	68.2	3	Males
Contig_541	3296	pfu_proteins	pfu_aug1.0_1442.1_22592	pfu_aug1.0_1442.1_22592	1e-118	63.1	6	Males
Contig_541	3296	cgigas_proteins	gi|405957117|gb|EKC23351.1|	Ankyrin repeat domain-containing protein 26 [Crassostrea gigas]	7e-105	52.9	6	Males
Contig_541	3296	swissprot	ANKR7_MACFA	[BBH] ANKR7_MACFA (sp:Q4R3S3) Ankyrin repeat domain-containing protein 7 OS=Macaca fascicularis GN=ANKRD7 PE=2 SV=1	2e-40	43.7	6	Males
Contig_541	3296	refseq_protein	XP_002740321.1	ref|XP_002740321.1| PREDICTED: hypothetical protein [Saccoglossus kowalevskii]	4e-56	41.2	6	Males
Contig_541	3296	other_unigene	Hs.448754	Hs.448754 Chromosome 14 open reading frame 177 ## GENE: C14orf177 ## CYTOBAND: 14q32.2	0.006	100	6	Males
Contig_541	3296	pfam	Ank_2	E3TF17_ICTPU/38-129 PF12796.2;Ank_2;	5e-20	56.3	6	Males
Contig_558	1757	pfu_proteins	pfu_aug1.0_168068.1_57338	pfu_aug1.0_168068.1_57338	4e-25	72.6	1	Males&Females
Contig_558	1757						1	Males&Females
Contig_570	643	other_tigr	ZebraFish:TC365641	TC365641 zgc:154042	0.006	100	2	Males&Females
Contig_570	643	other_unigene	Dr.80050	Dr.80050 Cytochrome P450, family 4, subfamily V, polypeptide 7 ## GENE: cyp4v7 ## CHR: 14	0.002	100	2	Males&Females
Contig_580	3349	pfu_proteins	pfu_aug1.0_983.1_36768	pfu_aug1.0_983.1_36768	4E-311	90.7	4	Males
Contig_580	3349	cgigas_proteins	gi|405974148|gb|EKC38816.1|	Choline transporter-like protein 1 [Crassostrea gigas]	8e-117	45.2	4	Males
Contig_580	3349	swissprot	CTL1_TORMA	CTL1_TORMA (sp:Q9I9B9) Choline transporter-like protein 1 OS=Torpedo marmorata GN=slc44a1 PE=1 SV=1	1e-100	34	4	Males
Contig_580	3349	refseq_protein	XP_002589940.1	ref|XP_002589940.1| hypothetical protein BRAFLDRAFT_127837 [Branchiostoma floridae]	1e-139	39.9	4	Males
Contig_580	3349	refseq_rna	XM_965844.1	ref|XM_965844.1| PREDICTED: Tribolium castaneum similar to ctl transporter (LOC659546), mRNA	3e-06	91.5	4	Males
Contig_580	3349	pfam	Choline_transpo	C3ZNC3_BRAFL/290-608 PF04515.7;Choline_transpo;	4e-90	51.6	4	Males
Contig_585	6095	pfu_proteins	pfu_aug1.0_1190.1_07831	pfu_aug1.0_1190.1_07831	1e-151	87.3	6	Males
Contig_585	6095	cgigas_proteins	gi|405954726|gb|EKC22086.1|	Dynein heavy chain 2, axonemal [Crassostrea gigas]	0	61.1	6	Males
Contig_585	6095	swissprot	DNHD1_HUMAN	[BBH] DNHD1_HUMAN (sp:Q96M86) Dynein heavy chain domain-containing protein 1 OS=Homo sapiens GN=DNHD1 PE=1 SV=2	5e-71	22.7	6	Males
Contig_585	6095	refseq_protein	XP_002736613.1	ref|XP_002736613.1| PREDICTED: dynein heavy chain at 36C-like [Saccoglossus kowalevskii]	0	38.8	6	Males
Contig_585	6095	pfam	DHC_N2	B3RQX1_TRIAD/956-1425 PF08393.8;DHC_N2;	6e-87	36.6	6	Males
Contig_589	5364	pfu_proteins	pfu_aug1.0_23362.1_04291	pfu_aug1.0_23362.1_04291	2e-219	80.4	6	Males
Contig_589	5364	cgigas_proteins	gi|405958299|gb|EKC24441.1|	hypothetical protein CGI_10016407 [Crassostrea gigas]	2e-218	51.1	6	Males
Contig_589	5364	refseq_protein	XP_002604372.1	ref|XP_002604372.1| hypothetical protein BRAFLDRAFT_85465 [Branchiostoma floridae]	3e-37	28.1	6	Males
Contig_589	5364	pfam	Pfam-B_139072	C3YHE7_BRAFL/711-1039 PB139072; Pfam-B_139072;	9e-34	38.1	6	Males
Contig_594	6201	pfu_proteins	pfu_aug1.0_28945.1_19268	pfu_aug1.0_28945.1_19268	7e-189	85.7	6	Males
Contig_594	6201	cgigas_proteins	gi|405970474|gb|EKC35373.1|	Nucleoside diphosphate kinase [Crassostrea gigas]	0	48.9	6	Males
Contig_594	6201	swissprot	TXND3_CIOIN	TXND3_CIOIN (sp:Q95YJ5) Thioredoxin domain-containing protein 3 homolog OS=Ciona intestinalis GN=CiIC3 PE=2 SV=1	1e-12	24.9	6	Males
Contig_594	6201	refseq_protein	XP_002738289.1	ref|XP_002738289.1| PREDICTED: predicted protein-like [Saccoglossus kowalevskii]	0	39.7	6	Males
Contig_594	6201	pfam	Pfam-B_136689	A7T003_NEMVE/711-1509 PB136689; Pfam-B_136689;	1e-90	31.7	6	Males
Contig_603	1385	pfu_proteins	pfu_aug1.0_390.1_43641	pfu_aug1.0_390.1_43641	5e-07	25.6	3	Males
Contig_603	1385						3	Males
Contig_605	4107	pfu_proteins	pfu_aug1.0_6963.1_45545	pfu_aug1.0_6963.1_45545	2e-54	98	2	Males&Females
Contig_605	4107	cgigas_proteins	gi|405965527|gb|EKC30896.1|	Abnormal spindle-like microcephaly-associated-like protein [Crassostrea gigas]	6e-301	40.5	2	Males&Females
Contig_605	4107	swissprot	ASPM_GORGO	[BBH] ASPM_GORGO (sp:P62289) Abnormal spindle-like microcephaly-associated protein homolog OS=Gorilla gorilla gorilla GN=ASPM PE=2 SV=1	0	35.7	2	Males&Females
Contig_605	4107	refseq_protein	XP_787918.3	ref|XP_787918.3| PREDICTED: abnormal spindle-like microcephaly-associated protein homolog [Strongylocentrotus purpuratus]	0	36.8	2	Males&Females
Contig_605	4107	pfam	CH	A9VE53_MONBE/564-685 PF00307.26;CH;	2e-24	51.6	2	Males&Females
Contig_614	616	other_unigene	Hs.686606	Hs.686606 Transcribed locus	0.005	100	4	Males
Contig_616	3808	pfu_proteins	pfu_aug1.0_3512.1_08645	pfu_aug1.0_3512.1_08645	6e-182	49.6	3	Males
Contig_616	3808	swissprot	MUC5A_HUMAN	MUC5A_HUMAN (sp:P98088) Mucin-5AC (Fragments) OS=Homo sapiens GN=MUC5AC PE=1 SV=3	3e-08	23.7	3	Males
Contig_616	3808	refseq_protein	XP_003722449.1	ref|XP_003722449.1| proteophosphoglycan 5 [Leishmania major strain Friedlin]	4e-17	33.7	3	Males
Contig_616	3808	other_unigene	Tru.2356	Tru.2356 Transcribed locus, strongly similar to NP_033474.1 tubulin alpha-1C chain [Mus musculus]	0.008	100	3	Males
Contig_616	3808	pfam	Pfam-B_13929	E9AEM8_LEIMA/321-6979 PB013929; Pfam-B_13929;	9e-18	30.9	3	Males
Contig_617	3287	pfu_proteins	pfu_aug1.0_20130.1_11289	pfu_aug1.0_20130.1_11289	3e-06	22.3	5	Males
Contig_617	3287	swissprot	MUC6_HUMAN	MUC6_HUMAN (sp:Q6W4X9) Mucin-6 OS=Homo sapiens GN=MUC6 PE=1 SV=3	4e-08	22.1	5	Males
Contig_617	3287	refseq_protein	XP_812368.1	ref|XP_812368.1| hypothetical protein [Trypanosoma cruzi strain CL Brener]	6e-10	26.9	5	Males
Contig_617	3287	pfam	Pfam-B_420458	Q4DDC0_TRYCR/1-361 PB420458; Pfam-B_420458;	5e-11	26.9	5	Males
Contig_619	627						1	Males&Females
Contig_639	1073	pfu_proteins	pfu_aug1.0_26089.1_40610	pfu_aug1.0_26089.1_40610	3e-79	63.3	4	Males
Contig_639	1073	cgigas_proteins	gi|405955577|gb|EKC22641.1|	Doublesex- and mab-3-related transcription factor A2 [Crassostrea gigas]	4e-14	38.1	4	Males
Contig_639	1073	swissprot	DMRT1_MOUSE	DMRT1_MOUSE (sp:Q9QZ59) Doublesex- and mab-3-related transcription factor 1 OS=Mus musculus GN=Dmrt1 PE=1 SV=2	1e-12	42.7	4	Males
Contig_639	1073	refseq_protein	NP_446158.1	ref|NP_446158.1| doublesex- and mab-3-related transcription factor 1 [Rattus norvegicus]	4e-12	26.8	4	Males
Contig_639	1073	pfam	DM	D2XMR6_SACKO/18-64 PF00751.13;DM;	4e-09	61.4	4	Males
Contig_662	7477	pfu_proteins	pfu_aug1.0_1541.1_00757	pfu_aug1.0_1541.1_00757	5e-129	18.4	5	Males
Contig_662	7477	cgigas_proteins	gi|405953564|gb|EKC21201.1|	PC4 and SFRS1-interacting protein [Crassostrea gigas]	3e-08	20	5	Males
Contig_662	7477	refseq_protein	XP_653447.1	ref|XP_653447.1| Viral A-type inclusion protein repeat [Entamoeba histolytica HM-1:IMSS]	2e-17	17.3	5	Males
Contig_662	7477	pfam	Pfam-B_414693	C4M610_ENTHI/181-1729 PB414693; Pfam-B_414693;	2e-18	17.3	5	Males
Contig_674	1794	pfu_proteins	pfu_aug1.0_1485.1_07973	pfu_aug1.0_1485.1_07973	1e-171	96.4	9	Females
Contig_674	1794	cgigas_proteins	gi|405957557|gb|EKC23761.1|	DNA (cytosine-5)-methyltransferase 1, partial [Crassostrea gigas]	1e-194	73.8	9	Females
Contig_674	1794	swissprot	DNMT1_PARLI	DNMT1_PARLI (sp:Q27746) DNA (cytosine-5)-methyltransferase PliMCI OS=Paracentrotus lividus GN=DNMT PE=2 SV=1	1e-180	57.1	9	Females
Contig_674	1794	refseq_protein	XP_003730410.1	ref|XP_003730410.1| PREDICTED: DNA (cytosine-5)-methyltransferase PliMCI-like [Strongylocentrotus purpuratus]	1e-178	58.2	9	Females
Contig_674	1794	refseq_rna	XM_002598265.1	ref|XM_002598265.1| Branchiostoma floridae hypothetical protein, mRNA	1e-13	79.7	9	Females
Contig_674	1794	other_unigene	Hs.202672	Hs.202672 DNA (cytosine-5-)-methyltransferase 1 ## GENE: DNMT1 ## CYTOBAND: 19p13.2	0.0009	82.1	9	Females
Contig_674	1794	pfam	DNMT1-RFD	C3YZQ2_BRAFL/50-185 PF12047.3;DNMT1-RFD;	1e-62	82.4	9	Females
Contig_675	2721	pfu_proteins	pfu_aug1.0_35851.1_48210	pfu_aug1.0_35851.1_48210	2e-77	85.6	9	Females
Contig_675	2721	cgigas_proteins	gi|405953523|gb|EKC21170.1|	Chromatin assembly factor 1 subunit A [Crassostrea gigas]	2e-149	55.5	9	Females
Contig_675	2721	swissprot	CAF1A_DANRE	[BBH] CAF1A_DANRE (sp:A0JMK9) Chromatin assembly factor 1 subunit A OS=Danio rerio GN=chaf1a PE=1 SV=1	2e-40	27.9	9	Females
Contig_675	2721	refseq_protein	XP_002602050.1	ref|XP_002602050.1| hypothetical protein BRAFLDRAFT_94449 [Branchiostoma floridae]	1e-69	33.5	9	Females
Contig_675	2721	refseq_rna	XM_001629244.1	ref|XM_001629244.1| Nematostella vectensis predicted protein (NEMVEDRAFT_v1g211889) partial mRNA	7e-10	92.5	9	Females
Contig_675	2721	other_tigr	ZebraFish:TC402783	TC402783	0.006	93.5	9	Females
Contig_675	2721	other_unigene	Dr.139454	Dr.139454 Transcribed locus, strongly similar to XP_001334485.1 PREDICTED: transmembrane protein 26-like [Danio rerio]	0.002	93.5	9	Females
Contig_675	2721	pfam	Pfam-B_1253	A7SGE5_NEMVE/1-179 PB001253; Pfam-B_1253;	1e-16	31.7	9	Females
Contig_676	1770						5	Males
Contig_678	3933	pfu_proteins	pfu_aug1.0_12308.1_53800	pfu_aug1.0_12308.1_53800	7e-99	41.1	1	Males&Females
Contig_678	3933	cgigas_proteins	gi|405972763|gb|EKC37513.1|	ATP-dependent Clp protease ATP-binding subunit clpX-like, mitochondrial [Crassostrea gigas]	2e-103	38.7	1	Males&Females
Contig_678	3933	swissprot	CLPX_MOUSE	CLPX_MOUSE (sp:Q9JHS4) ATP-dependent Clp protease ATP-binding subunit clpX-like, mitochondrial OS=Mus musculus GN=Clpx PE=1 SV=2	1e-102	47.2	1	Males&Females
Contig_678	3933	refseq_protein	NP_001004581.1	ref|NP_001004581.1| ATP-dependent Clp protease ATP-binding subunit clpX-like, mitochondrial [Danio rerio]	1e-105	40.5	1	Males&Females
Contig_678	3933	refseq_rna	NM_011802.2	ref|NM_011802.2| Mus musculus caseinolytic peptidase X (E.coli) (Clpx), transcript variant 1, mRNA	4e-06	87.3	1	Males&Females
Contig_678	3933	other_unigene	Hs.113823	Hs.113823 ClpX caseinolytic peptidase X homolog (E. coli) ## GENE: CLPX ## CYTOBAND: 15q22.31	0.0005	86.8	1	Males&Females
Contig_678	3933	pfam	AAA_2	E9GF28_DAPPU/217-436 PF07724.9;AAA_2;	3e-64	58.3	1	Males&Females
Contig_679	2277	pfu_proteins	pfu_aug1.0_4190.1_08838	pfu_aug1.0_4190.1_08838	5e-140	91.4	2	Males&Females
Contig_679	2277	cgigas_proteins	gi|405965527|gb|EKC30896.1|	Abnormal spindle-like microcephaly-associated-like protein [Crassostrea gigas]	3e-127	50.6	2	Males&Females
Contig_679	2277	swissprot	ASPM_PONPY	ASPM_PONPY (sp:P62294) Abnormal spindle-like microcephaly-associated protein homolog OS=Pongo pygmaeus GN=ASPM PE=2 SV=1	1e-102	38.5	2	Males&Females
Contig_679	2277	refseq_protein	XP_002192393.1	ref|XP_002192393.1| PREDICTED: asp (abnormal spindle) homolog, microcephaly associated (Drosophila), partial [Taeniopygia guttata]	1e-105	38.4	2	Males&Females
Contig_679	2277	other_tigr	ZebraFish:TC440191	TC440191 UniRef100_A4S045 Cluster: Predicted protein; n=1; Ostreococcus lucimarinus CCE9901|Rep: Predicted protein - Ostreococcus lucimarinus (strain CCE9901), partial (7%)	0.005	100	2	Males&Females
Contig_679	2277	other_unigene	Dr.45448	Dr.45448 Transcribed locus ## CHR: 6	0.002	100	2	Males&Females
Contig_697	2930	pfu_proteins	pfu_aug1.0_2603.1_30167	pfu_aug1.0_2603.1_30167	7e-101	86.4	3	Males
Contig_697	2930	cgigas_proteins	gi|405972188|gb|EKC36974.1|	Kelch-like protein 3 [Crassostrea gigas]	3e-50	26.2	3	Males
Contig_697	2930	swissprot	KLH12_DANRE	KLH12_DANRE (sp:Q5U374) Kelch-like protein 12 OS=Danio rerio GN=klhl12 PE=2 SV=2	5e-47	25.8	3	Males
Contig_697	2930	refseq_protein	XP_002594427.1	ref|XP_002594427.1| hypothetical protein BRAFLDRAFT_119957 [Branchiostoma floridae]	1e-57	26	3	Males
Contig_697	2930	other_tigr	Fugu:CA591136	CA591136 similar to UniRef100_Q4RS04 Cluster: Chromosome 7 SCAF15001, whole genome shotgun sequence; n=1; Tetraodon nigroviridis|Rep: Chromosome 7 SCAF15001, whole genome shotgun sequence - Tetraodon nigroviridis (Green puffer), partial (34%)	0.004	100	3	Males
Contig_697	2930	pfam	BTB	B3S7E4_TRIAD/22-133 PF00651.26;BTB;	2e-10	31.5	3	Males
Contig_708	6346	pfu_proteins	pfu_aug1.0_729.1_22277	pfu_aug1.0_729.1_22277	2e-225	92.1	1	Males&Females
Contig_708	6346	cgigas_proteins	gi|405953930|gb|EKC21494.1|	hypothetical protein CGI_10003849 [Crassostrea gigas]	0	73.2	1	Males&Females
Contig_708	6346	swissprot	YC006_HUMAN	[BBH] YC006_HUMAN (sp:Q6ZUG5) Uncharacterized protein FLJ43738 OS=Homo sapiens PE=2 SV=1	4e-88	40.1	1	Males&Females
Contig_708	6346	refseq_protein	XP_001191000.2	ref|XP_001191000.2| PREDICTED: uncharacterized protein FLJ43738-like [Strongylocentrotus purpuratus]	0	49.6	1	Males&Females
Contig_708	6346	pfam	Pfam-B_9327	C3YVA4_BRAFL/291-1115 PB009327; Pfam-B_9327;	0	51	1	Males&Females
Contig_730	1360	pfu_proteins	pfu_aug1.0_18046.1_25694	pfu_aug1.0_18046.1_25694	9e-29	93.7	3	Males
Contig_730	1360	cgigas_proteins	gi|405975532|gb|EKC40091.1|	Synaptonemal complex protein 3 [Crassostrea gigas]	4e-56	83.8	3	Males
Contig_730	1360	swissprot	SYCP3_HUMAN	[BBH] SYCP3_HUMAN (sp:Q8IZU3) Synaptonemal complex protein 3 OS=Homo sapiens GN=SYCP3 PE=1 SV=1	4e-38	50.3	3	Males
Contig_730	1360	refseq_protein	NP_001108302.1	ref|NP_001108302.1| synaptonemal complex protein 3 [Xenopus laevis]	9e-42	53.5	3	Males
Contig_730	1360	refseq_rna	NM_001114830.1	ref|NM_001114830.1| Xenopus laevis synaptonemal complex protein 3 (sycp3), mRNA_x0001_gb|BC157743.1| Xenopus laevis hypothetical protein LOC100137700, mRNA (cDNA clone MGC:181878 IMAGE:7390385), complete cds	6e-06	87.9	3	Males
Contig_730	1360	pfam	Cor1	C3ZM03_BRAFL/88-217 PF04803.7;Cor1;	8e-28	48.5	3	Males
Contig_731	2339	refseq_protein	XP_002734056.1	ref|XP_002734056.1| PREDICTED: breast cancer associated 3-like [Saccoglossus kowalevskii]	3e-19	36.7	2	Males&Females
Contig_731	2339	pfam	Pfam-B_25567	C3ZUW0_BRAFL/1-162 PB025567; Pfam-B_25567;	3e-19	35.7	2	Males&Females
Contig_740	876						1	Males&Females
Contig_742	4165	pfu_proteins	pfu_aug1.0_86728.1_71287	pfu_aug1.0_86728.1_71287	3e-182	88.3	9	Females
Contig_742	4165	cgigas_proteins	gi|405962038|gb|EKC27752.1|	Protocadherin Fat 4 [Crassostrea gigas]	0	56.9	9	Females
Contig_742	4165	swissprot	STAN_DROME	STAN_DROME (sp:Q9V5N8) Protocadherin-like wing polarity protein stan OS=Drosophila melanogaster GN=stan PE=1 SV=4	6e-70	27.5	9	Females
Contig_742	4165	refseq_protein	XP_002592547.1	ref|XP_002592547.1| hypothetical protein BRAFLDRAFT_133692 [Branchiostoma floridae]	3e-81	29.6	9	Females
Contig_742	4165	pfam	Cadherin	B3MLQ6_DROAN/1038-1140 PF00028.12;Cadherin;	5e-10	40.8	9	Females
Contig_757	658						2	Males&Females
Contig_774	2482	pfu_proteins	pfu_aug1.0_1705.1_08070	pfu_aug1.0_1705.1_08070	2e-10	54.2	4	Males
Contig_774	2482	other_tigr	Fugu:TC9173	TC9173 homologue to UniRef100_UPI0000660797 Cluster: Interstitial collagenase precursor (Matrix metalloproteinase-1) (MMP-1) (Fibroblast collagenase) [Contains: 22 kDa interstitial collagenase; 27 kDa interstitial collagenase].; n=1; Takifugu rubripes|Rep: Interstitial collagenase precursor (Matrix metalloproteinase-1) (MMP-1) (Fibroblast collagenase) [Contains: 22 kDa interstitial collagenase; 2…	0.0009	96.2	4	Males
Contig_779	2551	pfu_proteins	pfu_aug1.0_49.1_14749	pfu_aug1.0_49.1_14749	3e-86	49.3	2	Males&Females
Contig_779	2551	cgigas_proteins	gi|405974973|gb|EKC39576.1|	hypothetical protein CGI_10017215 [Crassostrea gigas]	3e-27	29.4	2	Males&Females
Contig_779	2551	other_unigene	Dr.114689	Dr.114689 Family with sequence similarity 116, member B ## GENE: fam116b	0.008	100	2	Males&Females
Contig_802	2710	pfu_proteins	pfu_aug1.0_631.1_43760	pfu_aug1.0_631.1_43760	2e-159	93.4	1	Males&Females
Contig_802	2710	cgigas_proteins	gi|405964160|gb|EKC29677.1|	Uncharacterized protein C4orf37-like protein [Crassostrea gigas]	1e-263	78.9	1	Males&Females
Contig_802	2710	swissprot	CD037_DANRE	[BBH] CD037_DANRE (sp:Q08BC4) Uncharacterized protein C4orf37 homolog OS=Danio rerio GN=zgc:153987 PE=2 SV=1	1e-112	41	1	Males&Females
Contig_802	2710	refseq_protein	XP_002731483.1	ref|XP_002731483.1| PREDICTED: predicted protein-like [Saccoglossus kowalevskii]	0	57.3	1	Males&Females
Contig_802	2710	pfam	Pfam-B_3025	A9V0P7_MONBE/1-561 PB003025; Pfam-B_3025;	3e-27	25.6	1	Males&Females
Contig_832	2770	pfu_proteins	pfu_aug1.0_10193.1_24693	pfu_aug1.0_10193.1_24693	6e-15	58.8	5	Males
Contig_832	2770						5	Males
Contig_853	3072	pfu_proteins	pfu_aug1.0_6486.1_60038	pfu_aug1.0_6486.1_60038	2e-23	60.3	5	Males
Contig_853	3072						5	Males
Contig_864	1713	pfu_proteins	pfu_aug1.0_3512.1_08645	pfu_aug1.0_3512.1_08645	1e-38	44.3	3	Males
Contig_864	1713						3	Males
Contig_867	1464	pfu_proteins	pfu_aug1.0_42179.1_55844	pfu_aug1.0_42179.1_55844	2e-06	35.9	1	Males&Females
Contig_867	1464						1	Males&Females
Contig_883	2636	pfu_proteins	pfu_aug1.0_2422.1_15815	pfu_aug1.0_2422.1_15815	9e-127	95.1	1	Males&Females
Contig_883	2636	cgigas_proteins	gi|405964919|gb|EKC30358.1|	Forkhead box protein J1-A [Crassostrea gigas]	4e-135	78.3	1	Males&Females
Contig_883	2636	swissprot	FXJ1A_XENLA	[BBH] FXJ1A_XENLA (sp:Q708W2) Forkhead box protein J1-A OS=Xenopus laevis GN=foxj1-a PE=2 SV=1	5e-54	36.4	1	Males&Females
Contig_883	2636	refseq_protein	NP_001158438.1	ref|NP_001158438.1| forkhead box J1 [Saccoglossus kowalevskii]	6e-87	43.1	1	Males&Females
Contig_883	2636	refseq_rna	XM_002607112.1	ref|XM_002607112.1| Branchiostoma floridae hypothetical protein, mRNA	7e-10	84.2	1	Males&Females
Contig_883	2636	other_unigene	Tru.857	Tru.857 Transcribed locus	0.005	100	1	Males&Females
Contig_883	2636	pfam	Fork_head	B5THL8_SACKO/128-223 PF00250.13;Fork_head;	3e-43	84	1	Males&Females
Contig_896	1434	pfu_proteins	pfu_aug1.0_148549.1_42775	pfu_aug1.0_148549.1_42775	3e-99	93.4	2	Males&Females
Contig_896	1434	cgigas_proteins	gi|405952555|gb|EKC20352.1|	Protein lap4 [Crassostrea gigas]	7e-80	67.3	2	Males&Females
Contig_896	1434	swissprot	LRC40_HUMAN	LRC40_HUMAN (sp:Q9H9A6) Leucine-rich repeat-containing protein 40 OS=Homo sapiens GN=LRRC40 PE=1 SV=1	6e-20	27.7	2	Males&Females
Contig_896	1434	refseq_protein	XP_002740568.1	ref|XP_002740568.1| PREDICTED: CG10307-like [Saccoglossus kowalevskii]	9e-56	45.6	2	Males&Females
Contig_896	1434	pfam	LRR_5	D2KXW2_EPTBU/53-187 PF13306.1;LRR_5;	9e-08	35.3	2	Males&Females
Contig_902	7385	pfu_proteins	pfu_aug1.0_10512.1_39060	pfu_aug1.0_10512.1_39060	6e-114	96.3	2	Males&Females
Contig_902	7385	cgigas_proteins	gi|405973648|gb|EKC38349.1|	Pericentriolar material 1 protein [Crassostrea gigas]	2e-228	45.2	2	Males&Females
Contig_902	7385	swissprot	PCM1_CHICK	[BBH] PCM1_CHICK (sp:Q8AV28) Pericentriolar material 1 protein OS=Gallus gallus GN=PCM1 PE=2 SV=1	3e-76	29.6	2	Males&Females
Contig_902	7385	refseq_protein	XP_002611656.1	ref|XP_002611656.1| hypothetical protein BRAFLDRAFT_117108 [Branchiostoma floridae]	7e-90	33.2	2	Males&Females
Contig_902	7385	other_unigene	Hs.6459	Hs.6459 Solute carrier family 52, riboflavin transporter, member 2 ## GENE: SLC52A2 ## CYTOBAND: 8q24.3	0.004	96.4	2	Males&Females
Contig_902	7385	pfam	Pfam-B_4765	E7F5N7_DANRE/1411-2036 PB004765; Pfam-B_4765;	9e-79	33.4	2	Males&Females
Contig_916	1247	refseq_protein	ZP_02887884.1	ref|ZP_02887884.1| putative membrane protein, glycine-rich [Burkholderia graminis C4D1M]	2e-08	32.3	2	Males&Females
Contig_916	1247	pfam	Pfam-B_52404	C3ZVN6_BRAFL/1-285 PB052404; Pfam-B_52404;	6e-06	28.9	2	Males&Females
Contig_931	2159	pfu_proteins	pfu_aug1.0_56474.1_27401	pfu_aug1.0_56474.1_27401	2e-07	60	6	Males
Contig_931	2159						6	Males
Contig_940	3070	pfu_proteins	pfu_aug1.0_13490.1_10611	pfu_aug1.0_13490.1_10611	5e-132	54.9	2	Males&Females
Contig_940	3070	cgigas_proteins	gi|405974910|gb|EKC39522.1|	Glucocorticoid modulatory element-binding protein 1 [Crassostrea gigas]	1e-102	64.2	2	Males&Females
Contig_940	3070	swissprot	GMEB1_MOUSE	[BBH] GMEB1_MOUSE (sp:Q9JL60) Glucocorticoid modulatory element-binding protein 1 OS=Mus musculus GN=Gmeb1 PE=2 SV=2	2e-21	21.8	2	Males&Females
Contig_940	3070	refseq_protein	XP_002127326.1	ref|XP_002127326.1| PREDICTED: similar to LOC495295 protein [Ciona intestinalis]	6e-22	24.7	2	Males&Females
Contig_940	3070	other_unigene	Dr.78113	Dr.78113 Zgc:77390 ## GENE: zgc:77390 ## CHR: 3	0.009	100	2	Males&Females
Contig_940	3070	pfam	SAND	O17208_CAEEL/60-144 PF01342.16;SAND;	6e-12	44.7	2	Males&Females
Contig_943	2866	pfu_proteins	pfu_aug1.0_2327.1_22948	pfu_aug1.0_2327.1_22948	0	97.5	1	Males&Females
Contig_943	2866	cgigas_proteins	gi|405963851|gb|EKC29389.1|	IQ and ubiquitin-like domain-containing protein [Crassostrea gigas]	0	88.5	1	Males&Females
Contig_943	2866	swissprot	IQUB_MACFA	[BBH] IQUB_MACFA (sp:Q4R6T7) IQ and ubiquitin-like domain-containing protein OS=Macaca fascicularis GN=IQUB PE=2 SV=2	1e-180	50	1	Males&Females
Contig_943	2866	refseq_protein	XP_002734642.1	ref|XP_002734642.1| PREDICTED: hypothetical protein [Saccoglossus kowalevskii]	0	66.4	1	Males&Females
Contig_943	2866	refseq_rna	XM_001641637.1	ref|XM_001641637.1| Nematostella vectensis predicted protein (NEMVEDRAFT_v1g60296) partial mRNA	3e-18	83.7	1	Males&Females
Contig_943	2866	other_unigene	Hs.159650	Hs.159650 IQ motif and ubiquitin domain containing ## GENE: IQUB ## CYTOBAND: 7q31.32	1e-10	91.1	1	Males&Females
Contig_943	2866	pfam	ubiquitin	C3YAU2_BRAFL/1-67 PF00240.18;ubiquitin;	3e-16	61.2	1	Males&Females
Contig_951	5884	pfu_proteins	pfu_aug1.0_33759.1_33896	pfu_aug1.0_33759.1_33896	4e-193	43.3	2	Males&Females
Contig_951	5884	cgigas_proteins	gi|405958158|gb|EKC24313.1|	Actin-binding protein anillin [Crassostrea gigas]	0	58.9	2	Males&Females
Contig_951	5884	swissprot	ANLN_XENLA	[BBH] ANLN_XENLA (sp:Q801E2) Actin-binding protein anillin OS=Xenopus laevis GN=anln PE=1 SV=1	4e-76	33.3	2	Males&Females
Contig_951	5884	refseq_protein	XP_002735102.1	ref|XP_002735102.1| PREDICTED: hypothetical protein [Saccoglossus kowalevskii]	7e-80	40.6	2	Males&Females
Contig_951	5884	refseq_rna	XM_003455254.1	ref|XM_003455254.1| PREDICTED: Oreochromis niloticus actin-binding protein anillin-like (LOC100705359), mRNA	3e-14	91.3	2	Males&Females
Contig_951	5884	other_tigr	ZebraFish:CK680813	CK680813 UniRef100_A4IFW5 Cluster: Anln-like protein; n=1; Danio rerio|Rep: Anln-like protein - Danio rerio (Zebrafish) (Brachydanio rerio), partial (15%)	1e-05	87.5	2	Males&Females
Contig_951	5884	other_unigene	Dr.74227	Dr.74227 Si:ch211-197n10.2 ## GENE: si:ch211-197n10.2 ## CHR: 19	5e-06	87.5	2	Males&Females
Contig_951	5884	pfam	Pfam-B_117357	E2BJF8_9HYME/1-211 PB117357; Pfam-B_117357;	6e-46	61.9	2	Males&Females
Contig_957	1762	pfu_proteins	pfu_aug1.0_2249.1_51586	pfu_aug1.0_2249.1_51586	3e-233	92.1	4	Males
Contig_957	1762	cgigas_proteins	gi|405956923|gb|EKC23165.1|	hypothetical protein CGI_10017326 [Crassostrea gigas]	8e-120	55.3	4	Males
Contig_957	1762						4	Males
Contig_976	2225	pfu_proteins	pfu_aug1.0_272111.1_28772	pfu_aug1.0_272111.1_28772	1e-12	89.5	4	Males
Contig_976	2225	cgigas_proteins	gi|405960271|gb|EKC26210.1|	Putative phosphoglycerate mutase [Crassostrea gigas]	2e-112	77	4	Males
Contig_976	2225	swissprot	PGAM_DICDI	[BBH] PGAM_DICDI (sp:Q54NE6) Probable phosphoglycerate mutase OS=Dictyostelium discoideum GN=gpmA PE=1 SV=1	4e-94	65.3	4	Males
Contig_976	2225	refseq_protein	XP_638289.1	ref|XP_638289.1| phosphoglycerate mutase [Dictyostelium discoideum AX4]	7e-93	65.3	4	Males
Contig_976	2225	refseq_rna	XM_001427531.1	ref|XM_001427531.1| Paramecium tetraurelia hypothetical protein (GSPATT00030809001) partial mRNA	2e-12	88.3	4	Males
Contig_976	2225	other_tigr	ZebraFish:TC394965	TC394965 UniRef100_A7MCL3 Cluster: Pgam2 protein; n=2; Euteleostomi|Rep: Pgam2 protein - Danio rerio (Zebrafish) (Brachydanio rerio), complete	8e-05	84.8	4	Males
Contig_976	2225	other_unigene	Dr.76100	Dr.76100 Phosphoglycerate mutase 2 (muscle) ## GENE: pgam2 ## CHR: 21	3e-05	84.8	4	Males
Contig_976	2225	pfam	His_Phos_1	C8KI28_BRAPC/6-192 PF00300.17;His_Phos_1;	1e-73	68.8	4	Males
Contig_985	2917	pfu_proteins	pfu_aug1.0_1442.1_22594	pfu_aug1.0_1442.1_22594	2e-204	78.1	5	Males
Contig_985	2917	cgigas_proteins	gi|405969463|gb|EKC34434.1|	hypothetical protein CGI_10025796 [Crassostrea gigas]	1e-109	36.9	5	Males
Contig_985	2917						5	Males
Contig_997	14087	pfu_proteins	pfu_aug1.0_140.1_50672	pfu_aug1.0_140.1_50672	0	80.8	1	Males&Females
Contig_997	14087	cgigas_proteins	gi|405976574|gb|EKC41076.1|	Dynein beta chain, ciliary [Crassostrea gigas]	0	39.4	1	Males&Females
Contig_997	14087	swissprot	DYH5_HUMAN	DYH5_HUMAN (sp:Q8TE73) Dynein heavy chain 5, axonemal OS=Homo sapiens GN=DNAH5 PE=1 SV=3	1e-120	27.4	1	Males&Females
Contig_997	14087	refseq_protein	XP_783106.3	ref|XP_783106.3| PREDICTED: dynein heavy chain 8, axonemal-like [Strongylocentrotus purpuratus]	0	47.4	1	Males&Females
Contig_997	14087	refseq_rna	XM_002604166.1	ref|XM_002604166.1| Branchiostoma floridae hypothetical protein, mRNA	4e-09	92.5	1	Males&Females
Contig_997	14087	pfam	Dynein_heavy	C3YI86_BRAFL/4426-5208 PF03028.10;Dynein_heavy;	0	46.3	1	Males&Females
Contig_1003	4399	pfu_proteins	pfu_aug1.0_1980.1_58725	pfu_aug1.0_1980.1_58725	1e-132	77.5	2	Males&Females
Contig_1003	4399	cgigas_proteins	gi|405953843|gb|EKC21424.1|	Codanin-1 [Crassostrea gigas]	3e-144	34	2	Males&Females
Contig_1003	4399	swissprot	CDAN1_MOUSE	[BBH] CDAN1_MOUSE (sp:Q8CC12) Codanin-1 OS=Mus musculus GN=Cdan1 PE=2 SV=2	1e-111	33.1	2	Males&Females
Contig_1003	4399	refseq_protein	XP_784904.3	ref|XP_784904.3| PREDICTED: codanin-1-like [Strongylocentrotus purpuratus]	1e-144	31.2	2	Males&Females
Contig_1003	4399	pfam	Pfam-B_5286	E1BYJ8_CHICK/300-1238 PB005286; Pfam-B_5286;	1e-121	35.8	2	Males&Females
Contig_1004	3549	pfu_proteins	pfu_aug1.0_1777.1_08110	pfu_aug1.0_1777.1_08110	2e-20	90.6	2	Males&Females
Contig_1004	3549	cgigas_proteins	gi|405952671|gb|EKC20455.1|	Growth arrest-specific protein 2 [Crassostrea gigas]	2e-91	77.7	2	Males&Females
Contig_1004	3549	swissprot	GAS2_HUMAN	[BBH] GAS2_HUMAN (sp:O43903) Growth arrest-specific protein 2 OS=Homo sapiens GN=GAS2 PE=1 SV=1	3e-50	38.4	2	Males&Females
Contig_1004	3549	refseq_protein	XP_780477.3	ref|XP_780477.3| PREDICTED: growth arrest-specific protein 2-like [Strongylocentrotus purpuratus]	5e-55	42.9	2	Males&Females
Contig_1004	3549	pfam	CH	A7S571_NEMVE/42-163 PF00307.26;CH;	4e-25	48.7	2	Males&Females
Contig_1006	6961	pfu_proteins	pfu_aug1.0_27666.1_33632	pfu_aug1.0_27666.1_33632	2e-118	96.2	1	Males&Females
Contig_1006	6961	cgigas_proteins	gi|405972360|gb|EKC37133.1|	Calpain-7-like protein [Crassostrea gigas]	0	71.7	1	Males&Females
Contig_1006	6961	swissprot	ADGB_HUMAN	[BBH] ADGB_HUMAN (sp:Q8N7X0) Androglobin OS=Homo sapiens GN=ADGB PE=2 SV=3	1e-150	36.7	1	Males&Females
Contig_1006	6961	refseq_protein	XP_003724134.1	ref|XP_003724134.1| PREDICTED: androglobin isoform 2 [Strongylocentrotus purpuratus]	0	43.3	1	Males&Females
Contig_1006	6961	pfam	Peptidase_C2	Q5RH17_DANRE/24-201 PF00648.16;Peptidase_C2;	1e-48	57.5	1	Males&Females
Contig_1015	487						4	Males
Contig_1024	1727						5	Males
Contig_1030	1622	pfu_proteins	pfu_aug1.0_7614.1_67709	pfu_aug1.0_7614.1_67709	3e-76	67.4	1	Males&Females
Contig_1030	1622	cgigas_proteins	gi|405957821|gb|EKC24001.1|	Mechanosensory protein 2 [Crassostrea gigas]	2e-89	73.2	1	Males&Females
Contig_1030	1622	swissprot	STOM_HUMAN	STOM_HUMAN (sp:P27105) Erythrocyte band 7 integral membrane protein OS=Homo sapiens GN=STOM PE=1 SV=3	1e-73	57.2	1	Males&Females
Contig_1030	1622	refseq_protein	XP_780332.3	ref|XP_780332.3| PREDICTED: mechanosensory protein 2-like [Strongylocentrotus purpuratus]	2e-78	58.2	1	Males&Females
Contig_1030	1622	refseq_rna	NM_076501.4	ref|NM_076501.4| Caenorhabditis elegans STOmatin family member (sto-2) (sto-2) mRNA, complete cds	7e-15	83	1	Males&Females
Contig_1030	1622	other_tigr	ZebraFish:TC377889	TC377889 similar to UniRef100_Q4RFQ4 Cluster: Chromosome 16 SCAF15113, whole genome shotgun sequence; n=1; Tetraodon nigroviridis|Rep: Chromosome 16 SCAF15113, whole genome shotgun sequence - Tetraodon nigroviridis (Green puffer), partial (83%)	0.0002	80.7	1	Males&Females
Contig_1030	1622	other_unigene	Dr.111151	Dr.111151 Stomatin (EPB72)-like 3a ## GENE: stoml3a ## CHR: 15	8e-05	80.7	1	Males&Females
Contig_1030	1622	pfam	Band_7	C4PXB0_SCHMA/44-216 PF01145.20;Band_7;	7e-52	66.7	1	Males&Females
Contig_1040	9601	pfu_proteins	pfu_aug1.0_7448.1_52961	pfu_aug1.0_7448.1_52961	5e-152	90.9	2	Males&Females
Contig_1040	9601	cgigas_proteins	gi|405961390|gb|EKC27200.1|	Smaug-like protein 1 [Crassostrea gigas]	1e-178	36.8	2	Males&Females
Contig_1040	9601	swissprot	SMAG1_XENTR	[BBH] SMAG1_XENTR (sp:Q0IHW3) Protein Smaug homolog 1 OS=Xenopus tropicalis GN=samd4a PE=2 SV=1	3e-97	34.5	2	Males&Females
Contig_1040	9601	refseq_protein	XP_002735204.1	ref|XP_002735204.1| PREDICTED: smaug-like [Saccoglossus kowalevskii]	1e-103	37.3	2	Males&Females
Contig_1040	9601	pfam	Pfam-B_2385	Q9NW90_HUMAN/1-320 PB002385; Pfam-B_2385;	1e-44	33.6	2	Males&Females
Contig_1043	2249	pfu_proteins	pfu_aug1.0_12251.1_03208	pfu_aug1.0_12251.1_03208	6e-170	98.3	2	Males&Females
Contig_1043	2249	cgigas_proteins	gi|405971497|gb|EKC36332.1|	hypothetical protein CGI_10027229 [Crassostrea gigas]	0	91.4	2	Males&Females
Contig_1043	2249	swissprot	CF165_BOVIN	[BBH] CF165_BOVIN (sp:Q29RL1) UPF0704 protein C6orf165 homolog OS=Bos taurus PE=2 SV=2	0	61.1	2	Males&Females
Contig_1043	2249	refseq_protein	NP_001171855.1	ref|NP_001171855.1| uncharacterized protein LOC100369566 [Saccoglossus kowalevskii]	0	81.7	2	Males&Females
Contig_1043	2249	refseq_rna	XM_002603752.1	ref|XM_002603752.1| Branchiostoma floridae hypothetical protein, mRNA	2e-46	83.8	2	Males&Females
Contig_1043	2249	other_unigene	Hs.82921	Hs.82921 Chromosome 6 open reading frame 165 ## GENE: C6orf165 ## CYTOBAND: 6q15	3e-10	86.7	2	Males&Females
Contig_1043	2249	pfam	DUF3508	C3YIT5_BRAFL/213-497 PF12018.3;DUF3508;	1e-106	70.5	2	Males&Females
Contig_1050	6210	pfu_proteins	pfu_aug1.0_9520.1_68059	pfu_aug1.0_9520.1_68059	0	33.1	1	Males&Females
Contig_1050	6210	cgigas_proteins	gi|405973078|gb|EKC37810.1|	EF-hand calcium-binding domain-containing protein 6 [Crassostrea gigas]	0	71.6	1	Males&Females
Contig_1050	6210	swissprot	EFCB6_HUMAN	[BBH] EFCB6_HUMAN (sp:Q5THR3) EF-hand calcium-binding domain-containing protein 6 OS=Homo sapiens GN=EFCAB6 PE=1 SV=1	0	29.2	1	Males&Females
Contig_1050	6210	refseq_protein	XP_001197402.2	ref|XP_001197402.2| PREDICTED: EF-hand calcium-binding domain-containing protein 6-like [Strongylocentrotus purpuratus]	0	44	1	Males&Females
Contig_1050	6210	pfam	EF_hand_5	E2QSW5_CANFA/1434-1503 PF13499.1;EF_hand_5;	4e-15	54.7	1	Males&Females
Contig_1051	4462	pfu_proteins	pfu_aug1.0_3536.1_37634	pfu_aug1.0_3536.1_37634	5e-123	96.8	1	Males&Females
Contig_1051	4462	cgigas_proteins	gi|405961917|gb|EKC27650.1|	EF-hand domain-containing family member B [Crassostrea gigas]	2e-277	78.5	1	Males&Females
Contig_1051	4462	swissprot	EFHB_MOUSE	[BBH] EFHB_MOUSE (sp:Q8CDU5) EF-hand domain-containing family member B OS=Mus musculus GN=Efhb PE=2 SV=2	1e-143	46.1	1	Males&Females
Contig_1051	4462	refseq_protein	XP_783931.1	ref|XP_783931.1| PREDICTED: EF-hand domain-containing family member B-like [Strongylocentrotus purpuratus]	1e-169	53.7	1	Males&Females
Contig_1051	4462	pfam	EF_hand_5	Q95JU0_MACFA/390-462 PF13499.1;EF_hand_5;	8e-14	52.1	1	Males&Females
Contig_1052	960						5	Males
Contig_1056	2760	pfu_proteins	pfu_aug1.0_6866.1_45526	pfu_aug1.0_6866.1_45526	3e-106	87	1	Males&Females
Contig_1056	2760	cgigas_proteins	gi|405950337|gb|EKC18332.1|	hypothetical protein CGI_10013666 [Crassostrea gigas]	2e-12	18.2	1	Males&Females
Contig_1056	2760	swissprot	LR2BP_XENLA	[BBH] LR2BP_XENLA (sp:Q6IND7) LRP2-binding protein OS=Xenopus laevis GN=lrp2bp PE=2 SV=1	2e-91	55	1	Males&Females
Contig_1056	2760	refseq_protein	XP_002734693.1	ref|XP_002734693.1| PREDICTED: predicted protein-like [Saccoglossus kowalevskii]	1e-103	59.9	1	Males&Females
Contig_1056	2760	refseq_rna	NM_001126597.1	ref|NM_001126597.1| Xenopus (Silurana) tropicalis LRP2 binding protein (lrp2bp), mRNA_x0001_gb|BC158486.1| Xenopus tropicalis hypothetical protein LOC100145071, mRNA (cDNA clone MGC:186472 IMAGE:7708561), complete cds	1e-08	85.5	1	Males&Females
Contig_1056	2760	other_unigene	Hs.558513	Hs.558513 LRP2 binding protein ## GENE: LRP2BP ## CYTOBAND: 4q35.1	0.0003	90.2	1	Males&Females
Contig_1056	2760	pfam	Sel1	F1QV85_DANRE/172-205 PF08238.7;Sel1;	9e-09	82.4	1	Males&Females
Contig_1060	6678	pfu_proteins	pfu_aug1.0_17794.1_47128	pfu_aug1.0_17794.1_47128	6e-64	67.1	4	Males
Contig_1060	6678	cgigas_proteins	gi|405972143|gb|EKC36929.1|	Prominin-1-A [Crassostrea gigas]	1e-186	37	4	Males
Contig_1060	6678	swissprot	PRM1A_DANRE	[BBH] PRM1A_DANRE (sp:Q9W735) Prominin-1-A OS=Danio rerio GN=prom1a PE=2 SV=2	3e-66	26.1	4	Males
Contig_1060	6678	refseq_protein	XP_002741853.1	ref|XP_002741853.1| PREDICTED: prominin 1 b-like [Saccoglossus kowalevskii]	3e-78	27.2	4	Males
Contig_1060	6678	pfam	Prominin	F1CLE7_CHICK/14-832 PF05478.6;Prominin;	3e-71	27.7	4	Males
Contig_1061	4462	pfu_proteins	pfu_aug1.0_24377.1_62301	pfu_aug1.0_24377.1_62301	1e-130	56.5	2	Males&Females
Contig_1061	4462						2	Males&Females
Contig_1064	3179	pfu_proteins	pfu_aug1.0_202.1_14895	pfu_aug1.0_202.1_14895	1e-212	83	2	Males&Females
Contig_1064	3179	cgigas_proteins	gi|405972245|gb|EKC37024.1|	hypothetical protein CGI_10026009 [Crassostrea gigas]	1e-50	65.9	2	Males&Females
Contig_1064	3179	swissprot	MUC1_YEAST	MUC1_YEAST (sp:P08640) Flocculation protein FLO11 OS=Saccharomyces cerevisiae (strain ATCC 204508 / S288c) GN=MUC1 PE=1 SV=2	6e-08	25	2	Males&Females
Contig_1064	3179	refseq_protein	XP_001685130.2	ref|XP_001685130.2| hypothetical protein LMJF_31_1440 [Leishmania major strain Friedlin]	2e-08	26	2	Males&Females
Contig_1064	3179	pfam	Pfam-B_334544	B0EG21_ENTDI/1-366 PB334544; Pfam-B_334544;	3e-08	26.9	2	Males&Females
Contig_1077	1443	pfu_proteins	pfu_aug1.0_172.1_43555	pfu_aug1.0_172.1_43555	1e-186	91.6	1	Males&Females
Contig_1077	1443	cgigas_proteins	gi|405970837|gb|EKC35705.1|	Uncharacterized protein C7orf57-like protein [Crassostrea gigas]	2e-112	62.4	1	Males&Females
Contig_1077	1443	swissprot	CG057_RAT	[BBH] CG057_RAT (sp:A0JPQ1) Uncharacterized protein C7orf57 homolog OS=Rattus norvegicus PE=2 SV=1	3e-22	28.4	1	Males&Females
Contig_1077	1443	refseq_protein	XP_002736555.1	ref|XP_002736555.1| PREDICTED: hypothetical protein [Saccoglossus kowalevskii]	9e-32	33.1	1	Males&Females
Contig_1077	1443	pfam	Pfam-B_19024	CG057_MOUSE/1-247 PB019024; Pfam-B_19024;	9e-21	29	1	Males&Females
Contig_1086	2526	pfu_proteins	pfu_aug1.0_940.1_65699	pfu_aug1.0_940.1_65699	6e-298	84.5	1	Males&Females
Contig_1086	2526	cgigas_proteins	gi|405963710|gb|EKC29266.1|	hypothetical protein CGI_10027482 [Crassostrea gigas]	2e-201	56.7	1	Males&Females
Contig_1086	2526	swissprot	YV009_HUMAN	[BBH] YV009_HUMAN (sp:Q5TG08) Putative uncharacterized protein LOC388900 OS=Homo sapiens PE=1 SV=2	4e-21	25.1	1	Males&Females
Contig_1086	2526	refseq_protein	XP_002605060.1	ref|XP_002605060.1| hypothetical protein BRAFLDRAFT_85206 [Branchiostoma floridae]	4e-93	34.1	1	Males&Females
Contig_1086	2526	pfam	Pfam-B_12722	C3YF68_BRAFL/1-663 PB012722; Pfam-B_12722;	4e-94	34.1	1	Males&Females
Contig_1087	13612	pfu_proteins	pfu_aug1.0_7492.1_67697	pfu_aug1.0_7492.1_67697	0	98.6	1	Males&Females
Contig_1087	13612	cgigas_proteins	gi|405969117|gb|EKC34123.1|	Dynein heavy chain 7, axonemal [Crassostrea gigas]	0	83.7	1	Males&Females
Contig_1087	13612	swissprot	DYH7_HUMAN	[BBH] DYH7_HUMAN (sp:Q8WXX0) Dynein heavy chain 7, axonemal OS=Homo sapiens GN=DNAH7 PE=1 SV=2	0	67	1	Males&Females
Contig_1087	13612	refseq_protein	XP_003724506.1	ref|XP_003724506.1| PREDICTED: dynein heavy chain 7, axonemal [Strongylocentrotus purpuratus]	0	70.6	1	Males&Females
Contig_1087	13612	refseq_rna	XM_003724458.1	ref|XM_003724458.1| PREDICTED: Strongylocentrotus purpuratus dynein, axonemal, heavy chain 7 (dnah7), mRNA	2e-54	78.9	1	Males&Females
Contig_1087	13612	other_tigr	ZebraFish:TC388950	TC388950 similar to UniRef100_UPI00006A0296 Cluster: dynein, axonemal, heavy chain 7; n=1; Xenopus tropicalis|Rep: dynein, axonemal, heavy chain 7 - Xenopus tropicalis, partial (90%)	9e-18	79.8	1	Males&Females
Contig_1087	13612	other_unigene	Hs.526500	Hs.526500 Dynein, axonemal, heavy chain 3 ## GENE: DNAH3 ## CYTOBAND: 16p12.3	9e-27	85	1	Males&Females
Contig_1087	13612	pfam	Dynein_heavy	F1NLA9_CHICK/2544-3253 PF03028.10;Dynein_heavy;	0	68.7	1	Males&Females
Contig_1091	5590	pfu_proteins	pfu_aug1.0_5503.1_16677	pfu_aug1.0_5503.1_16677	0	88.8	3	Males
Contig_1091	5590	cgigas_proteins	gi|405967711|gb|EKC32844.1|	Adenylate cyclase type 10 [Crassostrea gigas]	0	58.3	3	Males
Contig_1091	5590	swissprot	ADCYA_HUMAN	[BBH] ADCYA_HUMAN (sp:Q96PN6) Adenylate cyclase type 10 OS=Homo sapiens GN=ADCY10 PE=1 SV=3	3e-94	23.5	3	Males
Contig_1091	5590	refseq_protein	NP_001020380.1	ref|NP_001020380.1| soluble adenylyl cyclase [Strongylocentrotus purpuratus]	1e-167	34.4	3	Males
Contig_1091	5590	pfam	Guanylate_cyc	Q4VGX1_STRPU/388-564 PF00211.15;Guanylate_cyc;	4e-54	58.2	3	Males
Contig_1096	2417	other_tigr	ZebraFish:TC431138	TC431138 similar to UniRef100_A9V2P2 Cluster: Predicted protein; n=1; Monosiga brevicollis MX1|Rep: Predicted protein - Monosiga brevicollis MX1, partial (12%)	0.005	93.5	4	Males
Contig_1096	2417	other_unigene	Dr.142495	Dr.142495 Transcribed locus, strongly similar to XP_003198297.1 PREDICTED: scavenger receptor cysteine-rich type 1 protein M130-like [Danio rerio]	0.002	93.5	4	Males
Contig_1098	7539	pfu_proteins	pfu_aug1.0_7168.1_67647	pfu_aug1.0_7168.1_67647	0	45.6	5	Males
Contig_1098	7539	cgigas_proteins	gi|405964944|gb|EKC30382.1|	Brain-specific angiogenesis inhibitor 2 [Crassostrea gigas]	1e-43	37.5	5	Males
Contig_1098	7539	swissprot	TSP1_XENLA	TSP1_XENLA (sp:P35448) Thrombospondin-1 OS=Xenopus laevis GN=thbs1 PE=2 SV=1	5e-28	28.8	5	Males
Contig_1098	7539	refseq_protein	XP_002586840.1	ref|XP_002586840.1| hypothetical protein BRAFLDRAFT_187131 [Branchiostoma floridae]	9e-27	36.5	5	Males
Contig_1098	7539	pfam	Pfam-B_387601	A7S6E2_NEMVE/1-281 PB387601; Pfam-B_387601;	5e-12	22.2	5	Males
Contig_1112	3599	pfu_proteins	pfu_aug1.0_4732.1_16486	pfu_aug1.0_4732.1_16486	2e-166	49	2	Males&Females
Contig_1112	3599	cgigas_proteins	gi|405970177|gb|EKC35107.1|	Eukaryotic translation initiation factor 4B [Crassostrea gigas]	2e-29	32.2	2	Males&Females
Contig_1112	3599	other_tigr	Fugu:TC9691	TC9691 UniRef100_UPI000065E7FE Cluster: RTP801; n=1; Takifugu rubripes|Rep: RTP801 - Takifugu rubripes, partial (56%)	0.005	100	2	Males&Females
Contig_1112	3599	other_unigene	Tru.557	Tru.557 Transcribed locus, weakly similar to NP_956401.1 DNA damage-inducible transcript 4 protein [Danio rerio]	0.002	100	2	Males&Females
Contig_1119	4825	pfu_proteins	pfu_aug1.0_22984.1_54865	pfu_aug1.0_22984.1_54865	0	71.3	3	Males
Contig_1119	4825	cgigas_proteins	gi|405976135|gb|EKC40654.1|	Hemicentin-1 [Crassostrea gigas]	7e-157	30.4	3	Males
Contig_1119	4825	swissprot	SSPO_CHICK	SSPO_CHICK (sp:Q2PC93) SCO-spondin OS=Gallus gallus GN=SSPO PE=2 SV=1	9e-51	25.6	3	Males
Contig_1119	4825	refseq_protein	XP_002597385.1	ref|XP_002597385.1| hypothetical protein BRAFLDRAFT_69336 [Branchiostoma floridae]	6e-80	31.2	3	Males
Contig_1119	4825	pfam	TSP_1	C3ZHB9_BRAFL/15-65 PF00090.14;TSP_1;	1e-11	54.9	3	Males
Contig_1135	2303	pfu_proteins	pfu_aug1.0_10311.1_53521	pfu_aug1.0_10311.1_53521	1e-42	63.5	3	Males
Contig_1135	2303	cgigas_proteins	gi|405973448|gb|EKC38163.1|	hypothetical protein CGI_10020855 [Crassostrea gigas]	7e-18	30.8	3	Males
Contig_1135	2303						3	Males
Contig_1149	545	pfu_proteins	pfu_aug1.0_372490.1_43237	pfu_aug1.0_372490.1_43237	4e-33	78.5	8	Females
Contig_1149	545	cgigas_proteins	gi|405977397|gb|EKC41853.1|	Metallothionein [Crassostrea gigas]	1e-08	35.1	8	Females
Contig_1149	545	swissprot	MTCU_HELPO	MTCU_HELPO (sp:P55947) Copper-metallothionein OS=Helix pomatia PE=1 SV=1	2e-09	42.3	8	Females
Contig_1149	545	refseq_protein	XP_001323887.1	ref|XP_001323887.1| hypothetical protein [Trichomonas vaginalis G3]	1e-08	38.3	8	Females
Contig_1149	545	pfam	Pfam-B_229930	Q8MUZ6_CRAVI/1-61 PB229930; Pfam-B_229930;	2e-10	43.1	8	Females
Contig_1156	2151	other_unigene	Hs.570209	Hs.570209 CDNA FLJ31707 fis, clone NT2RI2006257	0.004	96.3	1	Males&Females
Contig_1166	2781	pfu_proteins	pfu_aug1.0_61112.1_70922	pfu_aug1.0_61112.1_70922	8e-54	92	2	Males&Females
Contig_1166	2781	cgigas_proteins	gi|405974932|gb|EKC39544.1|	G2/mitotic-specific cyclin-B3 [Crassostrea gigas]	1e-138	66.4	2	Males&Females
Contig_1166	2781	swissprot	CCNB3_CHICK	[BBH] CCNB3_CHICK (sp:P39963) G2/mitotic-specific cyclin-B3 OS=Gallus gallus GN=CCNB3 PE=2 SV=1	4e-84	55	2	Males&Females
Contig_1166	2781	refseq_protein	XP_003205704.1	ref|XP_003205704.1| PREDICTED: g2/mitotic-specific cyclin-B3-like [Meleagris gallopavo]	4e-84	57.2	2	Males&Females
Contig_1166	2781	other_tigr	ZebraFish:TC430783	TC430783 homologue to UniRef100_A8KC37 Cluster: MGC174595 protein; n=1; Danio rerio|Rep: MGC174595 protein - Danio rerio (Zebrafish) (Brachydanio rerio), complete	0.0004	86.8	2	Males&Females
Contig_1166	2781	pfam	Cyclin_N	B7PSN4_IXOSC/116-241 PF00134.18;Cyclin_N;	8e-42	64.8	2	Males&Females
Contig_1167	1731	pfu_proteins	pfu_aug1.0_43875.1_48539	pfu_aug1.0_43875.1_48539	8e-139	76.9	1	Males&Females
Contig_1167	1731	cgigas_proteins	gi|405976624|gb|EKC41124.1|	Leucine-rich repeat-containing protein 69 [Crassostrea gigas]	7e-164	89.6	1	Males&Females
Contig_1167	1731	swissprot	LRC69_XENLA	[BBH] LRC69_XENLA (sp:Q3KQF4) Leucine-rich repeat-containing protein 69 OS=Xenopus laevis GN=lrrc69 PE=2 SV=1	3e-77	43.1	1	Males&Females
Contig_1167	1731	refseq_protein	XP_002739623.1	ref|XP_002739623.1| PREDICTED: Lap1-like [Saccoglossus kowalevskii]	1e-121	61.7	1	Males&Females
Contig_1167	1731	pfam	Pfam-B_431546	C3XTT2_BRAFL/265-343 PB431546; Pfam-B_431546;	4e-27	69.6	1	Males&Females
Contig_1170	1704	refseq_protein	XP_001199251.2	ref|XP_001199251.2| PREDICTED: uncharacterized protein LOC763324 [Strongylocentrotus purpuratus]	1e-11	29.5	5	Males
Contig_1170	1704	pfam	Pfam-B_420458	Q4DDC0_TRYCR/1-361 PB420458; Pfam-B_420458;	2e-10	24.3	5	Males
Contig_1173	1653						1	Males&Females
Contig_1207	1602	pfu_proteins	pfu_aug1.0_4348.1_16369	pfu_aug1.0_4348.1_16369	2e-83	95.6	4	Males
Contig_1207	1602	cgigas_proteins	gi|405977683|gb|EKC42119.1|	B(0,+)-type amino acid transporter 1 [Crassostrea gigas]	7e-126	73.3	4	Males
Contig_1207	1602	swissprot	BAT1_MOUSE	BAT1_MOUSE (sp:Q9QXA6) B(0,+)-type amino acid transporter 1 OS=Mus musculus GN=Slc7a9 PE=2 SV=1	2e-85	46.8	4	Males
Contig_1207	1602	refseq_protein	NP_001167290.1	ref|NP_001167290.1| HLA-B associated transcript 1 [Salmo salar]	1e-100	45.9	4	Males
Contig_1207	1602	other_tigr	Fugu:TC9173	TC9173 homologue to UniRef100_UPI0000660797 Cluster: Interstitial collagenase precursor (Matrix metalloproteinase-1) (MMP-1) (Fibroblast collagenase) [Contains: 22 kDa interstitial collagenase; 27 kDa interstitial collagenase].; n=1; Takifugu rubripes|Rep: Interstitial collagenase precursor (Matrix metalloproteinase-1) (MMP-1) (Fibroblast collagenase) [Contains: 22 kDa interstitial collagenase; 2…	0.009	90.6	4	Males
Contig_1207	1602	pfam	AA_permease_2	C0HB73_SALSA/46-468 PF13520.1;AA_permease_2;	3e-94	45.9	4	Males
Contig_1215	3580	pfu_proteins	pfu_aug1.0_6319.1_02207	pfu_aug1.0_6319.1_02207	2e-190	67	1	Males&Females
Contig_1215	3580	cgigas_proteins	gi|405963852|gb|EKC29390.1|	Dynein heavy chain 7, axonemal [Crassostrea gigas]	0	87.9	1	Males&Females
Contig_1215	3580	swissprot	DYH12_MOUSE	DYH12_MOUSE (sp:Q3V0Q1) Dynein heavy chain 12, axonemal OS=Mus musculus GN=Dnah12 PE=1 SV=2	0	67.9	1	Males&Females
Contig_1215	3580	refseq_protein	XP_002734663.1	ref|XP_002734663.1| PREDICTED: hCG1779312-like [Saccoglossus kowalevskii]	0	72.6	1	Males&Females
Contig_1215	3580	refseq_rna	XM_002734617.1	ref|XM_002734617.1| PREDICTED: Saccoglossus kowalevskii hCG1779312-like (LOC100378909), mRNA	2e-20	78.5	1	Males&Females
Contig_1215	3580	other_tigr	ZebraFish:TC396111	TC396111 similar to UniRef100_UPI0000EB4AEB Cluster: dynein, axonemal, heavy chain 3; n=1; Canis lupus familiaris|Rep: dynein, axonemal, heavy chain 3 - Canis familiaris, partial (64%)	3e-08	82.1	1	Males&Females
Contig_1215	3580	other_unigene	Dr.78885	Dr.78885 PREDICTED: Danio rerio si:ch73-289a15.4 (si:ch73-289a15.4), miscRNA ## CHR: 23	2e-07	80.6	1	Males&Females
Contig_1215	3580	pfam	Dynein_heavy	Q2WBY8_PLADU/1041-1751 PF03028.10;Dynein_heavy;	0	72.2	1	Males&Females
Contig_1217	1044						4	Males
Contig_1222	896	pfu_proteins	pfu_aug1.0_52628.1_70757	pfu_aug1.0_52628.1_70757	8e-22	70.9	4	Males
Contig_1222	896	swissprot	CA146_HUMAN	[BBH] CA146_HUMAN (sp:Q5VVC0) Uncharacterized protein C1orf146 OS=Homo sapiens GN=C1orf146 PE=2 SV=1	1e-15	34.5	4	Males
Contig_1222	896	refseq_protein	XP_002612968.1	ref|XP_002612968.1| hypothetical protein BRAFLDRAFT_74753 [Branchiostoma floridae]	3e-26	35.7	4	Males
Contig_1222	896	pfam	Pfam-B_43754	C3XSQ6_BRAFL/1-149 PB043754; Pfam-B_43754;	3e-17	33.1	4	Males
Contig_1231	4215	pfu_proteins	pfu_aug1.0_44380.1_05292	pfu_aug1.0_44380.1_05292	2e-174	99.7	1	Males&Females
Contig_1231	4215	cgigas_proteins	gi|405970751|gb|EKC35627.1|	WD repeat-containing protein 65 [Crassostrea gigas]	0	89.2	1	Males&Females
Contig_1231	4215	swissprot	WDR65_MOUSE	[BBH] WDR65_MOUSE (sp:Q9D180) WD repeat-containing protein 65 OS=Mus musculus GN=Wdr65 PE=2 SV=3	0	53.6	1	Males&Females
Contig_1231	4215	refseq_protein	XP_002732368.1	ref|XP_002732368.1| PREDICTED: WD repeat domain 65-like [Saccoglossus kowalevskii]	0	65.7	1	Males&Females
Contig_1231	4215	refseq_rna	XM_001376579.2	ref|XM_001376579.2| PREDICTED: Monodelphis domestica WD repeat domain 65 (WDR65), mRNA	5e-21	85	1	Males&Females
Contig_1231	4215	other_unigene	Hs.738994	Hs.738994 Transcribed locus, strongly similar to NP_081065.2 WD repeat-containing protein 65 [Mus musculus]	2e-06	97	1	Males&Females
Contig_1231	4215	pfam	Pfam-B_18883	D4A3B7_RAT/952-1246 PB018883; Pfam-B_18883;	4e-88	61.5	1	Males&Females
Contig_1232	2166	pfu_proteins	pfu_aug1.0_41247.1_12446	pfu_aug1.0_41247.1_12446	3e-63	81.5	5	Males
Contig_1232	2166	swissprot	SPT22_BOVIN	[BBH] SPT22_BOVIN (sp:Q2TA20) Spermatogenesis-associated protein 22 OS=Bos taurus GN=SPATA22 PE=2 SV=1	2e-16	34.4	5	Males
Contig_1232	2166	refseq_protein	XP_002666632.1	ref|XP_002666632.1| PREDICTED: spermatogenesis-associated protein 22-like [Danio rerio]	3e-20	28.6	5	Males
Contig_1232	2166	pfam	Pfam-B_45356	D5K897_PIG/266-335 PB045356; Pfam-B_45356;	7e-10	47.9	5	Males
Contig_1235	849	pfu_proteins	pfu_aug1.0_13714.1_68669.t2	pfu_aug1.0_13714.1_68669.t2	6e-08	80	3	Males
Contig_1235	849						3	Males
Contig_1236	664	pfu_proteins	pfu_aug1.0_3708.1_30505	pfu_aug1.0_3708.1_30505	3e-22	81.1	3	Males
Contig_1236	664	cgigas_proteins	gi|405958293|gb|EKC24435.1|	hypothetical protein CGI_10016401 [Crassostrea gigas]	2e-14	46.4	3	Males
Contig_1236	664						3	Males
Contig_1239	8936	pfu_proteins	pfu_aug1.0_1190.1_07830	pfu_aug1.0_1190.1_07830	2e-90	76.1	1	Males&Females
Contig_1239	8936	cgigas_proteins	gi|405954293|gb|EKC21776.1|	Dynein-1-beta heavy chain, flagellar inner arm I1 complex [Crassostrea gigas]	0	59.7	1	Males&Females
Contig_1239	8936	swissprot	DYH1B_CHLRE	DYH1B_CHLRE (sp:Q9MBF8) Dynein-1-beta heavy chain, flagellar inner arm I1 complex OS=Chlamydomonas reinhardtii GN=DHC10 PE=1 SV=1	2e-60	26.5	1	Males&Females
Contig_1239	8936	refseq_protein	XP_002124989.1	ref|XP_002124989.1| PREDICTED: similar to Dynein heavy chain 6, axonemal (Axonemal beta dynein heavy chain 6) (Ciliary dynein heavy chain 6) [Ciona intestinalis]	1e-179	25.1	1	Males&Females
Contig_1239	8936	pfam	MT	C3YSF3_BRAFL/619-906 PF12777.2;MT;	4e-61	43	1	Males&Females
Contig_1251	4943	other_unigene	Dr.77759	Dr.77759 Protein disulfide isomerase family A, member 5 ## GENE: pdia5 ## CHR: 9	0.004	100	5	Males
Contig_1257	1417	pfu_proteins	pfu_aug1.0_22887.1_62186	pfu_aug1.0_22887.1_62186	4e-56	67.3	3	Males
Contig_1257	1417						3	Males
Contig_1267	1160	pfu_proteins	pfu_aug1.0_24604.1_47676	pfu_aug1.0_24604.1_47676	2e-85	49.3	1	Males&Females
Contig_1267	1160	cgigas_proteins	gi|405952990|gb|EKC20731.1|	Kelch domain-containing protein 9 [Crassostrea gigas]	8e-116	62.1	1	Males&Females
Contig_1267	1160	swissprot	KLDC9_HUMAN	[BBH] KLDC9_HUMAN (sp:Q8NEP7) Kelch domain-containing protein 9 OS=Homo sapiens GN=KLHDC9 PE=1 SV=2	1e-30	29.9	1	Males&Females
Contig_1267	1160	refseq_protein	XP_001640094.1	ref|XP_001640094.1| predicted protein [Nematostella vectensis]	8e-33	31.4	1	Males&Females
Contig_1267	1160	pfam	Kelch_1	A7RKQ9_NEMVE/86-128 PF01344.20;Kelch_1;	5e-07	51.3	1	Males&Females
Contig_1289	453						1	Males&Females
Contig_1311	3886	pfu_proteins	pfu_aug1.0_7675.1_45710	pfu_aug1.0_7675.1_45710	7e-208	51.9	2	Males&Females
Contig_1311	3886	cgigas_proteins	gi|405966865|gb|EKC32097.1|	Centromere protein F [Crassostrea gigas]	2e-35	25	2	Males&Females
Contig_1311	3886	swissprot	LRRX1_DICDI	LRRX1_DICDI (sp:Q54G05) Putative leucine-rich repeat-containing protein DDB_G0290503 OS=Dictyostelium discoideum GN=DDB_G0290503 PE=4 SV=1	8e-34	21.8	2	Males&Females
Contig_1311	3886	refseq_protein	XP_653447.1	ref|XP_653447.1| Viral A-type inclusion protein repeat [Entamoeba histolytica HM-1:IMSS]	1e-42	20.4	2	Males&Females
Contig_1311	3886	pfam	Pfam-B_414693	C4M610_ENTHI/181-1729 PB414693; Pfam-B_414693;	9e-44	20.4	2	Males&Females
Contig_1316	1701	pfu_proteins	pfu_aug1.0_28046.1_69860	pfu_aug1.0_28046.1_69860	6e-44	56.4	3	Males
Contig_1316	1701						3	Males
Contig_1317	2113	pfu_proteins	pfu_aug1.0_11109.1_32021	pfu_aug1.0_11109.1_32021	2e-12	41.4	2	Males&Females
Contig_1317	2113	cgigas_proteins	gi|405963720|gb|EKC29276.1|	Ankyrin repeat domain-containing protein 29 [Crassostrea gigas]	2e-13	30.4	2	Males&Females
Contig_1317	2113	swissprot	FEM1_CAEEL	FEM1_CAEEL (sp:P17221) Sex-determining protein fem-1 OS=Caenorhabditis elegans GN=fem-1 PE=1 SV=1	3e-11	32.2	2	Males&Females
Contig_1317	2113	refseq_protein	XP_002588971.1	ref|XP_002588971.1| hypothetical protein BRAFLDRAFT_89162 [Branchiostoma floridae]	2e-35	47.3	2	Males&Females
Contig_1317	2113	pfam	Ank_2	C3ZNV6_BRAFL/116-299 PF12796.2;Ank_2;	2e-25	39.2	2	Males&Females
Contig_1321	3267	pfu_proteins	pfu_aug1.0_109.1_22004	pfu_aug1.0_109.1_22004	2e-15	84.1	4	Males
Contig_1321	3267	cgigas_proteins	gi|405953054|gb|EKC20786.1|	Transcription factor Sox-14 [Crassostrea gigas]	4e-110	36.5	4	Males
Contig_1321	3267	swissprot	SSRP1_VICFA	SSRP1_VICFA (sp:O04235) FACT complex subunit SSRP1 OS=Vicia faba GN=SSRP1 PE=2 SV=1	9e-07	27.5	4	Males
Contig_1321	3267	refseq_protein	XP_002517473.1	ref|XP_002517473.1| structure-specific recognition protein, putative [Ricinus communis]	3e-07	28.3	4	Males
Contig_1321	3267	pfam	HMG_box	SSRP1_VICFA/558-626 PF00505.14;HMG_box;	4e-06	37.9	4	Males
Contig_1322	3754						5	Males
Contig_1327	1011	pfu_proteins	pfu_aug1.0_1163.1_65853	pfu_aug1.0_1163.1_65853	5e-26	70.3	4	Males
Contig_1327	1011	cgigas_proteins	gi|405965052|gb|EKC30480.1|	Cyclin-dependent kinases regulatory subunit 1 [Crassostrea gigas]	3e-37	91.9	4	Males
Contig_1327	1011	swissprot	CKS1_MOUSE	CKS1_MOUSE (sp:P61025) Cyclin-dependent kinases regulatory subunit 1 OS=Mus musculus GN=Cks1b PE=2 SV=1	2e-29	77	4	Males
Contig_1327	1011	refseq_protein	NP_649817.1	ref|NP_649817.1| Cyclin-dependent kinase subunit 85A, isoform A [Drosophila melanogaster] ref|NP_001246992.1| Cyclin-dependent kinase subunit 85A, isoform B [Drosophila melanogaster] ref|XP_001980929.1| GG17431 [Drosophila erecta]	2e-31	71.4	4	Males
Contig_1327	1011	refseq_rna	XM_003475590.1	ref|XM_003475590.1| PREDICTED: Cavia porcellus cyclin-dependent kinases regulatory subunit 1-like (LOC100735024), mRNA	2e-08	83.3	4	Males
Contig_1327	1011	other_tigr	ZebraFish:AL728427	AL728427 homologue to UniRef100_Q3ZLB6 Cluster: CDC28 protein kinase 1; n=1; Oreochromis mossambicus|Rep: CDC28 protein kinase 1 - Oreochromis mossambicus (Mozambique tilapia) (Tilapia mossambica), partial (72%)	0.009	93.3	4	Males
Contig_1327	1011	other_unigene	Hs.702054	Hs.702054 Transcribed locus, strongly similar to NP_058600.1 cyclin-dependent kinases regulatory subunit 1 [Mus musculus]	2e-06	84.7	4	Males
Contig_1327	1011	pfam	CKS	D3TPR3_GLOMM/5-74 PF01111.14;CKS;	1e-29	82.4	4	Males
Contig_1332	5387	pfu_proteins	pfu_aug1.0_594.1_00409	pfu_aug1.0_594.1_00409	1e-52	37.8	2	Males&Females
Contig_1332	5387	cgigas_proteins	gi|405951958|gb|EKC19822.1|	Kinesin-related motor protein Eg5 2 [Crassostrea gigas]	3e-282	55.6	2	Males&Females
Contig_1332	5387	swissprot	KI11B_XENLA	[BBH] KI11B_XENLA (sp:P28025) Kinesin-like protein KIF11-B OS=Xenopus laevis GN=kif11-b PE=1 SV=2	0	39	2	Males&Females
Contig_1332	5387	refseq_protein	NP_999660.1	ref|NP_999660.1| KRP170 [Strongylocentrotus purpuratus]	0	42.9	2	Males&Females
Contig_1332	5387	refseq_rna	XM_003726494.1	ref|XM_003726494.1| PREDICTED: Strongylocentrotus purpuratus uncharacterized LOC100891372 (LOC100891372), mRNA	1e-16	78.6	2	Males&Females
Contig_1332	5387	other_tigr	ZebraFish:TC442317	TC442317 UniRef100_UPI00015A6273 Cluster: kinesin family member 11; n=1; Danio rerio|Rep: kinesin family member 11 - Danio rerio, complete	5e-08	83	2	Males&Females
Contig_1332	5387	other_unigene	Dr.36081	Dr.36081 Kinesin family member 11 ## GENE: kif11 ## CHR: 17	2e-08	83	2	Males&Females
Contig_1332	5387	pfam	Kinesin	Q9GNU2_PARLI/18-351 PF00225.18;Kinesin;	1e-140	74.9	2	Males&Females
Contig_1338	2846	pfu_proteins	pfu_aug1.0_42179.1_55844	pfu_aug1.0_42179.1_55844	4e-12	46.9	2	Males&Females
Contig_1338	2846						2	Males&Females
Contig_1340	1750	pfu_proteins	pfu_aug1.0_382.1_36525	pfu_aug1.0_382.1_36525	2e-230	95.8	1	Males&Females
Contig_1340	1750	cgigas_proteins	gi|405971481|gb|EKC36316.1|	Putative uncharacterized protein CXorf58 [Crassostrea gigas]	4e-106	88.1	1	Males&Females
Contig_1340	1750	swissprot	CX058_HUMAN	[BBH] CX058_HUMAN (sp:Q96LI9) Putative uncharacterized protein CXorf58 OS=Homo sapiens GN=CXorf58 PE=2 SV=2	2e-61	41.2	1	Males&Females
Contig_1340	1750	refseq_protein	XP_002736551.1	ref|XP_002736551.1| PREDICTED: hypothetical protein [Saccoglossus kowalevskii]	2e-90	53.7	1	Males&Females
Contig_1340	1750	pfam	Pfam-B_8912	C3ZDJ3_BRAFL/61-352 PB008912; Pfam-B_8912;	4e-70	50.7	1	Males&Females
Contig_1343	4052	pfu_proteins	pfu_aug1.0_1737.1_44125	pfu_aug1.0_1737.1_44125	0	98.6	1	Males&Females
Contig_1343	4052	cgigas_proteins	gi|405952401|gb|EKC20218.1|	IQ domain-containing protein H [Crassostrea gigas]	0	79.1	1	Males&Females
Contig_1343	4052	swissprot	IQCH_HUMAN	IQCH_HUMAN (sp:Q86VS3) IQ domain-containing protein H OS=Homo sapiens GN=IQCH PE=2 SV=2	0	41.3	1	Males&Females
Contig_1343	4052	refseq_protein	XP_002730454.1	ref|XP_002730454.1| PREDICTED: hypothetical protein [Saccoglossus kowalevskii]	0	56.1	1	Males&Females
Contig_1343	4052	refseq_rna	XM_793559.3	ref|XM_793559.3| PREDICTED: Strongylocentrotus purpuratus IQ motif containing H (iqch), mRNA	1e-12	86.2	1	Males&Females
Contig_1343	4052	pfam	Pfam-B_2074	C3Y1G3_BRAFL/132-869 PB002074; Pfam-B_2074;	0	63.8	1	Males&Females
Contig_1345	1294						6	Males
Contig_1350	3008	pfu_proteins	pfu_aug1.0_13328.1_61197	pfu_aug1.0_13328.1_61197	6e-151	82.6	1	Males&Females
Contig_1350	3008	cgigas_proteins	gi|405951107|gb|EKC19048.1|	hypothetical protein CGI_10009921 [Crassostrea gigas]	0	86.5	1	Males&Females
Contig_1350	3008	swissprot	CC135_XENTR	[BBH] CC135_XENTR (sp:Q0V9S9) Coiled-coil domain-containing protein lobo homolog OS=Xenopus tropicalis GN=ccdc135 PE=2 SV=1	0	49.3	1	Males&Females
Contig_1350	3008	refseq_protein	XP_002741356.1	ref|XP_002741356.1| PREDICTED: hypothetical protein [Saccoglossus kowalevskii]	0	59.5	1	Males&Females
Contig_1350	3008	refseq_rna	XM_002610548.1	ref|XM_002610548.1| Branchiostoma floridae hypothetical protein, mRNA	3e-12	87.7	1	Males&Females
Contig_1350	3008	other_tigr	ZebraFish:TC370119	TC370119 UniRef100_Q6DHT2 Cluster: Elongation factor 1-alpha; n=1; Danio rerio|Rep: Elongation factor 1-alpha - Danio rerio (Zebrafish) (Brachydanio rerio), complete	0.0004	96.6	1	Males&Females
Contig_1350	3008	other_unigene	Dr.84342	Dr.84342 Zgc:92085 ## GENE: zgc:92085 ## CHR: 23	0.0001	96.6	1	Males&Females
Contig_1350	3008	pfam	Pfam-B_1338	A7S7N9_NEMVE/217-815 PB001338; Pfam-B_1338;	0	58.1	1	Males&Females
Contig_1353	1617	pfu_proteins	pfu_aug1.0_42470.1_55859	pfu_aug1.0_42470.1_55859	4e-07	61	4	Males
Contig_1353	1617						4	Males
Contig_1357	4951	pfu_proteins	pfu_aug1.0_7500.1_17129	pfu_aug1.0_7500.1_17129	3e-237	65.3	6	Males
Contig_1357	4951	cgigas_proteins	gi|405956959|gb|EKC23200.1|	hypothetical protein CGI_10013621 [Crassostrea gigas]	3e-187	48.4	6	Males
Contig_1357	4951	refseq_protein	XP_002736483.1	ref|XP_002736483.1| PREDICTED: hypothetical protein, partial [Saccoglossus kowalevskii]	3e-53	61.7	6	Males
Contig_1358	1876	pfu_proteins	pfu_aug1.0_453.1_22191	pfu_aug1.0_453.1_22191	2e-125	67.9	3	Males
Contig_1358	1876						3	Males
Contig_1364	6985	pfu_proteins	pfu_aug1.0_11762.1_32114	pfu_aug1.0_11762.1_32114	7e-96	95.1	5	Males
Contig_1364	6985	cgigas_proteins	gi|405958266|gb|EKC24411.1|	Atrial natriuretic peptide receptor A [Crassostrea gigas]	0	70.8	5	Males
Contig_1364	6985	swissprot	ANPRB_HUMAN	ANPRB_HUMAN (sp:P20594) Atrial natriuretic peptide receptor 2 OS=Homo sapiens GN=NPR2 PE=1 SV=1	1e-128	42.1	5	Males
Contig_1364	6985	refseq_protein	XP_002167386.1	ref|XP_002167386.1| PREDICTED: similar to Atrial natriuretic peptide receptor A [Hydra magnipapillata]	1e-171	34.7	5	Males
Contig_1364	6985	refseq_rna	XM_003202338.1	ref|XM_003202338.1| PREDICTED: Meleagris gallopavo heat-stable enterotoxin receptor-like (LOC100550786), mRNA	1e-10	84.5	5	Males
Contig_1364	6985	other_tigr	ZebraFish:AW827033	AW827033 UniRef100_A2BFQ0 Cluster: Guanylate cyclase; n=1; Danio rerio|Rep: Guanylate cyclase - Danio rerio (Zebrafish) (Brachydanio rerio), partial (6%)	1e-06	85.1	5	Males
Contig_1364	6985	other_unigene	Dr.86944	Dr.86944 Guanylyl cyclase 3 ## GENE: gc3 ## CHR: 5	4e-07	85.1	5	Males
Contig_1364	6985	pfam	Guanylate_cyc	F2U9D1_9EUKA/1709-1895 PF00211.15;Guanylate_cyc;	9e-73	69.5	5	Males
Contig_1399	2533	pfu_proteins	pfu_aug1.0_2797.1_51807	pfu_aug1.0_2797.1_51807	3e-264	71.3	4	Males
Contig_1399	2533	cgigas_proteins	gi|405960103|gb|EKC26050.1|	Guanine nucleotide-binding protein G(i) subunit alpha [Crassostrea gigas]	1e-81	37.7	4	Males
Contig_1399	2533	swissprot	CPN2_MOUSE	CPN2_MOUSE (sp:Q9DBB9) Carboxypeptidase N subunit 2 OS=Mus musculus GN=Cpn2 PE=1 SV=2	2e-29	31	4	Males
Contig_1399	2533	refseq_protein	XP_002588853.1	ref|XP_002588853.1| hypothetical protein BRAFLDRAFT_99565 [Branchiostoma floridae]	8e-33	28.6	4	Males
Contig_1399	2533	pfam	LRR_5	E9CJ52_9EUKA/82-214 PF13306.1;LRR_5;	1e-12	35.5	4	Males
Contig_1401	1577	pfu_proteins	pfu_aug1.0_688.1_65574	pfu_aug1.0_688.1_65574	6e-51	73.5	2	Males&Females
Contig_1401	1577						2	Males&Females
Contig_1407	1183	pfu_proteins	pfu_aug1.0_338132.1_72292	pfu_aug1.0_338132.1_72292	7e-28	74	3	Males
Contig_1407	1183	cgigas_proteins	gi|405967266|gb|EKC32448.1|	Transcription factor RFX4 [Crassostrea gigas]	3e-30	31.6	3	Males
Contig_1407	1183	swissprot	RFX4_DANRE	RFX4_DANRE (sp:A2BGA0) Transcription factor RFX4 OS=Danio rerio GN=rfx4 PE=2 SV=1	5e-23	34.8	3	Males
Contig_1407	1183	refseq_protein	XP_001627475.1	ref|XP_001627475.1| predicted protein [Nematostella vectensis]	9e-22	37.4	3	Males
Contig_1407	1183	pfam	RFX_DNA_binding	SAK1_SCHPO/94-166 PF02257.10;RFX_DNA_binding;	3e-13	52.4	3	Males
Contig_1415	644						2	Males&Females
Contig_1477	2452	pfu_proteins	pfu_aug1.0_8056.1_09687	pfu_aug1.0_8056.1_09687	2e-92	75.2	5	Males
Contig_1477	2452	cgigas_proteins	gi|405965603|gb|EKC30966.1|	hypothetical protein CGI_10019766 [Crassostrea gigas]	3e-111	50.2	5	Males
Contig_1477	2452	swissprot	RNY_THELT	RNY_THELT (sp:A8F8V8) Ribonuclease Y OS=Thermotoga lettingae (strain ATCC BAA-301 / DSM 14385 / TMO) GN=rny PE=3 SV=1	7e-06	25.2	5	Males
Contig_1477	2452	refseq_protein	XP_003728623.1	ref|XP_003728623.1| PREDICTED: uncharacterized protein LOC100894140 [Strongylocentrotus purpuratus]	3e-21	24.7	5	Males
Contig_1477	2452	other_unigene	Hs.664974	Hs.664974 Transcribed locus	0.005	100	5	Males
Contig_1477	2452	pfam	Pfam-B_169768	C3YDR6_BRAFL/971-1448 PB169768; Pfam-B_169768;	1e-08	23.6	5	Males
Contig_1492	6124	pfu_proteins	pfu_aug1.0_6783.1_09431	pfu_aug1.0_6783.1_09431	4e-207	86.6	1	Males&Females
Contig_1492	6124	cgigas_proteins	gi|405965706|gb|EKC31065.1|	Macrophage mannose receptor 1 [Crassostrea gigas]	0	80.7	1	Males&Females
Contig_1492	6124	swissprot	WDR49_HUMAN	WDR49_HUMAN (sp:Q8IV35) WD repeat-containing protein 49 OS=Homo sapiens GN=WDR49 PE=1 SV=1	1e-54	27.1	1	Males&Females
Contig_1492	6124	refseq_protein	XP_003724655.1	ref|XP_003724655.1| PREDICTED: WD repeat-containing protein 64-like [Strongylocentrotus purpuratus]	0	49.8	1	Males&Females
Contig_1492	6124	refseq_rna	XM_002738226.1	ref|XM_002738226.1| PREDICTED: Saccoglossus kowalevskii predicted protein-like (LOC100368844), mRNA	6e-06	97.1	1	Males&Females
Contig_1492	6124	pfam	Pfam-B_26340	B3RXB4_TRIAD/1-229 PB026340; Pfam-B_26340;	1e-43	55.6	1	Males&Females
Contig_1501	981						4	Males
Contig_1523	3965	pfu_proteins	pfu_aug1.0_4741.1_59586	pfu_aug1.0_4741.1_59586	4e-276	78.6	1	Males&Females
Contig_1523	3965	cgigas_proteins	gi|405976302|gb|EKC40814.1|	hypothetical protein CGI_10026497 [Crassostrea gigas]	1e-189	75.6	1	Males&Females
Contig_1523	3965	swissprot	K895L_RAT	K895L_RAT (sp:Q4V7A9) Uncharacterized protein KIAA0895-like OS=Rattus norvegicus GN=Kiaa0895l PE=2 SV=1	1e-42	32.2	1	Males&Females
Contig_1523	3965	refseq_protein	XP_001183523.2	ref|XP_001183523.2| PREDICTED: uncharacterized protein LOC753836 [Strongylocentrotus purpuratus]	1e-110	49.4	1	Males&Females
Contig_1523	3965	pfam	DUF1704	A7SRW3_NEMVE/162-373 PF08014.6;DUF1704;	1e-60	54.9	1	Males&Females
Contig_1541	6430	pfu_proteins	pfu_aug1.0_475.1_29286	pfu_aug1.0_475.1_29286	1e-92	74.3	4	Males
Contig_1541	6430	cgigas_proteins	gi|405974827|gb|EKC39440.1|	A disintegrin and metalloproteinase with thrombospondin motifs 2 [Crassostrea gigas]	8e-193	36.6	4	Males
Contig_1541	6430	swissprot	ATS14_HUMAN	ATS14_HUMAN (sp:Q8WXS8) A disintegrin and metalloproteinase with thrombospondin motifs 14 OS=Homo sapiens GN=ADAMTS14 PE=2 SV=2	2e-36	25.2	4	Males
Contig_1541	6430	refseq_protein	XP_002936397.1	ref|XP_002936397.1| PREDICTED: A disintegrin and metalloproteinase with thrombospondin motifs 14-like [Xenopus (Silurana) tropicalis]	1e-40	23.7	4	Males
Contig_1541	6430	other_tigr	ZebraFish:TC427462	TC427462 ADAM metallopeptidase with thrombospondin type 1 motif, 1	0.004	96.4	4	Males
Contig_1541	6430	other_unigene	Dr.1142	Dr.1142 Dolichyl-diphosphooligosaccharide-protein glycosyltransferase ## GENE: ddost ## CHR: 23	0.005	100	4	Males
Contig_1541	6430	pfam	Reprolysin	Q7Q7Y1_ANOGA/143-358 PF01421.14;Reprolysin;	1e-08	25.6	4	Males
Contig_1543	890	pfu_proteins	pfu_aug1.0_2048.1_22857	pfu_aug1.0_2048.1_22857	1e-07	67.6	4	Males
Contig_1543	890						4	Males
Contig_1545	504						3	Males
Contig_1556	2645	pfu_proteins	pfu_aug1.0_48246.1_63322	pfu_aug1.0_48246.1_63322	3e-11	64	2	Males&Females
Contig_1556	2645						2	Males&Females
Contig_1563	3923	pfu_proteins	pfu_aug1.0_140230.1_42722	pfu_aug1.0_140230.1_42722	1e-08	62.3	4	Males
Contig_1563	3923	other_tigr	ZebraFish:CT623486	CT623486	0.002	100	4	Males
Contig_1564	664	pfu_proteins	pfu_aug1.0_42179.1_55844	pfu_aug1.0_42179.1_55844	2e-06	56.7	4	Males
Contig_1564	664						4	Males
Contig_1576	7300	pfu_proteins	pfu_aug1.0_97037.1_49496	pfu_aug1.0_97037.1_49496	1e-80	99.5	6	Males
Contig_1576	7300	cgigas_proteins	gi|405969689|gb|EKC34643.1|	Hydrocephalus-inducing-like protein [Crassostrea gigas]	0	57.4	6	Males
Contig_1576	7300	swissprot	HYDIN_HUMAN	HYDIN_HUMAN (sp:Q4G0P3) Hydrocephalus-inducing protein homolog OS=Homo sapiens GN=HYDIN PE=1 SV=3	0	47.6	6	Males
Contig_1576	7300	refseq_protein	XP_002122036.1	ref|XP_002122036.1| PREDICTED: similar to hydrocephalus inducing [Ciona intestinalis]	0	47.5	6	Males
Contig_1576	7300	refseq_rna	XM_002594291.1	ref|XM_002594291.1| Branchiostoma floridae hypothetical protein, mRNA	2e-06	81.9	6	Males
Contig_1576	7300	pfam	Pfam-B_1	F1NYR0_CHICK/1-1872 PB000001; Pfam-B_1;	0	50	6	Males
Contig_1577	2602	pfu_proteins	pfu_aug1.0_25837.1_47755	pfu_aug1.0_25837.1_47755	3e-99	93.4	1	Males&Females
Contig_1577	2602	cgigas_proteins	gi|405957018|gb|EKC23257.1|	hypothetical protein CGI_10020939 [Crassostrea gigas]	9e-87	44.4	1	Males&Females
Contig_1577	2602	refseq_protein	XP_002609124.1	ref|XP_002609124.1| hypothetical protein BRAFLDRAFT_126145 [Branchiostoma floridae]	7e-21	23.1	1	Males&Females
Contig_1577	2602	refseq_rna	XM_002785217.1	ref|XM_002785217.1| Perkinsus marinus ATCC 50983 beta-tubulin, putative, mRNA	4e-27	94.2	1	Males&Females
Contig_1577	2602	other_tigr	Fugu:AL834941	AL834941 homologue to UniRef100_Q4SNG9 Cluster: Chromosome 8 SCAF14543, whole genome shotgun sequence; n=1; Tetraodon nigroviridis|Rep: Chromosome 8 SCAF14543, whole genome shotgun sequence - Tetraodon nigroviridis (Green puffer), partial (9%)	2e-17	91.3	1	Males&Females
Contig_1577	2602	other_unigene	Dr.160016	Dr.160016 Transcribed locus, strongly similar to XP_003356560.1 PREDICTED: hypothetical protein LOC100157567 [Sus scrofa] ## CHR: 14	1e-13	87.5	1	Males&Females
Contig_1577	2602	pfam	STOP	C3Y4A8_BRAFL/280-462 PF05217.7;STOP;	8e-15	29.3	1	Males&Females
Contig_1586	4512	pfu_proteins	pfu_aug1.0_7353.1_45640	pfu_aug1.0_7353.1_45640	1e-152	55	3	Males
Contig_1586	4512	refseq_protein	ZP_01913379.1	ref|ZP_01913379.1| NAD-dependent DNA ligase LigA [Plesiocystis pacifica SIR-1]	5e-06	27.3	3	Males
Contig_1586	4512	pfam	Pfam-B_42236	A6GKA9_9DELT/1-239 PB042236; Pfam-B_42236;	5e-07	27.3	3	Males
Contig_1588	10840	pfu_proteins	pfu_aug1.0_7682.1_45711	pfu_aug1.0_7682.1_45711	5e-303	80.8	5	Males
Contig_1588	10840	cgigas_proteins	gi|405957466|gb|EKC23674.1|	Dynein heavy chain 5, axonemal [Crassostrea gigas]	0	70.9	5	Males
Contig_1588	10840	swissprot	DYH8_HUMAN	[BBH] DYH8_HUMAN (sp:Q96JB1) Dynein heavy chain 8, axonemal OS=Homo sapiens GN=DNAH8 PE=1 SV=2	0	71.8	5	Males
Contig_1588	10840	refseq_protein	XP_003389851.1	ref|XP_003389851.1| PREDICTED: dynein heavy chain 5, axonemal [Amphimedon queenslandica]	0	72	5	Males
Contig_1588	10840	refseq_rna	XR_025802.2	ref|XR_025802.2| PREDICTED: Strongylocentrotus purpuratus dynein heavy chain 8, axonemal-like (LOC763294), misc_RNA	1e-104	80.6	5	Males
Contig_1588	10840	other_tigr	ZebraFish:AW077057	AW077057 similar to UniRef100_UPI000069F216 Cluster: Ciliary dynein heavy chain 8 (Axonemal beta dynein heavy chain 8).; n=1; Xenopus tropicalis|Rep: Ciliary dynein heavy chain 8 (Axonemal beta dynein heavy chain 8). - Xenopus tropicalis, partial (6%)	3e-14	86.3	5	Males
Contig_1588	10840	other_unigene	Hs.212360	Hs.212360 Dynein, axonemal, heavy chain 5 ## GENE: DNAH5 ## CYTOBAND: 5p15.2	7e-27	79.7	5	Males
Contig_1588	10840	pfam	Dynein_heavy	A7SKZ5_NEMVE/3916-4612 PF03028.10;Dynein_heavy;	0	73.9	5	Males
Contig_1589	6111	pfu_proteins	pfu_aug1.0_21991.1_11427	pfu_aug1.0_21991.1_11427	7e-148	46.5	5	Males
Contig_1589	6111	cgigas_proteins	gi|405953593|gb|EKC21226.1|	Double-stranded RNA-specific editase 1 [Crassostrea gigas]	3e-36	37.3	5	Males
Contig_1589	6111	refseq_protein	XP_625629.1	ref|XP_625629.1| hypothetical protein [Cryptosporidium parvum Iowa II]	1e-11	20.4	5	Males
Contig_1589	6111	other_unigene	Hs.610975	Hs.610975 Talin 2 ## GENE: TLN2 ## CYTOBAND: 15q15-q21	0.003	100	5	Males
Contig_1589	6111	pfam	Pfam-B_248779	A2F8N8_TRIVA/1-1995 PB248779; Pfam-B_248779;	2e-09	18.7	5	Males
Contig_1590	1478	pfu_proteins	pfu_aug1.0_48663.1_48682	pfu_aug1.0_48663.1_48682	3e-08	66.7	3	Males
Contig_1590	1478	other_tigr	ZebraFish:TC432352	TC432352 homologue to UniRef100_Q2YDS5 Cluster: Sodium channel modifier 1; n=1; Danio rerio|Rep: Sodium channel modifier 1 - Danio rerio (Zebrafish) (Brachydanio rerio), partial (15%)	0.003	96.3	3	Males
Contig_1593	5553	pfu_proteins	pfu_aug1.0_19966.1_18689	pfu_aug1.0_19966.1_18689	7e-89	96.7	1	Males&Females
Contig_1593	5553	cgigas_proteins	gi|405973828|gb|EKC38519.1|	Zinc finger SWIM domain-containing protein 2 [Crassostrea gigas]	5e-261	67.4	1	Males&Females
Contig_1593	5553	swissprot	ZSWM2_HUMAN	[BBH] ZSWM2_HUMAN (sp:Q8NEG5) E3 ubiquitin-protein ligase ZSWIM2 OS=Homo sapiens GN=ZSWIM2 PE=1 SV=2	2e-99	41.1	1	Males&Females
Contig_1593	5553	refseq_protein	XP_002732820.1	ref|XP_002732820.1| PREDICTED: zinc finger, SWIM domain containing 2-like [Saccoglossus kowalevskii]	1e-146	45.5	1	Males&Females
Contig_1593	5553	other_unigene	Hs.663488	Hs.663488 CDNA FLJ45332 fis, clone BRHIP3007239	0.0007	100	1	Males&Females
Contig_1593	5553	pfam	Pfam-B_8306	E7L230_TRYCR/1-243 PB008306; Pfam-B_8306;	4e-28	30	1	Males&Females
Contig_1596	8495	pfu_proteins	pfu_aug1.0_10041.1_31863	pfu_aug1.0_10041.1_31863	2e-62	77	3	Males
Contig_1596	8495	cgigas_proteins	gi|405978815|gb|EKC43176.1|	Transcriptional regulator ATRX [Crassostrea gigas]	4e-07	23.3	3	Males
Contig_1596	8495	swissprot	NUCL2_ARATH	NUCL2_ARATH (sp:Q1PEP5) Nucleolin 2 OS=Arabidopsis thaliana GN=NUCL2 PE=2 SV=1	1e-06	21.9	3	Males
Contig_1596	8495	refseq_protein	XP_002500682.1	ref|XP_002500682.1| predicted protein [Micromonas sp. RCC299]	2e-10	20.7	3	Males
Contig_1596	8495	other_unigene	Hs.734559	Hs.734559 Transcribed locus	0.004	100	3	Males
Contig_1596	8495	pfam	Pfam-B_40555	B1A4C1_PIG/91-550 PB040555; Pfam-B_40555;	3e-10	19.9	3	Males
Contig_1598	1169						4	Males
Contig_1600	5587	pfu_proteins	pfu_aug1.0_688.1_65575	pfu_aug1.0_688.1_65575	8e-181	93.2	1	Males&Females
Contig_1600	5587	cgigas_proteins	gi|405978099|gb|EKC42513.1|	Testis-expressed sequence 11 protein [Crassostrea gigas]	6e-179	45	1	Males&Females
Contig_1600	5587	swissprot	TEX11_HUMAN	[BBH] TEX11_HUMAN (sp:Q8IYF3) Testis-expressed sequence 11 protein OS=Homo sapiens GN=TEX11 PE=1 SV=3	1e-138	33.9	1	Males&Females
Contig_1600	5587	refseq_protein	XP_001922572.2	ref|XP_001922572.2| PREDICTED: testis-expressed sequence 11 protein-like [Danio rerio] ref|XP_003199964.1| PREDICTED: testis-expressed sequence 11 protein-like [Danio rerio]	1e-166	37.5	1	Males&Females
Contig_1600	5587	pfam	SPO22	F1N8L3_CHICK/130-389 PF08631.5;SPO22;	3e-51	41.2	1	Males&Females
Contig_1601	6935	pfu_proteins	pfu_aug1.0_4755.1_16505	pfu_aug1.0_4755.1_16505	5e-243	97.1	1	Males&Females
Contig_1601	6935	cgigas_proteins	gi|405964352|gb|EKC29849.1|	Echinoderm microtubule-associated protein-like 6 [Crassostrea gigas]	3e-24	24.8	1	Males&Females
Contig_1601	6935	swissprot	WDR52_HUMAN	[BBH] WDR52_HUMAN (sp:Q96MT7) WD repeat-containing protein 52 OS=Homo sapiens GN=WDR52 PE=1 SV=1	0	48.3	1	Males&Females
Contig_1601	6935	refseq_protein	XP_416579.3	ref|XP_416579.3| PREDICTED: uncharacterized protein LOC418359 [Gallus gallus]	0	41.3	1	Males&Females
Contig_1601	6935	refseq_rna	XM_416579.3	ref|XM_416579.3| PREDICTED: Gallus gallus WD repeat domain 52 (WDR52), mRNA	1e-07	89.7	1	Males&Females
Contig_1601	6935	other_tigr	ZebraFish:EH281511	EH281511	6e-05	96.8	1	Males&Females
Contig_1601	6935	other_unigene	Tru.219	Tru.219 RhAG-like protein ## GENE: LOC653019	0.0002	96.3	1	Males&Females
Contig_1601	6935	pfam	Pfam-B_2308	D2H6G4_AILME/35-1000 PB002308; Pfam-B_2308;	1e-165	37.2	1	Males&Females
Contig_1604	5560	pfu_proteins	pfu_aug1.0_9520.1_68058	pfu_aug1.0_9520.1_68058	1e-206	96.2	1	Males&Females
Contig_1604	5560	cgigas_proteins	gi|405973079|gb|EKC37811.1|	hypothetical protein CGI_10017632 [Crassostrea gigas]	1e-164	82.6	1	Males&Females
Contig_1604	5560	swissprot	AKD1_HUMAN	[BBH] AKD1_HUMAN (sp:Q5TCS8) Adenylate kinase domain-containing protein 1 OS=Homo sapiens GN=AKD1 PE=1 SV=2	3e-94	46.1	1	Males&Females
Contig_1604	5560	refseq_protein	XP_001630754.1	ref|XP_001630754.1| predicted protein [Nematostella vectensis]	1e-118	58.2	1	Males&Females
Contig_1604	5560	refseq_rna	XM_002598833.1	ref|XM_002598833.1| Branchiostoma floridae hypothetical protein, mRNA	4e-07	90.6	1	Males&Females
Contig_1604	5560	other_tigr	ZebraFish:TC372640	TC372640 novel cyclophilin protein [Danio rerio]	0.0008	86.8	1	Males&Females
Contig_1604	5560	other_unigene	Hs.401929	Hs.401929 Deoxyribonuclease I-like 1 ## GENE: DNASE1L1 ## CYTOBAND: Xq28	0.003	96.4	1	Males&Females
Contig_1604	5560	pfam	Pfam-B_12406	A7SC73_NEMVE/391-702 PB012406; Pfam-B_12406;	6e-98	59	1	Males&Females
Contig_1608	2873	pfu_proteins	pfu_aug1.0_9361.1_17473	pfu_aug1.0_9361.1_17473	7e-122	72.4	2	Males&Females
Contig_1608	2873	cgigas_proteins	gi|405973225|gb|EKC37949.1|	Remodeling and spacing factor 1 [Crassostrea gigas]	8e-07	26.1	2	Males&Females
Contig_1608	2873	pfam	Pfam-B_102434	B9DJQ7_STACT/2-2200 PB102434; Pfam-B_102434;	3e-06	20.5	2	Males&Females
Contig_1611	3664	pfu_proteins	pfu_aug1.0_3004.1_16000	pfu_aug1.0_3004.1_16000	1e-104	84.3	1	Males&Females
Contig_1611	3664	cgigas_proteins	gi|405973393|gb|EKC38111.1|	Neurogenic locus Notch protein [Crassostrea gigas]	2e-124	74.6	1	Males&Females
Contig_1611	3664	swissprot	F194A_HUMAN	[BBH] F194A_HUMAN (sp:Q7L0X2) Protein FAM194A OS=Homo sapiens GN=FAM194A PE=2 SV=1	6e-42	25.8	1	Males&Females
Contig_1611	3664	refseq_protein	XP_001625733.1	ref|XP_001625733.1| predicted protein [Nematostella vectensis]	5e-74	36.2	1	Males&Females
Contig_1611	3664	pfam	Pfam-B_9043	A7SRP5_NEMVE/341-789 PB009043; Pfam-B_9043;	1e-73	35.9	1	Males&Females
Contig_1615	5369	pfu_proteins	pfu_aug1.0_13537.1_25175	pfu_aug1.0_13537.1_25175	2e-140	60.8	3	Males
Contig_1615	5369	cgigas_proteins	gi|405957871|gb|EKC24049.1|	Serine/threonine-protein kinase/endoribonuclease IRE2 [Crassostrea gigas]	8e-58	58.1	3	Males
Contig_1615	5369	swissprot	ERN1_HUMAN	ERN1_HUMAN (sp:O75460) Serine/threonine-protein kinase/endoribonuclease IRE1 OS=Homo sapiens GN=ERN1 PE=1 SV=2	6e-22	25.9	3	Males
Contig_1615	5369	refseq_protein	XP_003199072.1	ref|XP_003199072.1| PREDICTED: hypothetical protein LOC100538137 [Danio rerio]	3e-35	32.9	3	Males
Contig_1615	5369	other_tigr	Fugu:CA844519	CA844519	0.007	100	3	Males
Contig_1615	5369	other_unigene	Tru.110	Tru.110 Transcribed locus	0.003	100	3	Males
Contig_1615	5369	pfam	Pkinase	E7EYC4_DANRE/521-774 PF00069.20;Pkinase;	2e-26	32.9	3	Males
Contig_1616	944	pfu_proteins	pfu_aug1.0_25007.1_55024	pfu_aug1.0_25007.1_55024	9e-67	93.2	1	Males&Females
Contig_1616	944	cgigas_proteins	gi|405961240|gb|EKC27073.1|	Sperm surface protein Sp17 [Crassostrea gigas]	9e-80	76.3	1	Males&Females
Contig_1616	944	swissprot	SP17_PAPHA	[BBH] SP17_PAPHA (sp:Q95230) Sperm surface protein Sp17 OS=Papio hamadryas GN=SPA17 PE=2 SV=1	3e-30	45.5	1	Males&Females
Contig_1616	944	refseq_protein	XP_785295.3	ref|XP_785295.3| PREDICTED: uncharacterized protein LOC580130 [Strongylocentrotus purpuratus]	9e-50	52.9	1	Males&Females
Contig_1616	944	pfam	RIIa	C4QDZ0_SCHMA/14-51 PF02197.12;RIIa;	7e-06	64.9	1	Males&Females
Contig_1624	5178	pfu_proteins	pfu_aug1.0_16741.1_03752	pfu_aug1.0_16741.1_03752	8e-108	76.7	6	Males
Contig_1624	5178	cgigas_proteins	gi|405957117|gb|EKC23351.1|	Ankyrin repeat domain-containing protein 26 [Crassostrea gigas]	6e-114	37.1	6	Males
Contig_1624	5178	swissprot	ANR26_HUMAN	[BBH] ANR26_HUMAN (sp:Q9UPS8) Ankyrin repeat domain-containing protein 26 OS=Homo sapiens GN=ANKRD26 PE=1 SV=3	1e-76	27.7	6	Males
Contig_1624	5178	refseq_protein	XP_003727953.1	ref|XP_003727953.1| PREDICTED: uncharacterized protein LOC584408 isoform 1 [Strongylocentrotus purpuratus]	1e-154	35.5	6	Males
Contig_1624	5178	other_unigene	Hs.647018	Hs.647018 CAP-GLY domain containing linker protein 2 ## GENE: CLIP2 ## CYTOBAND: 7q11.23	0.0002	100	6	Males
Contig_1624	5178	pfam	Pfam-B_305684	E7FAP4_DANRE/281-2014 PB305684; Pfam-B_305684;	1e-108	30.8	6	Males
Contig_1625	1109	pfu_proteins	pfu_aug1.0_62150.1_12970	pfu_aug1.0_62150.1_12970	2e-18	85.4	1	Males&Females
Contig_1625	1109	cgigas_proteins	gi|405963848|gb|EKC29386.1|	hypothetical protein CGI_10012092 [Crassostrea gigas]	4e-30	42.6	1	Males&Females
Contig_1625	1109	refseq_protein	XP_799953.2	ref|XP_799953.2| PREDICTED: uncharacterized protein LOC577313 [Strongylocentrotus purpuratus]	2e-17	33.1	1	Males&Females
Contig_1626	3237	other_tigr	ZebraFish:CT617052	CT617052 UniRef100_A6NHP2 Cluster: Uncharacterized protein C6orf32; n=1; Homo sapiens|Rep: Uncharacterized protein C6orf32 -, partial (1%)	0.007	100	1	Males&Females
Contig_1631	4578	pfu_proteins	pfu_aug1.0_4559.1_44967	pfu_aug1.0_4559.1_44967	2e-194	76.1	1	Males&Females
Contig_1631	4578	cgigas_proteins	gi|405954657|gb|EKC22038.1|	Coiled-coil domain-containing protein 65 [Crassostrea gigas]	3e-216	79.3	1	Males&Females
Contig_1631	4578	swissprot	CCD65_RAT	CCD65_RAT (sp:Q5XIJ8) Coiled-coil domain-containing protein 65 OS=Rattus norvegicus GN=Ccdc65 PE=2 SV=1	1e-130	48.4	1	Males&Females
Contig_1631	4578	refseq_protein	XP_002736497.1	ref|XP_002736497.1| PREDICTED: hypothetical protein [Saccoglossus kowalevskii]	0	66	1	Males&Females
Contig_1631	4578	pfam	Pfam-B_2203	B3SAP1_TRIAD/8-485 PB002203; Pfam-B_2203;	1e-163	59.4	1	Males&Females
Contig_1637	1530	pfu_proteins	pfu_aug1.0_38620.1_41083	pfu_aug1.0_38620.1_41083	2e-79	56.2	5	Males
Contig_1637	1530	other_tigr	Fugu:TC6913	TC6913 UniRef100_Q2NNA8 Cluster: Noggin2; n=1; Takifugu rubripes|Rep: Noggin2 - Fugu rubripes (Japanese pufferfish) (Takifugu rubripes), complete	0.008	95.8	5	Males
Contig_1637	1530	other_unigene	Tru.3628	Tru.3628 Noggin2 ## GENE: LOC777975	0.003	95.8	5	Males
Contig_1640	5106	pfu_proteins	pfu_aug1.0_4065.1_44854	pfu_aug1.0_4065.1_44854	8e-121	70.5	5	Males
Contig_1640	5106	cgigas_proteins	gi|405964294|gb|EKC29794.1|	hypothetical protein CGI_10011209 [Crassostrea gigas]	9e-14	26.1	5	Males
Contig_1640	5106	refseq_protein	XP_001310118.1	ref|XP_001310118.1| viral A-type inclusion protein [Trichomonas vaginalis G3]	1e-07	18.9	5	Males
Contig_1647	2105	pfu_proteins	pfu_aug1.0_86930.1_56722	pfu_aug1.0_86930.1_56722	8e-54	58.7	4	Males
Contig_1647	2105	cgigas_proteins	gi|405950372|gb|EKC18365.1|	Histone-lysine N-methyltransferase PRDM9 [Crassostrea gigas]	3e-40	51	4	Males
Contig_1647	2105	swissprot	ZN227_HUMAN	ZN227_HUMAN (sp:Q86WZ6) Zinc finger protein 227 OS=Homo sapiens GN=ZNF227 PE=2 SV=1	8e-71	39.9	4	Males
Contig_1647	2105	refseq_protein	XP_003229097.1	ref|XP_003229097.1| PREDICTED: zinc finger protein 91-like [Anolis carolinensis]	4e-82	47.9	4	Males
Contig_1647	2105	refseq_rna	XM_003416605.1	ref|XM_003416605.1| PREDICTED: Loxodonta africana RB-associated KRAB zinc finger protein-like (LOC100661937), mRNA	2e-12	95.9	4	Males
Contig_1647	2105	other_tigr	ZebraFish:TC372366	TC372366 UniRef100_A0MS83 Cluster: Transcription factor ZBP-89; n=1; Danio rerio|Rep: Transcription factor ZBP-89 - Danio rerio (Zebrafish) (Brachydanio rerio), partial (39%)	8e-05	90.5	4	Males
Contig_1647	2105	other_unigene	Hs.438994	Hs.438994 Zinc finger protein 544 ## GENE: ZNF544 ## CYTOBAND: 19q13.43	2e-08	90.4	4	Males
Contig_1647	2105	pfam	Pfam-B_5073	Q8BII3_MOUSE/1-259 PB005073; Pfam-B_5073;	3e-06	36.5	4	Males
Contig_1654	7618	pfu_proteins	pfu_aug1.0_6816.1_60119	pfu_aug1.0_6816.1_60119	5e-269	88.9	5	Males
Contig_1654	7618	cgigas_proteins	gi|405962714|gb|EKC28363.1|	Cysteine/serine-rich nuclear protein 3 [Crassostrea gigas]	5e-126	53	5	Males
Contig_1654	7618	swissprot	CSRN3_MOUSE	[BBH] CSRN3_MOUSE (sp:P59055) Cysteine/serine-rich nuclear protein 3 OS=Mus musculus GN=Csrnp3 PE=1 SV=2	7e-61	43.5	5	Males
Contig_1654	7618	refseq_protein	XP_002431019.1	ref|XP_002431019.1| hypothetical protein Phum_PHUM507450 [Pediculus humanus corporis]	1e-65	47	5	Males
Contig_1654	7618	pfam	Pfam-B_2984	E0VY25_PEDHC/454-664 PB002984; Pfam-B_2984;	2e-66	57	5	Males
Contig_1662	13306	pfu_proteins	pfu_aug1.0_7492.1_67697	pfu_aug1.0_7492.1_67697	0	57.8	1	Males&Females
Contig_1662	13306	cgigas_proteins	gi|405950869|gb|EKC18828.1|	Dynein heavy chain 3, axonemal [Crassostrea gigas]	0	87.4	1	Males&Females
Contig_1662	13306	swissprot	DYH3_HUMAN	[BBH] DYH3_HUMAN (sp:Q8TD57) Dynein heavy chain 3, axonemal OS=Homo sapiens GN=DNAH3 PE=2 SV=1	0	62.9	1	Males&Females
Contig_1662	13306	refseq_protein	XP_002738097.1	ref|XP_002738097.1| PREDICTED: predicted protein-like [Saccoglossus kowalevskii]	0	70	1	Males&Females
Contig_1662	13306	refseq_rna	XM_786885.3	ref|XM_786885.3| PREDICTED: Strongylocentrotus purpuratus dynein heavy chain 3, axonemal-like (LOC587136), mRNA	2e-50	86.5	1	Males&Females
Contig_1662	13306	other_tigr	ZebraFish:TC396111	TC396111 similar to UniRef100_UPI0000EB4AEB Cluster: dynein, axonemal, heavy chain 3; n=1; Canis lupus familiaris|Rep: dynein, axonemal, heavy chain 3 - Canis familiaris, partial (64%)	7e-31	84.9	1	Males&Females
Contig_1662	13306	other_unigene	Dr.64200	Dr.64200 Dynein, axonemal, heavy chain 7 ## GENE: dnah7 ## CHR: 9	9e-25	81.7	1	Males&Females
Contig_1662	13306	pfam	DHC_N2	C3Y8Y3_BRAFL/791-1204 PF08393.8;DHC_N2;	0	75.6	1	Males&Females
Contig_1665	2464	pfu_proteins	pfu_aug1.0_51624.1_41520	pfu_aug1.0_51624.1_41520	1e-71	88.7	5	Males
Contig_1665	2464	cgigas_proteins	gi|405975532|gb|EKC40091.1|	Synaptonemal complex protein 3 [Crassostrea gigas]	2e-18	26.9	5	Males
Contig_1665	2464	swissprot	SYCP3_MACFA	SYCP3_MACFA (sp:Q4R764) Synaptonemal complex protein 3 OS=Macaca fascicularis GN=SYCP3 PE=2 SV=1	1e-20	28.8	5	Males
Contig_1665	2464	refseq_protein	XP_003269972.1	ref|XP_003269972.1| PREDICTED: synaptonemal complex protein 3-like isoform 1 [Nomascus leucogenys] ref|XP_003269973.1| PREDICTED: synaptonemal complex protein 3-like isoform 2 [Nomascus leucogenys]	1e-19	29.4	5	Males
Contig_1665	2464	other_unigene	Hs.148078	Hs.148078 Ubiquitin protein ligase E3 component n-recognin 4 ## GENE: UBR4 ## CYTOBAND: 1p36.13	0.005	96.3	5	Males
Contig_1665	2464	pfam	Cor1	D2HXI6_AILME/82-211 PF04803.7;Cor1;	9e-11	27.7	5	Males
Contig_1667	2299	refseq_rna	XM_002423484.1	ref|XM_002423484.1| Pediculus humanus corporis death associated protein kinase, putative, mRNA	2e-06	97.1	3	Males
Contig_1667	2299	other_tigr	ZebraFish:TC433231	TC433231 homologue to UniRef100_Q689B2 Cluster: Aspartic acid-rich protein aspolin2-2; n=1; Cyprinus carpio|Rep: Aspartic acid-rich protein aspolin2-2 - Cyprinus carpio (Common carp), partial (55%)	3e-07	92.9	3	Males
Contig_1667	2299	other_unigene	Dr.75207	Dr.75207 Nucleolin ## GENE: ncl ## CHR: 22	7e-06	96.8	3	Males
Contig_1669	2820	pfu_proteins	pfu_aug1.0_15922.1_03658	pfu_aug1.0_15922.1_03658	6e-55	79	1	Males&Females
Contig_1669	2820	cgigas_proteins	gi|405976936|gb|EKC41414.1|	Leucine-rich repeat-containing protein 23 [Crassostrea gigas]	3e-14	28.8	1	Males&Females
Contig_1669	2820	swissprot	LRC72_HUMAN	[BBH] LRC72_HUMAN (sp:A6NJI9) Leucine-rich repeat-containing protein 72 OS=Homo sapiens GN=LRRC72 PE=2 SV=2	6e-39	34.3	1	Males&Females
Contig_1669	2820	refseq_protein	XP_002735817.1	ref|XP_002735817.1| PREDICTED: leucine rich repeat containing 23-like [Saccoglossus kowalevskii]	2e-67	51.5	1	Males&Females
Contig_1669	2820	other_unigene	Tru.2072	Tru.2072 Transcribed locus	0.006	100	1	Males&Females
Contig_1669	2820	pfam	LRR_8	C3YE12_BRAFL/21-82 PF13855.1;LRR_8;	6e-16	68.3	1	Males&Females
Contig_1672	2295	pfu_proteins	pfu_aug1.0_2267.1_44299	pfu_aug1.0_2267.1_44299	7e-83	93.2	1	Males&Females
Contig_1672	2295	cgigas_proteins	gi|405964244|gb|EKC29750.1|	Uncharacterized protein C2orf73-like protein [Crassostrea gigas]	2e-94	67.5	1	Males&Females
Contig_1672	2295	swissprot	CB073_BOVIN	[BBH] CB073_BOVIN (sp:A6QQL5) Uncharacterized protein C2orf73 homolog OS=Bos taurus PE=2 SV=1	9e-09	31.5	1	Males&Females
Contig_1672	2295	refseq_protein	XP_002735239.1	ref|XP_002735239.1| PREDICTED: hypothetical protein [Saccoglossus kowalevskii]	9e-33	42.6	1	Males&Females
Contig_1672	2295	pfam	Pfam-B_29682	C3YGW6_BRAFL/1-209 PB029682; Pfam-B_29682;	7e-31	40.6	1	Males&Females
Contig_1680	6241	pfu_proteins	pfu_aug1.0_4448.1_37885	pfu_aug1.0_4448.1_37885	2e-241	89.1	1	Males&Females
Contig_1680	6241	cgigas_proteins	gi|405952166|gb|EKC20008.1|	hypothetical protein CGI_10007069 [Crassostrea gigas]	0	77.1	1	Males&Females
Contig_1680	6241	swissprot	CC108_HUMAN	CC108_HUMAN (sp:Q6ZU64) Coiled-coil domain-containing protein 108 OS=Homo sapiens GN=CCDC108 PE=2 SV=2	0	38.4	1	Males&Females
Contig_1680	6241	refseq_protein	XP_002738067.1	ref|XP_002738067.1| PREDICTED: hypothetical protein [Saccoglossus kowalevskii]	0	56.5	1	Males&Females
Contig_1680	6241	refseq_rna	XM_002738021.1	ref|XM_002738021.1| PREDICTED: Saccoglossus kowalevskii hypothetical protein LOC100373429 (LOC100373429), mRNA	3e-08	89.8	1	Males&Females
Contig_1680	6241	other_unigene	Dr.156511	Dr.156511 Transcribed locus, strongly similar to XP_002663368.1 PREDICTED: coiled-coil domain-containing protein 108 [Danio rerio]	0.005	87.2	1	Males&Females
Contig_1680	6241	pfam	Pfam-B_1	C3YYZ2_BRAFL/431-1409 PB000001; Pfam-B_1;	0	57.3	1	Males&Females
Contig_1697	2941	other_tigr	Fugu:TC9656	TC9656 homologue to UniRef100_UPI000065DB20 Cluster: Tuftelin.; n=1; Takifugu rubripes|Rep: Tuftelin. - Takifugu rubripes, partial (5%)	2e-05	100	4	Males
Contig_1697	2941	other_unigene	Tru.2060	Tru.2060 Transcribed locus	6e-06	100	4	Males
Contig_1700	5630	pfu_proteins	pfu_aug1.0_5032.1_67142	pfu_aug1.0_5032.1_67142	7e-171	84.9	1	Males&Females
Contig_1700	5630	cgigas_proteins	gi|405954463|gb|EKC21897.1|	WD repeat-containing protein C10orf79 [Crassostrea gigas]	0	74	1	Males&Females
Contig_1700	5630	swissprot	WDR96_HUMAN	[BBH] WDR96_HUMAN (sp:Q8NDM7) WD repeat-containing protein 96 OS=Homo sapiens GN=WDR96 PE=2 SV=3	0	33.4	1	Males&Females
Contig_1700	5630	refseq_protein	XP_002734954.1	ref|XP_002734954.1| PREDICTED: hypothetical protein [Saccoglossus kowalevskii]	0	45	1	Males&Females
Contig_1700	5630	refseq_rna	XM_790279.3	ref|XM_790279.3| PREDICTED: Strongylocentrotus purpuratus WD repeat-containing protein 96-like (LOC590682), mRNA	2e-12	89.2	1	Males&Females
Contig_1700	5630	other_unigene	Dr.151578	Dr.151578 Transcribed locus, strongly similar to XP_003200962.1 PREDICTED: cyclin-dependent kinase inhibitor 1 isoform 2 [Danio rerio]	0.004	93.5	1	Males&Females
Contig_1700	5630	pfam	Pfam-B_443283	A2D9I0_TRIVA/1051-1620 PB443283; Pfam-B_443283;	4e-34	22.8	1	Males&Females
Contig_1704	2775	pfu_proteins	pfu_aug1.0_16590.1_25537	pfu_aug1.0_16590.1_25537	2e-169	90.4	9	Females
Contig_1704	2775	cgigas_proteins	gi|405950951|gb|EKC18904.1|	Importin subunit alpha-1 [Crassostrea gigas]	1e-191	71	9	Females
Contig_1704	2775	swissprot	IMA1_XENLA	[BBH] IMA1_XENLA (sp:P52170) Importin subunit alpha-1 OS=Xenopus laevis GN=kpna1 PE=1 SV=2	1e-170	56.8	9	Females
Contig_1704	2775	refseq_protein	XP_788859.1	ref|XP_788859.1| PREDICTED: importin subunit alpha-2-like [Strongylocentrotus purpuratus]	0	61.7	9	Females
Contig_1704	2775	refseq_rna	XM_003556487.1	ref|XM_003556487.1| PREDICTED: Glycine max importin subunit alpha-1-like (LOC100797267), mRNA	8e-10	89.2	9	Females
Contig_1704	2775	other_tigr	ZebraFish:TC403045	TC403045 UniRef100_Q803D8 Cluster: Zgc:55877; n=1; Danio rerio|Rep: Zgc:55877 - Danio rerio (Zebrafish) (Brachydanio rerio), complete	0.006	91.4	9	Females
Contig_1704	2775	other_unigene	Hs.594238	Hs.594238 Karyopherin alpha 2 (RAG cohort 1, importin alpha 1) ## GENE: KPNA2 ## CYTOBAND: 17q24.2	6e-06	90.9	9	Females
Contig_1704	2775	pfam	Proteasom_PSMB	Q9VRS0_DROME/168-429 PF10508.4;Proteasom_PSMB;	4e-26	30.2	9	Females
Contig_1708	2575	pfu_proteins	pfu_aug1.0_6709.1_52817	pfu_aug1.0_6709.1_52817	3e-79	74.7	2	Males&Females
Contig_1708	2575	swissprot	FBX43_XENLA	[BBH] FBX43_XENLA (sp:Q8AXF4) F-box only protein 43 OS=Xenopus laevis GN=fbxo43 PE=1 SV=1	3e-29	30.8	2	Males&Females
Contig_1708	2575	refseq_protein	NP_001089132.1	ref|NP_001089132.1| uncharacterized protein LOC733440 [Xenopus laevis]	4e-31	40.2	2	Males&Females
Contig_1708	2575	pfam	Pfam-B_26422	Q7SYI4_DANRE/1-556 PB026422; Pfam-B_26422;	1e-25	30.9	2	Males&Females
Contig_1713	4029	pfu_proteins	pfu_aug1.0_7173.1_60198	pfu_aug1.0_7173.1_60198	1e-200	36.8	3	Males
Contig_1713	4029	cgigas_proteins	gi|405974502|gb|EKC39142.1|	Halomucin [Crassostrea gigas]	6e-07	19.3	3	Males
Contig_1713	4029	refseq_protein	NP_758033.1	ref|NP_758033.1| DNA topoisomerase IV subunit A [Mycoplasma penetrans HF-2]	4e-10	20.7	3	Males
Contig_1713	4029	other_tigr	ZebraFish:TC368866	TC368866 UniRef100_Q58EB8 Cluster: LOC560949 protein; n=1; Danio rerio|Rep: LOC560949 protein - Danio rerio (Zebrafish) (Brachydanio rerio), complete	0.009	100	3	Males
Contig_1713	4029	other_unigene	Dr.109942	Dr.109942 Im:7148382 ## GENE: im:7148382	0.003	100	3	Males
Contig_1720	948						4	Males
Contig_1727	7102	pfu_proteins	pfu_aug1.0_7515.1_52985	pfu_aug1.0_7515.1_52985	2e-150	97	1	Males&Females
Contig_1727	7102	cgigas_proteins	gi|405960049|gb|EKC26001.1|	Sperm-associated antigen 17 [Crassostrea gigas]	0	31.3	1	Males&Females
Contig_1727	7102	swissprot	SPG17_HUMAN	[BBH] SPG17_HUMAN (sp:Q6Q759) Sperm-associated antigen 17 OS=Homo sapiens GN=SPAG17 PE=1 SV=1	1e-148	31.2	1	Males&Females
Contig_1727	7102	refseq_protein	XP_002599892.1	ref|XP_002599892.1| hypothetical protein BRAFLDRAFT_120607 [Branchiostoma floridae]	0	42.8	1	Males&Females
Contig_1727	7102	other_tigr	ZebraFish:TC417436	TC417436	0.0003	96.7	1	Males&Females
Contig_1727	7102	other_unigene	Dr.84862	Dr.84862 Si:dkey-208b23.5 ## GENE: si:dkey-208b23.5 ## CHR: 8	9e-05	96.7	1	Males&Females
Contig_1727	7102	pfam	Pfam-B_1987	C3ZTT9_BRAFL/611-1369 PB001987; Pfam-B_1987;	1e-152	40.9	1	Males&Females
Contig_1733	2397	pfu_proteins	pfu_aug1.0_236.1_65318	pfu_aug1.0_236.1_65318	3e-08	28	5	Males
Contig_1733	2397	cgigas_proteins	gi|405964085|gb|EKC29607.1|	DNA replication licensing factor MCM9 [Crassostrea gigas]	4e-08	27.3	5	Males
Contig_1733	2397	swissprot	MCMD2_HUMAN	[BBH] MCMD2_HUMAN (sp:Q4G0Z9) MCM domain-containing protein 2 OS=Homo sapiens GN=MCMDC2 PE=1 SV=3	3e-75	29.9	5	Males
Contig_1733	2397	refseq_protein	XP_002589555.1	ref|XP_002589555.1| hypothetical protein BRAFLDRAFT_224670 [Branchiostoma floridae]	7e-78	31.7	5	Males
Contig_1733	2397	pfam	MCM	C3ZP69_BRAFL/306-634 PF00493.18;MCM;	6e-33	30.7	5	Males
Contig_1734	2019	refseq_protein	XP_001629359.1	ref|XP_001629359.1| predicted protein [Nematostella vectensis]	8e-17	32.6	4	Males
Contig_1734	2019	pfam	Pfam-B_142990	A7SQS6_NEMVE/1-413 PB142990; Pfam-B_142990;	4e-16	24.4	4	Males
Contig_1735	4814	pfu_proteins	pfu_aug1.0_32735.1_55438	pfu_aug1.0_32735.1_55438	4e-17	58.5	5	Males
Contig_1735	4814						5	Males
Contig_1738	3180	cgigas_proteins	gi|405964813|gb|EKC30258.1|	Coiled-coil domain-containing protein 92 [Crassostrea gigas]	9e-65	68	1	Males&Females
Contig_1738	3180	swissprot	CCD92_HUMAN	[BBH] CCD92_HUMAN (sp:Q53HC0) Coiled-coil domain-containing protein 92 OS=Homo sapiens GN=CCDC92 PE=2 SV=2	2e-14	28.2	1	Males&Females
Contig_1738	3180	refseq_protein	XP_002731228.1	ref|XP_002731228.1| PREDICTED: coiled-coil domain containing 92-like [Saccoglossus kowalevskii]	7e-15	31.5	1	Males&Females
Contig_1739	3946	pfu_proteins	pfu_aug1.0_15889.1_10866	pfu_aug1.0_15889.1_10866	8e-34	38.8	6	Males
Contig_1739	3946	cgigas_proteins	gi|405959764|gb|EKC25758.1|	Phospholipid scramblase 2 [Crassostrea gigas]	3e-100	78.8	6	Males
Contig_1739	3946	swissprot	PLS2_BOVIN	PLS2_BOVIN (sp:Q3ZBG9) Phospholipid scramblase 2 OS=Bos taurus GN=PLSCR2 PE=2 SV=1	5e-50	47.3	6	Males
Contig_1739	3946	refseq_protein	NP_001029608.1	ref|NP_001029608.1| phospholipid scramblase 2 [Bos taurus]	1e-48	47.3	6	Males
Contig_1739	3946	pfam	Scramblase	PLS2_BOVIN/68-289 PF03803.10;Scramblase;	1e-49	48	6	Males
Contig_1740	3090	pfu_proteins	pfu_aug1.0_1728.1_37098	pfu_aug1.0_1728.1_37098	3e-158	86.5	6	Males
Contig_1740	3090	cgigas_proteins	gi|405978468|gb|EKC42851.1|	Leucine-rich repeat-containing protein 63 [Crassostrea gigas]	2e-267	78.3	6	Males
Contig_1740	3090	swissprot	LRC63_MOUSE	[BBH] LRC63_MOUSE (sp:A6H694) Leucine-rich repeat-containing protein 63 OS=Mus musculus GN=Lrrc63 PE=2 SV=1	6e-55	38.6	6	Males
Contig_1740	3090	refseq_protein	XP_001197630.2	ref|XP_001197630.2| PREDICTED: uncharacterized protein LOC757199 [Strongylocentrotus purpuratus]	1e-110	43.4	6	Males
Contig_1740	3090	pfam	LRR_8	LRC63_HUMAN/391-449 PF13855.1;LRR_8;	7e-10	56.1	6	Males
Contig_1751	2775	pfu_proteins	pfu_aug1.0_174368.1_21379	pfu_aug1.0_174368.1_21379	4e-35	59.5	5	Males
Contig_1751	2775	cgigas_proteins	gi|405972332|gb|EKC37105.1|	hypothetical protein CGI_10028332 [Crassostrea gigas]	2e-22	26.7	5	Males
Contig_1751	2775	swissprot	MLRR1_PLAF7	MLRR1_PLAF7 (sp:Q8I3Z1) MATH and LRR domain-containing protein PFE0570w OS=Plasmodium falciparum (isolate 3D7) GN=PFE0570w PE=2 SV=1	1e-10	24.9	5	Males
Contig_1751	2775	refseq_protein	XP_001307283.1	ref|XP_001307283.1| hypothetical protein [Trichomonas vaginalis G3]	2e-11	19.9	5	Males
Contig_1751	2775	pfam	Pfam-B_179042	A2E5Y7_TRIVA/1-4872 PB179042; Pfam-B_179042;	2e-10	22	5	Males
Contig_1752	1648	pfu_proteins	pfu_aug1.0_5275.1_01939	pfu_aug1.0_5275.1_01939	9e-87	98	1	Males&Females
Contig_1752	1648	cgigas_proteins	gi|405950168|gb|EKC18171.1|	UPF0573 protein C2orf70-like protein A [Crassostrea gigas]	5e-77	84.9	1	Males&Females
Contig_1752	1648	swissprot	C070A_XENLA	[BBH] C070A_XENLA (sp:Q5M7F8) UPF0573 protein C2orf70 homolog A OS=Xenopus laevis PE=2 SV=1	9e-39	50	1	Males&Females
Contig_1752	1648	refseq_protein	XP_002733424.1	ref|XP_002733424.1| PREDICTED: hypothetical protein [Saccoglossus kowalevskii]	2e-58	54.9	1	Males&Females
Contig_1752	1648	pfam	DUF2475	C070A_XENLA/19-85 PF10629.4;DUF2475;	2e-15	52.2	1	Males&Females
Contig_1754	1123						1	Males&Females
Contig_1755	902	pfu_proteins	pfu_aug1.0_19570.1_11235	pfu_aug1.0_19570.1_11235	5e-113	94.3	1	Males&Females
Contig_1755	902	cgigas_proteins	gi|405973812|gb|EKC38504.1|	Coiled-coil domain-containing protein 19, mitochondrial [Crassostrea gigas]	3e-80	87.3	1	Males&Females
Contig_1755	902	swissprot	CCD19_HUMAN	[BBH] CCD19_HUMAN (sp:Q9UL16) Coiled-coil domain-containing protein 19, mitochondrial OS=Homo sapiens GN=CCDC19 PE=1 SV=2	2e-51	46.1	1	Males&Females
Contig_1755	902	refseq_protein	XP_002738957.1	ref|XP_002738957.1| PREDICTED: hypothetical protein [Saccoglossus kowalevskii]	2e-63	55.4	1	Males&Females
Contig_1755	902	refseq_rna	XM_791287.2	ref|XM_791287.2| PREDICTED: Strongylocentrotus purpuratus coiled-coil domain-containing protein 19, mitochondrial-like (LOC591735), mRNA	4e-09	87.3	1	Males&Females
Contig_1755	902	other_unigene	Hs.647705	Hs.647705 Coiled-coil domain containing 19 ## GENE: CCDC19 ## CYTOBAND: 1q22	0.0004	86.5	1	Males&Females
Contig_1755	902	pfam	Pfam-B_65721	E0CXK6_MOUSE/1-160 PB065721; Pfam-B_65721;	2e-23	49.1	1	Males&Females
Contig_1756	11931	pfu_proteins	pfu_aug1.0_2327.1_22947	pfu_aug1.0_2327.1_22947	0	97.6	1	Males&Females
Contig_1756	11931	cgigas_proteins	gi|405963852|gb|EKC29390.1|	Dynein heavy chain 7, axonemal [Crassostrea gigas]	0	85.9	1	Males&Females
Contig_1756	11931	swissprot	DYH7_HUMAN	DYH7_HUMAN (sp:Q8WXX0) Dynein heavy chain 7, axonemal OS=Homo sapiens GN=DNAH7 PE=1 SV=2	0	53	1	Males&Females
Contig_1756	11931	refseq_protein	XP_002734663.1	ref|XP_002734663.1| PREDICTED: hCG1779312-like [Saccoglossus kowalevskii]	0	67.9	1	Males&Females
Contig_1756	11931	refseq_rna	XM_001200321.2	ref|XM_001200321.2| PREDICTED: Strongylocentrotus purpuratus dynein heavy chain 7, axonemal-like (LOC764114), partial mRNA	3e-43	82.5	1	Males&Females
Contig_1756	11931	other_tigr	ZebraFish:TC429104	TC429104	8e-18	79.6	1	Males&Females
Contig_1756	11931	other_unigene	Hs.201378	Hs.201378 Dynein, axonemal, heavy chain 12 ## GENE: DNAH12 ## CYTOBAND: 3p14.3	1e-37	81.5	1	Males&Females
Contig_1756	11931	pfam	Dynein_heavy	Q2WBY8_PLADU/1041-1751 PF03028.10;Dynein_heavy;	0	73.6	1	Males&Females
Contig_1759	1795						2	Males&Females
Contig_1762	3430	pfu_proteins	pfu_aug1.0_198.1_22073	pfu_aug1.0_198.1_22073	2e-46	55.9	2	Males&Females
Contig_1762	3430	cgigas_proteins	gi|405975833|gb|EKC40375.1|	Doublecortin domain-containing protein 2 [Crassostrea gigas]	5e-63	46.5	2	Males&Females
Contig_1762	3430	swissprot	DCDC2_RAT	DCDC2_RAT (sp:D3ZR10) Doublecortin domain-containing protein 2 OS=Rattus norvegicus GN=Dcdc2 PE=4 SV=1	3e-23	27.2	2	Males&Females
Contig_1762	3430	refseq_protein	XP_002733380.1	ref|XP_002733380.1| PREDICTED: doublecortin-like kinase 1-like [Saccoglossus kowalevskii]	5e-28	28.3	2	Males&Females
Contig_1763	3682	pfu_proteins	pfu_aug1.0_4160.1_23510	pfu_aug1.0_4160.1_23510	9e-96	79.9	1	Males&Females
Contig_1763	3682	cgigas_proteins	gi|405950888|gb|EKC18845.1|	Armadillo repeat-containing protein 4 [Crassostrea gigas]	0	82.4	1	Males&Females
Contig_1763	3682	swissprot	ARMC4_HUMAN	[BBH] ARMC4_HUMAN (sp:Q5T2S8) Armadillo repeat-containing protein 4 OS=Homo sapiens GN=ARMC4 PE=2 SV=1	0	73.9	1	Males&Females
Contig_1763	3682	refseq_protein	XP_002126692.1	ref|XP_002126692.1| PREDICTED: similar to armadillo repeat containing 4 [Ciona intestinalis]	0	81	1	Males&Females
Contig_1763	3682	refseq_rna	XM_002730569.1	ref|XM_002730569.1| PREDICTED: Saccoglossus kowalevskii karyopherin alpha 2-like (LOC100368358), mRNA	1e-43	84.7	1	Males&Females
Contig_1763	3682	other_tigr	ZebraFish:TC391611	TC391611	9e-09	82.3	1	Males&Females
Contig_1763	3682	other_unigene	Hs.127530	Hs.127530 Armadillo repeat containing 4 ## GENE: ARMC4 ## CYTOBAND: 10p12.1-p11.23	2e-09	83	1	Males&Females
Contig_1763	3682	pfam	KAP	E4X4R7_OIKDI/45-330 PF05804.7;KAP;	1e-103	68.6	1	Males&Females
Contig_1765	1901	pfu_proteins	pfu_aug1.0_3472.1_37609	pfu_aug1.0_3472.1_37609	3e-128	62.4	3	Males
Contig_1765	1901	cgigas_proteins	gi|405972227|gb|EKC37006.1|	hypothetical protein CGI_10025990 [Crassostrea gigas]	1e-28	36.6	3	Males
Contig_1765	1901	refseq_protein	XP_002591357.1	ref|XP_002591357.1| hypothetical protein BRAFLDRAFT_121475 [Branchiostoma floridae]	5e-07	33.6	3	Males
Contig_1765	1901	pfam	Pfam-B_41338	C3ZJM6_BRAFL/281-425 PB041338; Pfam-B_41338;	5e-08	33.6	3	Males
Contig_1775	2943	pfu_proteins	pfu_aug1.0_7809.1_17181	pfu_aug1.0_7809.1_17181	8e-20	33.3	3	Males
Contig_1775	2943	cgigas_proteins	gi|405973448|gb|EKC38163.1|	hypothetical protein CGI_10020855 [Crassostrea gigas]	3e-18	34	3	Males
Contig_1775	2943	swissprot	CCD84_HUMAN	CCD84_HUMAN (sp:Q86UT8) Coiled-coil domain-containing protein 84 OS=Homo sapiens GN=CCDC84 PE=2 SV=1	6e-08	60	3	Males
Contig_1775	2943	refseq_protein	XP_002932971.1	ref|XP_002932971.1| PREDICTED: coiled-coil domain-containing protein 84-like [Xenopus (Silurana) tropicalis]	3e-08	59.3	3	Males
Contig_1775	2943	pfam	Pfam-B_6944	E1C5K8_CHICK/44-116 PB006944; Pfam-B_6944;	3e-09	57.4	3	Males
Contig_1777	1740	pfu_proteins	pfu_aug1.0_2276.1_44302	pfu_aug1.0_2276.1_44302	1e-26	26	5	Males
Contig_1777	1740	cgigas_proteins	gi|405969586|gb|EKC34548.1|	Inversin [Crassostrea gigas]	1e-22	27.8	5	Males
Contig_1777	1740	swissprot	Y0266_DICDI	Y0266_DICDI (sp:Q54G14) Uncharacterized protein DDB_G0290685 OS=Dictyostelium discoideum GN=DDB_G0290685 PE=2 SV=2	3e-27	29.4	5	Males
Contig_1777	1740	refseq_protein	YP_005564266.1	ref|YP_005564266.1| internalin protein [Bacillus thuringiensis serovar finitimus YBT-020]	2e-39	29.9	5	Males
Contig_1777	1740	pfam	Pfam-B_216531	B6AED9_CRYMR/1-1657 PB216531; Pfam-B_216531;	9e-39	30.6	5	Males
Contig_1783	3447	pfu_proteins	pfu_aug1.0_11307.1_24869	pfu_aug1.0_11307.1_24869	2e-101	96.1	1	Males&Females
Contig_1783	3447	cgigas_proteins	gi|405953933|gb|EKC21496.1|	Tetratricopeptide repeat protein 29 [Crassostrea gigas]	7e-185	78.8	1	Males&Females
Contig_1783	3447	swissprot	TTC29_XENLA	[BBH] TTC29_XENLA (sp:Q32NR4) Tetratricopeptide repeat protein 29 OS=Xenopus laevis GN=ttc29 PE=2 SV=1	1e-71	36.6	1	Males&Females
Contig_1783	3447	refseq_protein	XP_002600909.1	ref|XP_002600909.1| hypothetical protein BRAFLDRAFT_121105 [Branchiostoma floridae]	1e-99	41.5	1	Males&Females
Contig_1783	3447	pfam	Apc3	TTC29_RAT/246-340 PF12895.2;Apc3;	1e-08	39.5	1	Males&Females
Contig_1784	2630	pfu_proteins	pfu_aug1.0_41253.1_05172	pfu_aug1.0_41253.1_05172	4e-63	96.7	1	Males&Females
Contig_1784	2630	cgigas_proteins	gi|405951312|gb|EKC19236.1|	UPF0638 protein B [Crassostrea gigas]	3e-154	68.1	1	Males&Females
Contig_1784	2630	swissprot	U638B_BOVIN	[BBH] U638B_BOVIN (sp:A6QQ68) UPF0638 protein B OS=Bos taurus PE=2 SV=1	2e-26	31.5	1	Males&Females
Contig_1784	2630	refseq_protein	XP_002739880.1	ref|XP_002739880.1| PREDICTED: predicted protein-like [Saccoglossus kowalevskii]	1e-72	44.5	1	Males&Females
Contig_1784	2630	pfam	Pfam-B_19517	A7SC67_NEMVE/8-142 PB019517; Pfam-B_19517;	8e-36	50.4	1	Males&Females
Contig_1790	3379	pfu_proteins	pfu_aug1.0_1288.1_51262	pfu_aug1.0_1288.1_51262	3e-222	72.1	1	Males&Females
Contig_1790	3379	cgigas_proteins	gi|405958457|gb|EKC24584.1|	Kinesin-like protein KIF6 [Crassostrea gigas]	5e-75	33.1	1	Males&Females
Contig_1790	3379	swissprot	KIF9_MOUSE	[BBH] KIF9_MOUSE (sp:Q9WV04) Kinesin-like protein KIF9 OS=Mus musculus GN=Kif9 PE=2 SV=2	0	50.1	1	Males&Females
Contig_1790	3379	refseq_protein	XP_002737743.1	ref|XP_002737743.1| PREDICTED: kinesin family member 9-like [Saccoglossus kowalevskii]	0	57.5	1	Males&Females
Contig_1790	3379	refseq_rna	NM_001163569.1	ref|NM_001163569.1| Mus musculus kinesin family member 9 (Kif9), transcript variant 1, mRNA	6e-08	90.7	1	Males&Females
Contig_1790	3379	other_tigr	ZebraFish:TC388013	TC388013 UniRef100_UPI00015A7DC5 Cluster: LOC553438 protein; n=1; Danio rerio|Rep: LOC553438 protein - Danio rerio, complete	0.0005	88.9	1	Males&Females
Contig_1790	3379	pfam	Kinesin	C3ZC80_BRAFL/14-342 PF00225.18;Kinesin;	1e-132	69.3	1	Males&Females
Contig_1792	2081	pfu_proteins	pfu_aug1.0_74590.1_13160	pfu_aug1.0_74590.1_13160	2e-10	93.3	5	Males
Contig_1792	2081	cgigas_proteins	gi|405970492|gb|EKC35390.1|	OTU domain-containing protein 5-B [Crassostrea gigas]	7e-180	66.2	5	Males
Contig_1792	2081	swissprot	OTUD5_MOUSE	[BBH] OTUD5_MOUSE (sp:Q3U2S4) OTU domain-containing protein 5 OS=Mus musculus GN=Otud5 PE=1 SV=2	1e-111	54.2	5	Males
Contig_1792	2081	refseq_protein	XP_002739314.1	ref|XP_002739314.1| PREDICTED: OTU domain-containing protein, putative-like [Saccoglossus kowalevskii]	1e-121	47.1	5	Males
Contig_1792	2081	refseq_rna	XM_003493861.1	ref|XM_003493861.1| PREDICTED: Bombus impatiens OTU domain-containing protein 5-A-like, transcript variant 2 (LOC100745392), mRNA	6e-13	89.2	5	Males
Contig_1792	2081	other_unigene	Hs.496098	Hs.496098 OTU domain containing 5 ## GENE: OTUD5 ## CYTOBAND: Xp11.23	4e-06	85.9	5	Males
Contig_1792	2081	pfam	OTU	A7RVX9_NEMVE/21-133 PF02338.14;OTU;	1e-48	75.9	5	Males
Contig_1796	1886	pfu_proteins	pfu_aug1.0_2938.1_08494	pfu_aug1.0_2938.1_08494	6e-103	78.9	3	Males
Contig_1796	1886	cgigas_proteins	gi|405959015|gb|EKC25090.1|	Tetraspanin-7 [Crassostrea gigas]	6e-10	27.2	3	Males
Contig_1796	1886	swissprot	PRPH2_CHICK	[BBH] PRPH2_CHICK (sp:O42281) Peripherin-2 OS=Gallus gallus GN=PRPH2 PE=2 SV=1	1e-46	31.3	3	Males
Contig_1796	1886	refseq_protein	XP_002941129.1	ref|XP_002941129.1| PREDICTED: photoreceptor outer segment membrane glycoprotein 2-like [Xenopus (Silurana) tropicalis]	6e-50	34.7	3	Males
Contig_1796	1886	pfam	Tetraspannin	Q6GLW7_XENLA/15-290 PF00335.15;Tetraspannin;	3e-44	33.6	3	Males
Contig_1814	6414	pfu_proteins	pfu_aug1.0_2603.1_30170	pfu_aug1.0_2603.1_30170	5e-226	89	1	Males&Females
Contig_1814	6414	cgigas_proteins	gi|405965270|gb|EKC30656.1|	Tubulin monoglycylase TTLL3 [Crassostrea gigas]	0	30.6	1	Males&Females
Contig_1814	6414	swissprot	TTLL3_HUMAN	[BBH] TTLL3_HUMAN (sp:Q9Y4R7) Tubulin monoglycylase TTLL3 OS=Homo sapiens GN=TTLL3 PE=1 SV=2	1e-105	51.7	1	Males&Females
Contig_1814	6414	refseq_protein	XP_002577925.1	ref|XP_002577925.1| tubulin tyrosine ligase [Schistosoma mansoni]	1e-132	38.7	1	Males&Females
Contig_1814	6414	refseq_rna	XM_002577879.1	ref|XM_002577879.1| Schistosoma mansoni tubulin tyrosine ligase-related (Smp_158370) mRNA, complete cds	1e-07	92	1	Males&Females
Contig_1814	6414	pfam	TTL	C3YPK7_BRAFL/248-534 PF03133.10;TTL;	5e-96	58.8	1	Males&Females
Contig_1818	383	other_tigr	Fugu:NP2023184	NP2023184 GB|DQ481664.1|ABF22396.1 Tax1 binding protein 1;T-cell leukemia virus type I	0.002	100	2	Males&Females
Contig_1821	1340	swissprot	U732_NEMVE	[BBH] U732_NEMVE (sp:A7RHB3) UPF0732 protein v1g81173 OS=Nematostella vectensis GN=v1g81173 PE=3 SV=2	9e-07	45.3	1	Males&Females
Contig_1821	1340	refseq_protein	XP_799698.2	ref|XP_799698.2| PREDICTED: UPF0732 protein v1g81173-like [Strongylocentrotus purpuratus]	6e-12	50	1	Males&Females
Contig_1824	3368	pfu_proteins	pfu_aug1.0_7987.1_09675	pfu_aug1.0_7987.1_09675	0	66.4	3	Males
Contig_1824	3368						3	Males
Contig_1830	3388	pfu_proteins	pfu_aug1.0_4473.1_59521	pfu_aug1.0_4473.1_59521	1e-73	64.9	2	Males&Females
Contig_1830	3388	cgigas_proteins	gi|405966865|gb|EKC32097.1|	Centromere protein F [Crassostrea gigas]	2e-13	18.5	2	Males&Females
Contig_1830	3388	swissprot	LRRX1_DICDI	LRRX1_DICDI (sp:Q54G05) Putative leucine-rich repeat-containing protein DDB_G0290503 OS=Dictyostelium discoideum GN=DDB_G0290503 PE=4 SV=1	7e-13	19.3	2	Males&Females
Contig_1830	3388	refseq_protein	XP_001304893.1	ref|XP_001304893.1| viral A-type inclusion protein [Trichomonas vaginalis G3]	5e-16	22.4	2	Males&Females
Contig_1830	3388	pfam	Pfam-B_300409	B5W3Z8_SPIMA/221-728 PB300409; Pfam-B_300409;	4e-14	20.5	2	Males&Females
Contig_1832	4299	pfu_proteins	pfu_aug1.0_24183.1_62283	pfu_aug1.0_24183.1_62283	3e-126	90	5	Males
Contig_1832	4299	cgigas_proteins	gi|405958412|gb|EKC24542.1|	Regulator of G-protein signaling 22 [Crassostrea gigas]	5e-10	25	5	Males
Contig_1832	4299	swissprot	RGSL_HUMAN	[BBH] RGSL_HUMAN (sp:A5PLK6) Regulator of G-protein signaling protein-like OS=Homo sapiens GN=RGSL1 PE=2 SV=1	2e-17	22.8	5	Males
Contig_1832	4299	refseq_protein	XP_002736161.1	ref|XP_002736161.1| PREDICTED: cubilin-like [Saccoglossus kowalevskii]	1e-54	24.9	5	Males
Contig_1832	4299	pfam	RGS	C3YMW4_BRAFL/844-954 PF00615.14;RGS;	4e-14	37.6	5	Males
Contig_1834	6150	pfu_proteins	pfu_aug1.0_15859.1_54234	pfu_aug1.0_15859.1_54234	2e-214	81.3	4	Males
Contig_1834	6150	cgigas_proteins	gi|405953819|gb|EKC21406.1|	cGMP-specific 3',5'-cyclic phosphodiesterase [Crassostrea gigas]	0	71.3	4	Males
Contig_1834	6150	swissprot	PDE6_DROYA	[BBH] PDE6_DROYA (sp:B4PSS5) cGMP-specific 3',5'-cyclic phosphodiesterase OS=Drosophila yakuba GN=Pde6 PE=3 SV=1	0	51.9	4	Males
Contig_1834	6150	refseq_protein	XP_002733933.1	ref|XP_002733933.1| PREDICTED: sperm phosphodiesterase 5-like [Saccoglossus kowalevskii]	0	59.1	4	Males
Contig_1834	6150	refseq_rna	NM_001033949.1	ref|NM_001033949.1| Strongylocentrotus purpuratus sperm phosphodiesterase 5 (pde5), mRNA_x0001_gb|DQ073640.1| Strongylocentrotus purpuratus sperm phosphodiesterase 5 (PDE5) mRNA, complete cds	1e-10	91.5	4	Males
Contig_1834	6150	other_tigr	ZebraFish:TC417227	TC417227 UniRef100_UPI00015A5BBC Cluster: phosphodiesterase 6C, cGMP-specific, cone, alpha prime; n=1; Danio rerio|Rep: phosphodiesterase 6C, cGMP-specific, cone, alpha prime - Danio rerio, complete	1e-05	87.5	4	Males
Contig_1834	6150	other_unigene	Hs.654544	Hs.654544 Phosphodiesterase 6B, cGMP-specific, rod, beta ## GENE: PDE6B ## CYTOBAND: 4p16.3	2e-07	88.1	4	Males
Contig_1834	6150	pfam	PDEase_I	A7S0H3_NEMVE/17-255 PF00233.14;PDEase_I;	8e-92	66.9	4	Males
Contig_1836	2625	pfu_proteins	pfu_aug1.0_9921.1_02826	pfu_aug1.0_9921.1_02826	3e-211	100	1	Males&Females
Contig_1836	2625	cgigas_proteins	gi|405950834|gb|EKC18795.1|	Sperm-associated antigen 6 [Crassostrea gigas]	9e-273	98.8	1	Males&Females
Contig_1836	2625	swissprot	SPAG6_MOUSE	[BBH] SPAG6_MOUSE (sp:Q9JLI7) Sperm-associated antigen 6 OS=Mus musculus GN=Spag6 PE=1 SV=1	0	86	1	Males&Females
Contig_1836	2625	refseq_protein	XP_794211.1	ref|XP_794211.1| PREDICTED: sperm-associated antigen 6-like [Strongylocentrotus purpuratus]	0	91.7	1	Males&Females
Contig_1836	2625	refseq_rna	XM_002732630.1	ref|XM_002732630.1| PREDICTED: Saccoglossus kowalevskii sperm associated antigen 6-like (LOC100373955), mRNA	1e-88	78.2	1	Males&Females
Contig_1836	2625	other_tigr	ZebraFish:NP13225602	NP13225602 GB|BC165187.1|AAI65187.1 spag6 protein	1e-53	78.6	1	Males&Females
Contig_1836	2625	other_unigene	Dr.80821	Dr.80821 Sperm associated antigen 6 ## GENE: spag6 ## CHR: 24	4e-54	78.6	1	Males&Females
Contig_1836	2625	pfam	Proteasom_PSMB	Q4CZ83_TRYCR/116-407 PF10508.4;Proteasom_PSMB;	1e-103	67.1	1	Males&Females
Contig_1837	687	cgigas_proteins	gi|405978740|gb|EKC43104.1|	hypothetical protein CGI_10022307 [Crassostrea gigas]	3e-31	71.8	1	Males&Females
Contig_1837	687						1	Males&Females
Contig_1847	2634	pfu_proteins	pfu_aug1.0_863.1_07725	pfu_aug1.0_863.1_07725	1e-81	98	1	Males&Females
Contig_1847	2634	cgigas_proteins	gi|405964735|gb|EKC30184.1|	Uncharacterized protein C11orf66-like protein [Crassostrea gigas]	7e-227	80.2	1	Males&Females
Contig_1847	2634	swissprot	PPR32_BOVIN	[BBH] PPR32_BOVIN (sp:Q2T9T0) Protein phosphatase 1 regulatory subunit 32 OS=Bos taurus GN=PPP1R32 PE=2 SV=1	1e-64	37.6	1	Males&Females
Contig_1847	2634	refseq_protein	XP_002589863.1	ref|XP_002589863.1| hypothetical protein BRAFLDRAFT_100695 [Branchiostoma floridae]	1e-144	57	1	Males&Females
Contig_1847	2634	pfam	Pfam-B_36073	C3ZNM2_BRAFL/38-271 PB036073; Pfam-B_36073;	2e-74	57.5	1	Males&Females
Contig_1852	3336	pfu_proteins	pfu_aug1.0_138420.1_57201	pfu_aug1.0_138420.1_57201	7e-81	95.5	2	Males&Females
Contig_1852	3336	cgigas_proteins	gi|405976442|gb|EKC40948.1|	hypothetical protein CGI_10028670 [Crassostrea gigas]	2e-80	66.3	2	Males&Females
Contig_1852	3336	swissprot	EXOS1_MOUSE	[BBH] EXOS1_MOUSE (sp:Q9DAA6) Exosome complex component CSL4 OS=Mus musculus GN=Exosc1 PE=2 SV=1	1e-52	57	2	Males&Females
Contig_1852	3336	refseq_protein	XP_002718659.1	ref|XP_002718659.1| PREDICTED: exosomal core protein CSL4 [Oryctolagus cuniculus]	8e-52	57.5	2	Males&Females
Contig_1852	3336	refseq_rna	XM_002608934.1	ref|XM_002608934.1| Branchiostoma floridae hypothetical protein, mRNA	9e-10	89.2	2	Males&Females
Contig_1852	3336	other_tigr	Fugu:AL839649	AL839649 homologue to UniRef100_UPI000065F75E Cluster: 3'-5' exoribonuclease CSL4 homolog (Exosome component 1).; n=1; Takifugu rubripes|Rep: 3'-5' exoribonuclease CSL4 homolog (Exosome component 1). - Takifugu rubripes, partial (67%)	2e-05	86	2	Males&Females
Contig_1852	3336	other_unigene	Hs.87752	Hs.87752 Moesin ## GENE: MSN ## CYTOBAND: Xq11.1	0.006	96.3	2	Males&Females
Contig_1852	3336	pfam	EXOSC1	A7RH11_NEMVE/61-132 PF10447.4;EXOSC1;	3e-22	71.8	2	Males&Females
Contig_1857	3181	pfu_proteins	pfu_aug1.0_8675.1_53213	pfu_aug1.0_8675.1_53213	2e-64	99.4	1	Males&Females
Contig_1857	3181	cgigas_proteins	gi|405959166|gb|EKC25228.1|	AMY-1-associating protein expressed in testis 1 [Crassostrea gigas]	0	90.2	1	Males&Females
Contig_1857	3181	swissprot	AAT1_MACFA	[BBH] AAT1_MACFA (sp:Q95LR0) AMY-1-associating protein expressed in testis 1 OS=Macaca fascicularis GN=AAT1 PE=2 SV=2	2e-80	50.5	1	Males&Females
Contig_1857	3181	refseq_protein	XP_002733402.1	ref|XP_002733402.1| PREDICTED: hypothetical protein [Saccoglossus kowalevskii]	0	65	1	Males&Females
Contig_1857	3181	refseq_rna	XM_003226782.1	ref|XM_003226782.1| PREDICTED: Anolis carolinensis AMY-1-associating protein expressed in testis 1-like (LOC100563827), mRNA	3e-09	88.2	1	Males&Females
Contig_1857	3181	other_tigr	ZebraFish:TC398796	TC398796 UniRef100_UPI00015A751D Cluster: acyl-Coenzyme A binding domain containing 3; n=1; Danio rerio|Rep: acyl-Coenzyme A binding domain containing 3 - Danio rerio, complete	0.0005	91.9	1	Males&Females
Contig_1857	3181	other_unigene	Dr.130409	Dr.130409 Transcribed locus, moderately similar to XP_003449949.1 PREDICTED: Golgi resident protein GCP60-like [Oreochromis niloticus]	0.0002	91.9	1	Males&Females
Contig_1857	3181	pfam	Pfam-B_1118	C3YCJ4_BRAFL/16-723 PB001118; Pfam-B_1118;	0	64.2	1	Males&Females
Contig_1860	1827	pfu_proteins	pfu_aug1.0_19522.1_54587.t2	pfu_aug1.0_19522.1_54587.t2	5e-129	81.3	1	Males&Females
Contig_1860	1827	cgigas_proteins	gi|405968554|gb|EKC33617.1|	hypothetical protein CGI_10016472 [Crassostrea gigas]	2e-162	75.9	1	Males&Females
Contig_1860	1827	swissprot	CI174_HUMAN	CI174_HUMAN (sp:Q9P1Z9) Uncharacterized protein C9orf174 OS=Homo sapiens GN=C9orf174 PE=1 SV=2	4e-59	37.7	1	Males&Females
Contig_1860	1827	refseq_protein	XP_002742433.1	ref|XP_002742433.1| PREDICTED: hypothetical protein [Saccoglossus kowalevskii]	1e-104	51.1	1	Males&Females
Contig_1860	1827	pfam	Pfam-B_24252	F1MZM3_BOVIN/1151-1668 PB024252; Pfam-B_24252;	3e-60	36.2	1	Males&Females
Contig_1865	5522	pfu_proteins	pfu_aug1.0_7830.1_09648	pfu_aug1.0_7830.1_09648	7e-235	84.1	1	Males&Females
Contig_1865	5522	cgigas_proteins	gi|405976259|gb|EKC40772.1|	Serine/threonine-protein kinase MAK [Crassostrea gigas]	3e-234	80.4	1	Males&Females
Contig_1865	5522	swissprot	MAK_HUMAN	[BBH] MAK_HUMAN (sp:P20794) Serine/threonine-protein kinase MAK OS=Homo sapiens GN=MAK PE=1 SV=2	1e-150	47.8	1	Males&Females
Contig_1865	5522	refseq_protein	XP_002730365.1	ref|XP_002730365.1| PREDICTED: male germ cell-associated kinase-like [Saccoglossus kowalevskii]	1e-152	50.5	1	Males&Females
Contig_1865	5522	refseq_rna	XM_001364227.1	ref|XM_001364227.1| PREDICTED: Monodelphis domestica intestinal cell (MAK-like) kinase (ICK), mRNA	1e-13	80.9	1	Males&Females
Contig_1865	5522	pfam	Pkinase	C3ZRY4_BRAFL/4-286 PF00069.20;Pkinase;	1e-132	77.7	1	Males&Females
Contig_1870	2326	pfu_proteins	pfu_aug1.0_7809.1_17181	pfu_aug1.0_7809.1_17181	1e-125	69.9	3	Males
Contig_1870	2326	cgigas_proteins	gi|405973448|gb|EKC38163.1|	hypothetical protein CGI_10020855 [Crassostrea gigas]	3e-41	30.5	3	Males
Contig_1870	2326						3	Males
Contig_1877	2282	pfu_proteins	pfu_aug1.0_43295.1_70481	pfu_aug1.0_43295.1_70481	9e-24	82.4	3	Males
Contig_1877	2282	cgigas_proteins	gi|405962694|gb|EKC28345.1|	Motile sperm domain-containing protein 2 [Crassostrea gigas]	2e-130	48.8	3	Males
Contig_1877	2282	swissprot	MSPD2_MOUSE	[BBH] MSPD2_MOUSE (sp:Q9CWP6) Motile sperm domain-containing protein 2 OS=Mus musculus GN=Mospd2 PE=1 SV=2	2e-79	35.7	3	Males
Contig_1877	2282	refseq_protein	NP_001007294.1	ref|NP_001007294.1| motile sperm domain-containing protein 2 [Danio rerio]	1e-87	36.5	3	Males
Contig_1877	2282	pfam	CRAL_TRIO	F1R8U1_DANRE/95-240 PF00650.15;CRAL_TRIO;	3e-42	47.6	3	Males
Contig_1881	2435	pfu_proteins	pfu_aug1.0_30894.1_55362	pfu_aug1.0_30894.1_55362	1e-64	95.9	1	Males&Females
Contig_1881	2435	cgigas_proteins	gi|405967460|gb|EKC32615.1|	hypothetical protein CGI_10019016 [Crassostrea gigas]	4e-29	78.1	1	Males&Females
Contig_1881	2435	swissprot	KAD5_BOVIN	KAD5_BOVIN (sp:A4IFD0) Adenylate kinase isoenzyme 5 OS=Bos taurus GN=Ak5 PE=2 SV=1	1e-11	35.4	1	Males&Females
Contig_1881	2435	refseq_protein	NP_001077226.1	ref|NP_001077226.1| adenylate kinase isoenzyme 5 [Bos taurus]	3e-10	35.4	1	Males&Females
Contig_1881	2435	pfam	Dpy-30	F2UC54_9EUKA/7-49 PF05186.8;Dpy-30;	8e-06	48.8	1	Males&Females
Contig_1883	6453	pfu_proteins	pfu_aug1.0_538.1_36572	pfu_aug1.0_538.1_36572	4e-125	34.7	5	Males
Contig_1883	6453	cgigas_proteins	gi|405963695|gb|EKC29251.1|	Sodium/calcium exchanger 3 [Crassostrea gigas]	0	47.6	5	Males
Contig_1883	6453	swissprot	NAC3_HUMAN	NAC3_HUMAN (sp:P57103) Sodium/calcium exchanger 3 OS=Homo sapiens GN=SLC8A3 PE=2 SV=2	1e-121	33	5	Males
Contig_1883	6453	refseq_protein	XP_002609838.1	ref|XP_002609838.1| hypothetical protein BRAFLDRAFT_78683 [Branchiostoma floridae]	0	48.9	5	Males
Contig_1883	6453	refseq_rna	XM_002609792.1	ref|XM_002609792.1| Branchiostoma floridae hypothetical protein, mRNA	3e-08	86.7	5	Males
Contig_1883	6453	other_tigr	Fugu:TC8576	TC8576 UniRef100_UPI00006601D8 Cluster: Junctophilin-2 (Junctophilin type 2) (JP-2).; n=1; Takifugu rubripes|Rep: Junctophilin-2 (Junctophilin type 2) (JP-2). - Takifugu rubripes, partial (17%)	0.009	100	5	Males
Contig_1883	6453	other_unigene	Tru.3295	Tru.3295 Transcribed locus, weakly similar to NP_001082833.1 junctophilin-2 [Danio rerio]	0.003	100	5	Males
Contig_1883	6453	pfam	Na_Ca_ex	A7RSI7_NEMVE/50-215 PF01699.19;Na_Ca_ex;	1e-49	62.6	5	Males
Contig_1888	2163	pfu_proteins	pfu_aug1.0_25349.1_47728	pfu_aug1.0_25349.1_47728	1e-07	37.5	4	Males
Contig_1888	2163						4	Males
Contig_1894	2585	swissprot	MUC6_HUMAN	MUC6_HUMAN (sp:Q6W4X9) Mucin-6 OS=Homo sapiens GN=MUC6 PE=1 SV=3	1e-08	23	3	Males
Contig_1894	2585	refseq_protein	XP_001199251.2	ref|XP_001199251.2| PREDICTED: uncharacterized protein LOC763324 [Strongylocentrotus purpuratus]	1e-18	29.6	3	Males
Contig_1894	2585	pfam	Pfam-B_327835	C3YFV0_BRAFL/1-242 PB327835; Pfam-B_327835;	6e-16	33.3	3	Males
Contig_1898	5079	pfu_proteins	pfu_aug1.0_1564.1_51336	pfu_aug1.0_1564.1_51336	3e-150	58.9	5	Males
Contig_1898	5079	cgigas_proteins	gi|405971663|gb|EKC36488.1|	Putative ATP-dependent DNA helicase HFM1 [Crassostrea gigas]	3e-304	58.7	5	Males
Contig_1898	5079	swissprot	HFM1_HUMAN	[BBH] HFM1_HUMAN (sp:A2PYH4) Probable ATP-dependent DNA helicase HFM1 OS=Homo sapiens GN=HFM1 PE=1 SV=2	0	49.5	5	Males
Contig_1898	5079	refseq_protein	XP_537081.3	ref|XP_537081.3| PREDICTED: probable ATP-dependent DNA helicase HFM1 [Canis lupus familiaris]	0	50.7	5	Males
Contig_1898	5079	refseq_rna	XM_782231.3	ref|XM_782231.3| PREDICTED: Strongylocentrotus purpuratus probable ATP-dependent DNA helicase HFM1-like (LOC582272), mRNA	9e-08	95.2	5	Males
Contig_1898	5079	other_tigr	ZebraFish:TC367109	TC367109 weakly similar to UniRef100_UPI0001552E04 Cluster: PREDICTED: HFM1 protein; n=2; Mus musculus|Rep: PREDICTED: HFM1 protein - Mus musculus, partial (54%)	0.003	90	5	Males
Contig_1898	5079	other_unigene	Hs.454818	Hs.454818 HFM1, ATP-dependent DNA helicase homolog (S. cerevisiae) ## GENE: HFM1 ## CYTOBAND: 1p22.2	1e-05	89.6	5	Males
Contig_1898	5079	pfam	Sec63	F1S4E9_PIG/572-886 PF02889.11;Sec63;	1e-81	48.4	5	Males
Contig_1903	7445	pfu_proteins	pfu_aug1.0_1.1_00002	pfu_aug1.0_1.1_00002	1e-244	80.9	4	Males
Contig_1903	7445	cgigas_proteins	gi|405952730|gb|EKC20507.1|	WD repeat-containing protein 87 [Crassostrea gigas]	9e-289	62.8	4	Males
Contig_1903	7445	swissprot	WDR87_HUMAN	[BBH] WDR87_HUMAN (sp:Q6ZQQ6) WD repeat-containing protein 87 OS=Homo sapiens GN=WDR87 PE=2 SV=3	4e-49	24.4	4	Males
Contig_1903	7445	refseq_protein	XP_002601699.1	ref|XP_002601699.1| hypothetical protein BRAFLDRAFT_127384 [Branchiostoma floridae]	1e-117	32.5	4	Males
Contig_1903	7445	pfam	Pfam-B_28500	B3RS44_TRIAD/841-1169 PB028500; Pfam-B_28500;	8e-13	22.6	4	Males
Contig_1905	1191	other_unigene	Hs.638366	Hs.638366 CDNA FLJ25907 fis, clone CBR04607	0.009	100	1	Males&Females
Contig_1921	3751	pfu_proteins	pfu_aug1.0_4713.1_59578	pfu_aug1.0_4713.1_59578	2e-135	88.3	1	Males&Females
Contig_1921	3751	cgigas_proteins	gi|405963143|gb|EKC28743.1|	Uncharacterized protein C7orf63 [Crassostrea gigas]	0	82.6	1	Males&Females
Contig_1921	3751	swissprot	CG063_HUMAN	[BBH] CG063_HUMAN (sp:A5D8W1) Uncharacterized protein C7orf63 OS=Homo sapiens GN=C7orf63 PE=2 SV=3	0	45.2	1	Males&Females
Contig_1921	3751	refseq_protein	XP_002609706.1	ref|XP_002609706.1| hypothetical protein BRAFLDRAFT_270517 [Branchiostoma floridae]	0	58.3	1	Males&Females
Contig_1921	3751	refseq_rna	XM_002126010.1	ref|XM_002126010.1| PREDICTED: Ciona intestinalis hypothetical protein LOC100186697 (LOC100186697), mRNA	1e-09	91.2	1	Males&Females
Contig_1921	3751	other_tigr	ZebraFish:TC443820	TC443820 homologue to UniRef100_UPI00015A4E87 Cluster: alpha3-fucosyltransferase; n=1; Danio rerio|Rep: alpha3-fucosyltransferase - Danio rerio, complete	0.009	96.3	1	Males&Females
Contig_1921	3751	other_unigene	Hs.657403	Hs.657403 Chromosome 7 open reading frame 63 ## GENE: C7orf63 ## CYTOBAND: 7q21.13	0.002	88.6	1	Males&Females
Contig_1921	3751	pfam	Pfam-B_10488	C3Y1H6_BRAFL/1-777 PB010488; Pfam-B_10488;	0	59.1	1	Males&Females
Contig_1926	3803	pfu_proteins	pfu_aug1.0_5662.1_23856	pfu_aug1.0_5662.1_23856	2e-280	87.6	7	Females
Contig_1926	3803	cgigas_proteins	gi|405951573|gb|EKC19474.1|	unc-93-like protein A [Crassostrea gigas]	1e-130	49.5	7	Females
Contig_1926	3803	swissprot	UN93A_XENLA	UN93A_XENLA (sp:Q6DDL7) Protein unc-93 homolog A OS=Xenopus laevis GN=unc93a PE=2 SV=1	7e-33	28.7	7	Females
Contig_1926	3803	refseq_protein	XP_002128454.1	ref|XP_002128454.1| PREDICTED: similar to unc-93 homolog A [Ciona intestinalis]	2e-37	29.9	7	Females
Contig_1926	3803	pfam	Pfam-B_8480	E3WP06_ANODA/19-470 PB008480; Pfam-B_8480;	1e-21	25.8	7	Females
Contig_1928	2656	pfu_proteins	pfu_aug1.0_886.1_43832	pfu_aug1.0_886.1_43832	7e-61	32.9	5	Males
Contig_1928	2656	cgigas_proteins	gi|405951583|gb|EKC19483.1|	Collagen alpha-4(VI) chain [Crassostrea gigas]	1e-58	34.9	5	Males
Contig_1928	2656	swissprot	MUC1_HUMAN	[BBH] MUC1_HUMAN (sp:P15941) Mucin-1 OS=Homo sapiens GN=MUC1 PE=1 SV=3	3e-78	33.5	5	Males
Contig_1928	2656	refseq_protein	XP_001064275.3	ref|XP_001064275.3| PREDICTED: uncharacterized protein LOC503171 [Rattus norvegicus]	2e-72	33.9	5	Males
Contig_1928	2656	pfam	Pfam-B_221680	B8G5M0_CHLAD/1131-1699 PB221680; Pfam-B_221680;	2e-51	30.9	5	Males
Contig_1937	1312						3	Males
Contig_1946	2255	pfu_proteins	pfu_aug1.0_46511.1_48624	pfu_aug1.0_46511.1_48624	6e-49	99	1	Males&Females
Contig_1946	2255	cgigas_proteins	gi|405972803|gb|EKC37551.1|	Radial spoke head protein 4-like protein A [Crassostrea gigas]	3e-76	92.5	1	Males&Females
Contig_1946	2255	swissprot	RSH4A_HUMAN	[BBH] RSH4A_HUMAN (sp:Q5TD94) Radial spoke head protein 4 homolog A OS=Homo sapiens GN=RSPH4A PE=1 SV=1	7e-35	39.7	1	Males&Females
Contig_1946	2255	refseq_protein	XP_002741113.1	ref|XP_002741113.1| PREDICTED: radial spokehead-like [Saccoglossus kowalevskii]	2e-87	54	1	Males&Females
Contig_1946	2255	refseq_rna	XM_002117223.1	ref|XM_002117223.1| Trichoplax adhaerens hypothetical protein, mRNA	9e-06	86.4	1	Males&Females
Contig_1946	2255	other_tigr	ZebraFish:CT706990	CT706990 similar to UniRef100_UPI000065FA1B Cluster: Coiled-coil domain-containing protein 97.; n=1; Takifugu rubripes|Rep: Coiled-coil domain-containing protein 97. - Takifugu rubripes, partial (34%)	2e-05	96.8	1	Males&Females
Contig_1946	2255	other_unigene	Dr.76903	Dr.76903 Bromodomain adjacent to zinc finger domain, 1B ## GENE: baz1b ## CHR: 18	7e-06	100	1	Males&Females
Contig_1946	2255	pfam	Radial_spoke	A7RIU6_NEMVE/12-518 PF04712.7;Radial_spoke;	1e-69	45.8	1	Males&Females
Contig_1947	3534	pfu_proteins	pfu_aug1.0_71260.1_41927	pfu_aug1.0_71260.1_41927	6e-67	93.9	1	Males&Females
Contig_1947	3534	cgigas_proteins	gi|405959610|gb|EKC25625.1|	Coiled-coil domain-containing protein 81 [Crassostrea gigas]	4e-228	42.7	1	Males&Females
Contig_1947	3534	swissprot	CCD81_RAT	[BBH] CCD81_RAT (sp:Q5XIN9) Coiled-coil domain-containing protein 81 OS=Rattus norvegicus GN=Ccdc81 PE=2 SV=1	7e-71	41.2	1	Males&Females
Contig_1947	3534	refseq_protein	XP_002732454.1	ref|XP_002732454.1| PREDICTED: predicted protein-like [Saccoglossus kowalevskii]	0	47.9	1	Males&Females
Contig_1947	3534	pfam	Pfam-B_28471	A7SC01_NEMVE/221-692 PB028471; Pfam-B_28471;	2e-96	44.4	1	Males&Females
Contig_1950	4133	pfu_proteins	pfu_aug1.0_53533.1_56154	pfu_aug1.0_53533.1_56154	3e-48	73.3	3	Males
Contig_1950	4133	cgigas_proteins	gi|405971896|gb|EKC36699.1|	hypothetical protein CGI_10010967 [Crassostrea gigas]	5e-53	30.7	3	Males
Contig_1950	4133	swissprot	CENPE_MOUSE	CENPE_MOUSE (sp:Q6RT24) Centromere-associated protein E OS=Mus musculus GN=Cenpe PE=1 SV=1	9e-10	17.8	3	Males
Contig_1950	4133	refseq_protein	XP_003482515.1	ref|XP_003482515.1| PREDICTED: LOW QUALITY PROTEIN: centromere-associated protein E-like [Sus scrofa]	3e-10	20.2	3	Males
Contig_1950	4133	other_tigr	ZebraFish:TC445654	TC445654 similar to UniRef100_UPI000065DB1B Cluster: HS1-associating protein X-1 (HAX-1) (HS1-binding protein).; n=1; Takifugu rubripes|Rep: HS1-associating protein X-1 (HAX-1) (HS1-binding protein). - Takifugu rubripes, partial (11%)	0.002	100	3	Males
Contig_1950	4133	other_unigene	Dr.78079	Dr.78079 HCLS1 associated protein X-1 ## GENE: hax1 ## CHR: 19	0.0008	100	3	Males
Contig_1950	4133	pfam	Pfam-B_314413	A0BIX7_PARTE/1-1013 PB314413; Pfam-B_314413;	4e-10	20.3	3	Males
Contig_1952	4830	pfu_proteins	pfu_aug1.0_19778.1_69295	pfu_aug1.0_19778.1_69295	1e-92	98.9	1	Males&Females
Contig_1952	4830	cgigas_proteins	gi|405977076|gb|EKC41546.1|	Glutamine-rich protein 2 [Crassostrea gigas]	0	68.3	1	Males&Females
Contig_1952	4830	swissprot	QRIC2_HUMAN	[BBH] QRIC2_HUMAN (sp:Q9H0J4) Glutamine-rich protein 2 OS=Homo sapiens GN=QRICH2 PE=2 SV=1	9e-67	38.5	1	Males&Females
Contig_1952	4830	refseq_protein	XP_002595419.1	ref|XP_002595419.1| hypothetical protein BRAFLDRAFT_119031 [Branchiostoma floridae]	8e-80	38.3	1	Males&Females
Contig_1952	4830	pfam	Pfam-B_12130	C3Z7S6_BRAFL/831-1275 PB012130; Pfam-B_12130;	4e-72	38.4	1	Males&Females
Contig_1954	1284	other_tigr	ZebraFish:AL926930	AL926930	0.0007	100	6	Males
Contig_1968	1218	pfu_proteins	pfu_aug1.0_12575.1_46522	pfu_aug1.0_12575.1_46522	3e-12	43.2	3	Males
Contig_1968	1218						3	Males
Contig_1983	3600	pfu_proteins	pfu_aug1.0_9051.1_02696	pfu_aug1.0_9051.1_02696	6e-302	81.3	1	Males&Females
Contig_1983	3600	cgigas_proteins	gi|405976888|gb|EKC41366.1|	hypothetical protein CGI_10025637 [Crassostrea gigas]	0	74	1	Males&Females
Contig_1983	3600	swissprot	PCDP1_HUMAN	[BBH] PCDP1_HUMAN (sp:Q4G0U5) Primary ciliary dyskinesia protein 1 OS=Homo sapiens GN=PCDP1 PE=1 SV=2	1e-155	38.4	1	Males&Females
Contig_1983	3600	refseq_protein	XP_002733102.1	ref|XP_002733102.1| PREDICTED: hypothetical protein [Saccoglossus kowalevskii]	0	49.9	1	Males&Females
Contig_1983	3600	pfam	Pfam-B_1	C3YBZ4_BRAFL/221-855 PB000001; Pfam-B_1;	1e-159	47.8	1	Males&Females
Contig_1984	1789						4	Males
Contig_1990	1310	pfu_proteins	pfu_aug1.0_45574.1_55961	pfu_aug1.0_45574.1_55961	2e-66	80	3	Males
Contig_1990	1310	other_unigene	Hs.675143	Hs.675143 Transcribed locus	0.01	96.2	3	Males
Contig_1999	2282	pfu_proteins	pfu_aug1.0_13284.1_32308	pfu_aug1.0_13284.1_32308	7e-59	87.4	1	Males&Females
Contig_1999	2282	cgigas_proteins	gi|405951454|gb|EKC19365.1|	Outer dense fiber protein 3 [Crassostrea gigas]	1e-128	82.7	1	Males&Females
Contig_1999	2282	swissprot	ODF3A_XENTR	[BBH] ODF3A_XENTR (sp:Q5EB30) Outer dense fiber protein 3 OS=Xenopus tropicalis GN=odf3 PE=2 SV=1	3e-70	54.5	1	Males&Females
Contig_1999	2282	refseq_protein	XP_002607819.1	ref|XP_002607819.1| hypothetical protein BRAFLDRAFT_275083 [Branchiostoma floridae]	9e-81	59.8	1	Males&Females
Contig_1999	2282	pfam	Pfam-B_3025	B0XLC3_CULQU/1-232 PB003025; Pfam-B_3025;	9e-16	30.3	1	Males&Females
Contig_2000	1279						5	Males
Contig_2003	2295	pfu_proteins	pfu_aug1.0_13221.1_03334	pfu_aug1.0_13221.1_03334	2e-102	96.3	1	Males&Females
Contig_2003	2295	cgigas_proteins	gi|405952388|gb|EKC20206.1|	Spermatogenesis-associated protein 4 [Crassostrea gigas]	1e-125	83.1	1	Males&Females
Contig_2003	2295	swissprot	SPAT4_HUMAN	[BBH] SPAT4_HUMAN (sp:Q8NEY3) Spermatogenesis-associated protein 4 OS=Homo sapiens GN=SPATA4 PE=2 SV=1	1e-44	38.3	1	Males&Females
Contig_2003	2295	refseq_protein	XP_002735132.1	ref|XP_002735132.1| PREDICTED: hypothetical protein [Saccoglossus kowalevskii]	1e-71	54.9	1	Males&Females
Contig_2003	2295	refseq_rna	XM_002116898.1	ref|XM_002116898.1| Trichoplax adhaerens hypothetical protein, mRNA	2e-06	90.2	1	Males&Females
Contig_2003	2295	pfam	DUF1042	Q52S72_CIOIN/21-178 PF06294.6;DUF1042;	1e-52	63.6	1	Males&Females
Contig_2016	832	pfu_proteins	pfu_aug1.0_730.1_36667	pfu_aug1.0_730.1_36667	1e-106	100	7	Females
Contig_2016	832	cgigas_proteins	gi|405951942|gb|EKC19808.1|	Tubulin alpha-1C chain [Crassostrea gigas]	6e-106	98.9	7	Females
Contig_2016	832	swissprot	TBA2_PATVU	TBA2_PATVU (sp:P41383) Tubulin alpha-2/alpha-4 chain OS=Patella vulgata GN=TUB2 PE=2 SV=1	1e-105	98.9	7	Females
Contig_2016	832	refseq_protein	XP_002427228.1	ref|XP_002427228.1| tubulin alpha-3 chain, putative [Pediculus humanus corporis]	1e-104	99.5	7	Females
Contig_2016	832	refseq_rna	XM_857378.2	ref|XM_857378.2| PREDICTED: Canis lupus familiaris tubulin, alpha 1a, transcript variant 10 (TUBA1A), mRNA	1e-147	86	7	Females
Contig_2016	832	other_tigr	ZebraFish:TC432452	TC432452 UniRef100_Q6TNP9 Cluster: Tubulin, alpha 2; n=1; Danio rerio|Rep: Tubulin, alpha 2 - Danio rerio (Zebrafish) (Brachydanio rerio), complete	1e-108	84	7	Females
Contig_2016	832	other_unigene	Hs.655738	Hs.655738 Transmembrane protein 246 ## GENE: TMEM246 ## CYTOBAND: 9q31.1	1e-144	85.8	7	Females
Contig_2016	832	pfam	Tubulin_C	Q002D2_9EUKA/241-371 PF03953.12;Tubulin_C;	3e-70	94.7	7	Females
Contig_2017	2021	pfu_proteins	pfu_aug1.0_19239.1_61897	pfu_aug1.0_19239.1_61897	7e-41	98.8	1	Males&Females
Contig_2017	2021	cgigas_proteins	gi|405958665|gb|EKC24770.1|	WD repeat-containing protein 66 [Crassostrea gigas]	5e-145	27.5	1	Males&Females
Contig_2017	2021	swissprot	WDR66_HUMAN	WDR66_HUMAN (sp:Q8TBY9) WD repeat-containing protein 66 OS=Homo sapiens GN=WDR66 PE=1 SV=2	2e-99	41	1	Males&Females
Contig_2017	2021	refseq_protein	XP_002741792.1	ref|XP_002741792.1| PREDICTED: hypothetical protein [Saccoglossus kowalevskii]	1e-141	53.2	1	Males&Females
Contig_2017	2021	pfam	WD40	F1RNR9_PIG/326-366 PF00400.27;WD40;	3e-10	70	1	Males&Females
Contig_2020	4816	pfu_proteins	pfu_aug1.0_8120.1_02549	pfu_aug1.0_8120.1_02549	3e-137	96.4	1	Males&Females
Contig_2020	4816	cgigas_proteins	gi|405951086|gb|EKC19029.1|	Serine/threonine-protein kinase NIM1 [Crassostrea gigas]	2e-189	84.6	1	Males&Females
Contig_2020	4816	swissprot	NIM1_MOUSE	[BBH] NIM1_MOUSE (sp:Q8BHI9) Serine/threonine-protein kinase NIM1 OS=Mus musculus GN=Nim1 PE=2 SV=1	1e-140	62.2	1	Males&Females
Contig_2020	4816	refseq_protein	XP_002734496.1	ref|XP_002734496.1| PREDICTED: MAP/microtubule affinity-regulating kinase 2-like [Saccoglossus kowalevskii]	1e-149	64.7	1	Males&Females
Contig_2020	4816	refseq_rna	XM_002734450.1	ref|XM_002734450.1| PREDICTED: Saccoglossus kowalevskii MAP/microtubule affinity-regulating kinase 2-like (LOC100375071), mRNA	9e-17	84.8	1	Males&Females
Contig_2020	4816	other_unigene	Hs.25845	Hs.25845 Serine/threonine-protein kinase NIM1 ## GENE: NIM1 ## CYTOBAND: 5p12	0.002	78.7	1	Males&Females
Contig_2020	4816	pfam	Pkinase	E1C6B4_CHICK/74-325 PF00069.20;Pkinase;	1e-111	74.6	1	Males&Females
Contig_2027	2602	pfu_proteins	pfu_aug1.0_15788.1_18263	pfu_aug1.0_15788.1_18263	8e-43	85.7	4	Males
Contig_2027	2602	cgigas_proteins	gi|405966319|gb|EKC31618.1|	HORMA domain-containing protein 1 [Crassostrea gigas]	2e-56	65	4	Males
Contig_2027	2602	swissprot	HORM1_MOUSE	[BBH] HORM1_MOUSE (sp:Q9D5T7) HORMA domain-containing protein 1 OS=Mus musculus GN=Hormad1 PE=1 SV=1	6e-67	41.6	4	Males
Contig_2027	2602	refseq_protein	XP_002731279.1	ref|XP_002731279.1| PREDICTED: HORMA domain containing 1-like [Saccoglossus kowalevskii]	1e-148	52.4	4	Males
Contig_2027	2602	refseq_rna	XM_003727273.1	ref|XM_003727273.1| PREDICTED: Strongylocentrotus purpuratus HORMA domain-containing protein 1-like (LOC100893220), mRNA	2e-10	94	4	Males
Contig_2027	2602	pfam	HORMA	HORM1_MOUSE/23-221 PF02301.13;HORMA;	2e-57	52.8	4	Males
Contig_2034	3847	pfu_proteins	pfu_aug1.0_799.1_07692	pfu_aug1.0_799.1_07692	1e-288	92.8	1	Males&Females
Contig_2034	3847	cgigas_proteins	gi|405966369|gb|EKC31664.1|	Dual specificity protein phosphatase CDC14A [Crassostrea gigas]	1e-38	93.6	1	Males&Females
Contig_2034	3847	swissprot	CC14A_HUMAN	[BBH] CC14A_HUMAN (sp:Q9UNH5) Dual specificity protein phosphatase CDC14A OS=Homo sapiens GN=CDC14A PE=1 SV=1	1e-177	62.7	1	Males&Females
Contig_2034	3847	refseq_protein	XP_002731710.1	ref|XP_002731710.1| PREDICTED: CDC14 homolog A-like, partial [Saccoglossus kowalevskii]	0	63.2	1	Males&Females
Contig_2034	3847	refseq_rna	XM_002731664.1	ref|XM_002731664.1| PREDICTED: Saccoglossus kowalevskii CDC14 homolog A-like (LOC100372905), partial mRNA	1e-24	85.6	1	Males&Females
Contig_2034	3847	other_tigr	ZebraFish:TC369324	TC369324 similar to UniRef100_Q9UNH5 Cluster: Dual specificity protein phosphatase CDC14A; n=1; Homo sapiens|Rep: Dual specificity protein phosphatase CDC14A - Homo sapiens (Human), partial (65%)	2e-13	88.3	1	Males&Females
Contig_2034	3847	other_unigene	Hs.127411	Hs.127411 CDC14 cell division cycle 14 homolog A (S. cerevisiae) ## GENE: CDC14A ## CYTOBAND: 1p21	2e-18	91.8	1	Males&Females
Contig_2034	3847	pfam	DSPc	C0HAU0_SALSA/225-352 PF00782.15;DSPc;	1e-57	79.5	1	Males&Females
Contig_2045	4925	pfu_proteins	pfu_aug1.0_23142.1_26066	pfu_aug1.0_23142.1_26066	6e-52	42	2	Males&Females
Contig_2045	4925	cgigas_proteins	gi|405957106|gb|EKC23340.1|	hypothetical protein CGI_10011309 [Crassostrea gigas]	2e-12	41.7	2	Males&Females
Contig_2045	4925						2	Males&Females
Contig_2049	3938	pfu_proteins	pfu_aug1.0_4635.1_37928	pfu_aug1.0_4635.1_37928	6e-101	55.1	1	Males&Females
Contig_2049	3938	cgigas_proteins	gi|405964911|gb|EKC30350.1|	Uncharacterized protein C18orf34 [Crassostrea gigas]	0	71.8	1	Males&Females
Contig_2049	3938	swissprot	CR034_HUMAN	[BBH] CR034_HUMAN (sp:Q5BJE1) Uncharacterized protein C18orf34 OS=Homo sapiens GN=C18orf34 PE=1 SV=3	2e-46	20.4	1	Males&Females
Contig_2049	3938	refseq_protein	XP_787075.3	ref|XP_787075.3| PREDICTED: uncharacterized protein LOC582005 [Strongylocentrotus purpuratus]	1e-129	32.6	1	Males&Females
Contig_2049	3938	other_tigr	ZebraFish:TC368631	TC368631 similar to UniRef100_Q4S2G1 Cluster: Chromosome 17 SCAF14762, whole genome shotgun sequence; n=1; Tetraodon nigroviridis|Rep: Chromosome 17 SCAF14762, whole genome shotgun sequence - Tetraodon nigroviridis (Green puffer), partial (32%)	0.009	100	1	Males&Females
Contig_2049	3938	other_unigene	Dr.85457	Dr.85457 Zgc:158849 ## GENE: zgc:158849 ## CHR: Un	0.003	100	1	Males&Females
Contig_2049	3938	pfam	Pfam-B_21196	A1L4G8_HUMAN/1-865 PB021196; Pfam-B_21196;	9e-47	20.4	1	Males&Females
Contig_2054	2626	pfu_proteins	pfu_aug1.0_6296.1_31159	pfu_aug1.0_6296.1_31159	2e-133	97.7	1	Males&Females
Contig_2054	2626	cgigas_proteins	gi|405971705|gb|EKC36528.1|	Uncharacterized protein C14orf45-like protein [Crassostrea gigas]	1e-211	88	1	Males&Females
Contig_2054	2626	swissprot	CN045_XENLA	[BBH] CN045_XENLA (sp:A0JMY4) Uncharacterized protein C14orf45 homolog OS=Xenopus laevis PE=2 SV=1	1e-104	42.1	1	Males&Females
Contig_2054	2626	refseq_protein	XP_002734185.1	ref|XP_002734185.1| PREDICTED: hypothetical protein [Saccoglossus kowalevskii]	1e-145	55.8	1	Males&Females
Contig_2054	2626	refseq_rna	XM_001200638.2	ref|XM_001200638.2| PREDICTED: Strongylocentrotus purpuratus uncharacterized LOC764363 (LOC764363), mRNA	4e-08	88.7	1	Males&Females
Contig_2054	2626	other_unigene	Tru.1160	Tru.1160 Transcribed locus	0.005	100	1	Males&Females
Contig_2054	2626	pfam	Pfam-B_13750	C3YGP4_BRAFL/191-468 PB013750; Pfam-B_13750;	2e-93	61.2	1	Males&Females
Contig_2059	2710	pfu_proteins	pfu_aug1.0_8764.1_45929	pfu_aug1.0_8764.1_45929	3e-81	91.8	1	Males&Females
Contig_2059	2710	cgigas_proteins	gi|405967159|gb|EKC32359.1|	Leucine-rich repeat-containing protein 43 [Crassostrea gigas]	2e-228	77.2	1	Males&Females
Contig_2059	2710	swissprot	LRC43_HUMAN	[BBH] LRC43_HUMAN (sp:Q8N309) Leucine-rich repeat-containing protein 43 OS=Homo sapiens GN=LRRC43 PE=2 SV=2	5e-67	33.5	1	Males&Females
Contig_2059	2710	refseq_protein	XP_789973.3	ref|XP_789973.3| PREDICTED: leucine-rich repeat-containing protein 43-like [Strongylocentrotus purpuratus]	1e-115	41.4	1	Males&Females
Contig_2059	2710	other_tigr	ZebraFish:TC369613	TC369613 Appl2;adaptor protein phosphotyrosine interaction PH domain and leucine zipper containing 2; Rab5 effector; membrane-associated endosomal protein; DIP13 beta	0.006	100	1	Males&Females
Contig_2059	2710	other_unigene	Dr.120704	Dr.120704 Adaptor protein, phosphotyrosine interaction, PH domain and leucine zipper containing 2 ## GENE: appl2	0.002	100	1	Males&Females
Contig_2059	2710	pfam	LRR_8	B3S687_TRIAD/159-222 PF13855.1;LRR_8;	7e-07	44.4	1	Males&Females
Contig_2073	1605	other_unigene	Dr.85880	Dr.85880 Polycomb group ring finger 1 ## GENE: pcgf1 ## CHR: 14	0.005	100	5	Males
Contig_2082	2866	pfu_proteins	pfu_aug1.0_12728.1_03274	pfu_aug1.0_12728.1_03274	4e-50	97.9	1	Males&Females
Contig_2082	2866	cgigas_proteins	gi|405952997|gb|EKC20737.1|	Uncharacterized protein C2orf62-like protein [Crassostrea gigas]	1e-175	82.1	1	Males&Females
Contig_2082	2866	swissprot	CB062_XENLA	[BBH] CB062_XENLA (sp:Q0IHI3) Uncharacterized protein C2orf62 homolog OS=Xenopus laevis PE=2 SV=1	5e-92	48.9	1	Males&Females
Contig_2082	2866	refseq_protein	XP_002734427.1	ref|XP_002734427.1| PREDICTED: hypothetical protein [Saccoglossus kowalevskii]	1e-120	62.9	1	Males&Females
Contig_2087	1691						1	Males&Females
Contig_2091	1933	pfu_proteins	pfu_aug1.0_23142.1_26066	pfu_aug1.0_23142.1_26066	6e-135	67.2	4	Males
Contig_2091	1933	cgigas_proteins	gi|405957106|gb|EKC23340.1|	hypothetical protein CGI_10011309 [Crassostrea gigas]	2e-11	24.3	4	Males
Contig_2091	1933						4	Males
Contig_2093	1850	pfu_proteins	pfu_aug1.0_770.1_15235	pfu_aug1.0_770.1_15235	2e-186	65.4	2	Males&Females
Contig_2093	1850	cgigas_proteins	gi|405964623|gb|EKC30086.1|	hypothetical protein CGI_10009605 [Crassostrea gigas]	6e-37	33	2	Males&Females
Contig_2093	1850	refseq_protein	XP_002742088.1	ref|XP_002742088.1| PREDICTED: transforming, acidic coiled-coil containing protein 2-like [Saccoglossus kowalevskii]	3e-14	42.5	2	Males&Females
Contig_2093	1850	pfam	Pfam-B_37	C3Y4B5_BRAFL/651-809 PB000037; Pfam-B_37;	6e-06	28.6	2	Males&Females
Contig_2100	4196	pfu_proteins	pfu_aug1.0_10114.1_10073	pfu_aug1.0_10114.1_10073	0	98.7	1	Males&Females
Contig_2100	4196	cgigas_proteins	gi|405960921|gb|EKC26791.1|	hypothetical protein CGI_10013223 [Crassostrea gigas]	0	84.1	1	Males&Females
Contig_2100	4196	swissprot	CC146_HUMAN	[BBH] CC146_HUMAN (sp:Q8IYE0) Coiled-coil domain-containing protein 146 OS=Homo sapiens GN=CCDC146 PE=2 SV=2	0	41.2	1	Males&Females
Contig_2100	4196	refseq_protein	XP_794541.3	ref|XP_794541.3| PREDICTED: coiled-coil domain-containing protein 146 isoform 2 [Strongylocentrotus purpuratus] ref|XP_003727643.1| PREDICTED: coiled-coil domain-containing protein 146 isoform 1 [Strongylocentrotus purpuratus]	0	57.2	1	Males&Females
Contig_2100	4196	refseq_rna	XR_086486.1	ref|XR_086486.1| PREDICTED: Saccoglossus kowalevskii predicted protein-like (LOC100376818), miscRNA	3e-19	86.7	1	Males&Females
Contig_2100	4196	other_tigr	ZebraFish:TC381457	TC381457 weakly similar to UniRef100_Q6ZQE4 Cluster: Transmembrane protein 194; n=2; Mus musculus|Rep: Transmembrane protein 194 - Mus musculus (Mouse), partial (65%)	0.002	100	1	Males&Females
Contig_2100	4196	pfam	Pfam-B_404	A7RFV9_NEMVE/311-947 PB000404; Pfam-B_404;	0	62.8	1	Males&Females
Contig_2102	770	other_tigr	ZebraFish:TC402596	TC402596	0.002	100	3	Males
Contig_2102	770	other_unigene	Dr.131751	Dr.131751 Transcribed locus	0.0006	100	3	Males
Contig_2121	3374	pfu_proteins	pfu_aug1.0_6966.1_31304	pfu_aug1.0_6966.1_31304	4e-158	94.9	1	Males&Females
Contig_2121	3374	cgigas_proteins	gi|405972860|gb|EKC37607.1|	Leucine-rich repeat and IQ domain-containing protein 3 [Crassostrea gigas]	7e-159	68.6	1	Males&Females
Contig_2121	3374	swissprot	LRIQ3_MOUSE	[BBH] LRIQ3_MOUSE (sp:Q14DL3) Leucine-rich repeat and IQ domain-containing protein 3 OS=Mus musculus GN=Lrriq3 PE=2 SV=1	9e-50	43.6	1	Males&Females
Contig_2121	3374	refseq_protein	XP_002609250.1	ref|XP_002609250.1| hypothetical protein BRAFLDRAFT_124759 [Branchiostoma floridae]	1e-142	36.2	1	Males&Females
Contig_2121	3374	pfam	Pfam-B_209275	C3Y2J8_BRAFL/281-827 PB209275; Pfam-B_209275;	9e-75	35	1	Males&Females
Contig_2127	999	pfu_proteins	pfu_aug1.0_4857.1_30810	pfu_aug1.0_4857.1_30810	2e-39	57.6	4	Males
Contig_2127	999						4	Males
Contig_2130	3212	pfu_proteins	pfu_aug1.0_10527.1_68212	pfu_aug1.0_10527.1_68212	1e-138	66.9	3	Males
Contig_2130	3212	cgigas_proteins	gi|405952678|gb|EKC20461.1|	hypothetical protein CGI_10006043 [Crassostrea gigas]	1e-69	31.6	3	Males
Contig_2130	3212	refseq_protein	XP_002741682.1	ref|XP_002741682.1| PREDICTED: hypothetical protein [Saccoglossus kowalevskii]	2e-13	29.4	3	Males
Contig_2132	2507	pfu_proteins	pfu_aug1.0_2233.1_58845	pfu_aug1.0_2233.1_58845	9e-142	96.1	1	Males&Females
Contig_2132	2507	cgigas_proteins	gi|405957124|gb|EKC23357.1|	hypothetical protein CGI_10008733 [Crassostrea gigas]	7e-121	80.4	1	Males&Females
Contig_2132	2507	refseq_protein	XP_002575209.1	ref|XP_002575209.1| hypothetical protein [Schistosoma mansoni]	3e-33	39.8	1	Males&Females
Contig_2136	1028	refseq_rna	XR_053158.1	ref|XR_053158.1| Drosophila pseudoobscura pseudoobscura snRNA:U2:2 (DpsesnRNA:U2:2), ncRNA	2e-23	97	5	Males
Contig_2136	1028	other_tigr	ZebraFish:TC450316	TC450316 similar to UniRef100_Q91842 Cluster: U2 snRNA gene; n=1; Xenopus laevis|Rep: U2 snRNA gene - Xenopus laevis (African clawed frog), partial (17%)	3e-27	97.3	5	Males
Contig_2136	1028	other_unigene	Dr.112342	Dr.112342 Transcribed locus ## CHR: Un	1e-27	97.3	5	Males
Contig_2147	1009	pfu_proteins	pfu_aug1.0_7141.1_38466	pfu_aug1.0_7141.1_38466	2e-59	80.4	2	Males&Females
Contig_2147	1009	cgigas_proteins	gi|405971189|gb|EKC36039.1|	Stathmin [Crassostrea gigas]	3e-79	70.7	2	Males&Females
Contig_2147	1009	swissprot	STMN2_CHICK	[BBH] STMN2_CHICK (sp:Q90987) Stathmin-2 OS=Gallus gallus GN=STMN2 PE=2 SV=1	1e-12	40.9	2	Males&Females
Contig_2147	1009	refseq_protein	XP_001846966.1	ref|XP_001846966.1| stathmin [Culex quinquefasciatus]	9e-22	32.5	2	Males&Females
Contig_2147	1009	other_unigene	Hs.627498	Hs.627498 Transcribed locus	0.002	100	2	Males&Females
Contig_2147	1009	pfam	Stathmin	C6K2V8_OCTVU/36-172 PF00836.14;Stathmin;	2e-22	43.7	2	Males&Females
Contig_2157	1754	pfu_proteins	pfu_aug1.0_14515.1_61369	pfu_aug1.0_14515.1_61369	2e-133	99.6	1	Males&Females
Contig_2157	1754	cgigas_proteins	gi|405971628|gb|EKC36454.1|	Coiled-coil domain-containing protein 39 [Crassostrea gigas]	1e-120	90.1	1	Males&Females
Contig_2157	1754	swissprot	CCD39_XENTR	CCD39_XENTR (sp:Q0V9R4) Coiled-coil domain-containing protein 39 OS=Xenopus tropicalis GN=ccdc39 PE=2 SV=1	5e-72	56.6	1	Males&Females
Contig_2157	1754	refseq_protein	XP_781717.3	ref|XP_781717.3| PREDICTED: coiled-coil domain-containing protein 39-like isoform 2 [Strongylocentrotus purpuratus] ref|XP_003727095.1| PREDICTED: coiled-coil domain-containing protein 39-like isoform 1 [Strongylocentrotus purpuratus]	1e-87	68.1	1	Males&Females
Contig_2157	1754	refseq_rna	XM_002739248.1	ref|XM_002739248.1| PREDICTED: Saccoglossus kowalevskii coiled-coil domain containing 39-like (LOC100374491), mRNA	1e-10	91.4	1	Males&Females
Contig_2157	1754	other_tigr	ZebraFish:TC397828	TC397828 weakly similar to UniRef100_UPI00004BF636 Cluster: Coiled-coil domain-containing protein 39.; n=1; Canis lupus familiaris|Rep: Coiled-coil domain-containing protein 39. - Canis familiaris, partial (38%)	0.001	82.9	1	Males&Females
Contig_2157	1754	other_unigene	Dr.158525	Dr.158525 Transcribed locus, moderately similar to XP_001344625.2 PREDICTED: coiled-coil domain-containing protein 39-like [Danio rerio]	0.0003	82.9	1	Males&Females
Contig_2157	1754	pfam	Pfam-B_9544	CCD39_HUMAN/510-940 PB009544; Pfam-B_9544;	8e-65	55.8	1	Males&Females
Contig_2162	2759	pfu_proteins	pfu_aug1.0_11636.1_03109	pfu_aug1.0_11636.1_03109	3e-143	95.6	2	Males&Females
Contig_2162	2759	cgigas_proteins	gi|405959794|gb|EKC25786.1|	Leucine-zipper-like transcriptional regulator 1 [Crassostrea gigas]	2e-122	65.8	2	Males&Females
Contig_2162	2759	swissprot	RA51C_MOUSE	[BBH] RA51C_MOUSE (sp:Q924H5) DNA repair protein RAD51 homolog 3 OS=Mus musculus GN=Rad51c PE=2 SV=1	1e-103	53.6	2	Males&Females
Contig_2162	2759	refseq_protein	XP_788113.2	ref|XP_788113.2| PREDICTED: DNA repair protein RAD51 homolog 3-like isoform 2 [Strongylocentrotus purpuratus]	1e-113	56.7	2	Males&Females
Contig_2162	2759	pfam	Rad51	E1BRQ1_CHICK/72-343 PF08423.6;Rad51;	1e-90	60.2	2	Males&Females
Contig_2168	3003	pfu_proteins	pfu_aug1.0_1803.1_44149	pfu_aug1.0_1803.1_44149	0	95.4	1	Males&Females
Contig_2168	3003	cgigas_proteins	gi|405952506|gb|EKC20307.1|	hypothetical protein CGI_10006312 [Crassostrea gigas]	0	94.1	1	Males&Females
Contig_2168	3003	swissprot	CC147_HUMAN	[BBH] CC147_HUMAN (sp:Q5T655) Coiled-coil domain-containing protein 147 OS=Homo sapiens GN=CCDC147 PE=2 SV=1	0	60.8	1	Males&Females
Contig_2168	3003	refseq_protein	XP_002733915.1	ref|XP_002733915.1| PREDICTED: hypothetical protein [Saccoglossus kowalevskii]	0	74.5	1	Males&Females
Contig_2168	3003	refseq_rna	XM_002733869.1	ref|XM_002733869.1| PREDICTED: Saccoglossus kowalevskii hypothetical protein LOC100366451 (LOC100366451), mRNA	5e-36	80.5	1	Males&Females
Contig_2168	3003	other_tigr	ZebraFish:TC429412	TC429412	7e-06	82.6	1	Males&Females
Contig_2168	3003	other_unigene	Hs.253576	Hs.253576 Coiled-coil domain containing 147 ## GENE: CCDC147 ## CYTOBAND: 10q25.1	2e-18	80.9	1	Males&Females
Contig_2168	3003	pfam	Pfam-B_165659	A6NDZ4_HUMAN/161-755 PB165659; Pfam-B_165659;	0	66.4	1	Males&Females
Contig_2171	2636	pfu_proteins	pfu_aug1.0_10304.1_10115	pfu_aug1.0_10304.1_10115	3e-206	96.5	3	Males
Contig_2171	2636	cgigas_proteins	gi|405971639|gb|EKC36464.1|	Cyclic nucleotide-gated channel rod photoreceptor subunit alpha [Crassostrea gigas]	8e-200	70.1	3	Males
Contig_2171	2636	swissprot	CNGA1_CANFA	[BBH] CNGA1_CANFA (sp:Q28279) cGMP-gated cation channel alpha-1 OS=Canis familiaris GN=CNGA1 PE=2 SV=1	1e-139	50.5	3	Males
Contig_2171	2636	refseq_protein	XP_002611445.1	ref|XP_002611445.1| hypothetical protein BRAFLDRAFT_63923 [Branchiostoma floridae]	1e-138	50.7	3	Males
Contig_2171	2636	refseq_rna	XM_001234865.2	ref|XM_001234865.2| PREDICTED: Gallus gallus cyclic nucleotide gated channel alpha 2 (CNGA2), mRNA	8e-22	96.9	3	Males
Contig_2171	2636	other_tigr	ZebraFish:TC389492	TC389492 olfactory cyclic-nucleotide gated channel	7e-12	90.3	3	Males
Contig_2171	2636	other_unigene	Hs.447360	Hs.447360 Cyclic nucleotide gated channel alpha 2 ## GENE: CNGA2 ## CYTOBAND: Xq27	0.0003	84.6	3	Males
Contig_2171	2636	pfam	Ion_trans	C3XXJ5_BRAFL/1217-1412 PF00520.26;Ion_trans;	5e-42	45.4	3	Males
Contig_2173	2139	pfu_proteins	pfu_aug1.0_8773.1_67926	pfu_aug1.0_8773.1_67926	9e-85	89.8	1	Males&Females
Contig_2173	2139	cgigas_proteins	gi|405965351|gb|EKC30732.1|	Uncharacterized protein C2orf77 [Crassostrea gigas]	8e-128	81.2	1	Males&Females
Contig_2173	2139	swissprot	CB077_HUMAN	[BBH] CB077_HUMAN (sp:Q0VFZ6) Uncharacterized protein C2orf77 OS=Homo sapiens GN=C2orf77 PE=2 SV=2	3e-36	23.8	1	Males&Females
Contig_2173	2139	refseq_protein	XP_787312.1	ref|XP_787312.1| PREDICTED: uncharacterized protein C2orf77-like [Strongylocentrotus purpuratus]	9e-77	33.2	1	Males&Females
Contig_2173	2139	pfam	Pfam-B_28450	C3YSP0_BRAFL/1-279 PB028450; Pfam-B_28450;	5e-33	34.6	1	Males&Females
Contig_2175	2486	pfu_proteins	pfu_aug1.0_1396.1_15466	pfu_aug1.0_1396.1_15466	2e-177	98.2	4	Males
Contig_2175	2486	cgigas_proteins	gi|405964948|gb|EKC30386.1|	Fructose-bisphosphate aldolase [Crassostrea gigas]	3e-180	90.1	4	Males
Contig_2175	2486	swissprot	ALF_ECHMU	[BBH] ALF_ECHMU (sp:Q9GP32) Fructose-bisphosphate aldolase OS=Echinococcus multilocularis GN=FBPA PE=2 SV=1	1e-140	69.7	4	Males
Contig_2175	2486	refseq_protein	NP_001171728.1	ref|NP_001171728.1| fructose-bisphosphate aldolase [Saccoglossus kowalevskii]	1e-145	70.7	4	Males
Contig_2175	2486	refseq_rna	XM_003444701.1	ref|XM_003444701.1| PREDICTED: Oreochromis niloticus fructose-bisphosphate aldolase B-like (LOC100694503), mRNA	2e-16	88	4	Males
Contig_2175	2486	other_tigr	ZebraFish:CN013896	CN013896 UniRef100_Q7ZW73 Cluster: Fructose-bisphosphate aldolase; n=1; Danio rerio|Rep: Fructose-bisphosphate aldolase - Danio rerio (Zebrafish) (Brachydanio rerio), partial (65%)	6e-09	87.7	4	Males
Contig_2175	2486	other_unigene	Dr.125610	Dr.125610 Transcribed locus, strongly similar to NP_919348.3 fructose-bisphosphate aldolase B [Danio rerio]	2e-09	87.7	4	Males
Contig_2175	2486	pfam	Glycolytic	E3VWM3_MERMT/16-364 PF00274.14;Glycolytic;	1e-158	79.4	4	Males
Contig_2176	884	pfu_proteins	pfu_aug1.0_32347.1_26597	pfu_aug1.0_32347.1_26597	2e-12	42.2	1	Males&Females
Contig_2176	884	cgigas_proteins	gi|405957468|gb|EKC23676.1|	Dynein light chain roadblock-type 2 [Crassostrea gigas]	3e-34	72.6	1	Males&Females
Contig_2176	884	swissprot	DLRB2_BOVIN	DLRB2_BOVIN (sp:Q32P85) Dynein light chain roadblock-type 2 OS=Bos taurus GN=DYNLRB2 PE=3 SV=1	6e-34	72.9	1	Males&Females
Contig_2176	884	refseq_protein	NP_001016395.1	ref|NP_001016395.1| dynein, light chain, roadblock-type 2 [Xenopus (Silurana) tropicalis] ref|NP_001091409.1| uncharacterized protein LOC100049099 [Xenopus laevis]	6e-34	76	1	Males&Females
Contig_2176	884	pfam	Robl_LC7	Q17AA0_AEDAE/4-94 PF03259.12;Robl_LC7;	4e-32	74.4	1	Males&Females
Contig_2187	704	other_unigene	Dr.38	Dr.38 Transcribed locus ## CHR: 2	0.008	100	2	Males&Females
Contig_2199	2523	pfu_proteins	pfu_aug1.0_5750.1_09211	pfu_aug1.0_5750.1_09211	3e-45	98.9	1	Males&Females
Contig_2199	2523	cgigas_proteins	gi|405964482|gb|EKC29962.1|	hypothetical protein CGI_10003076 [Crassostrea gigas]	2e-207	79.5	1	Males&Females
Contig_2199	2523	swissprot	CI117_XENTR	[BBH] CI117_XENTR (sp:Q0VFN8) Uncharacterized protein C9orf117 homolog OS=Xenopus tropicalis PE=2 SV=1	1e-89	40.9	1	Males&Females
Contig_2199	2523	refseq_protein	XP_002732735.1	ref|XP_002732735.1| PREDICTED: hypothetical protein [Saccoglossus kowalevskii]	1e-143	53.9	1	Males&Females
Contig_2199	2523	refseq_rna	XM_002732689.1	ref|XM_002732689.1| PREDICTED: Saccoglossus kowalevskii hypothetical protein LOC100370453 (LOC100370453), mRNA	3e-06	83.5	1	Males&Females
Contig_2199	2523	pfam	Pfam-B_19643	D2H3Y6_AILME/1-522 PB019643; Pfam-B_19643;	6e-74	35.9	1	Males&Females
Contig_2200	1105	other_tigr	ZebraFish:CT706733	CT706733 similar to UniRef100_A8WH98 Cluster: Interleukin 23 receptor; n=1; Danio rerio|Rep: Interleukin 23 receptor - Danio rerio (Zebrafish) (Brachydanio rerio), partial (7%)	0.002	100	3	Males
Contig_2202	2817	pfu_proteins	pfu_aug1.0_19715.1_11254	pfu_aug1.0_19715.1_11254	2e-178	84.8	1	Males&Females
Contig_2202	2817	cgigas_proteins	gi|405966883|gb|EKC32115.1|	Radial spoke head 10-like protein B2 [Crassostrea gigas]	0	74.6	1	Males&Females
Contig_2202	2817	swissprot	RS10B_BOVIN	[BBH] RS10B_BOVIN (sp:Q1JPG1) Radial spoke head 10 homolog B OS=Bos taurus GN=RSPH10B PE=2 SV=2	1e-162	47.7	1	Males&Females
Contig_2202	2817	refseq_protein	XP_797455.3	ref|XP_797455.3| PREDICTED: radial spoke head 10 homolog B-like [Strongylocentrotus purpuratus]	0	45.3	1	Males&Females
Contig_2202	2817	other_unigene	Hs.95140	Hs.95140 StAR-related lipid transfer (START) domain containing 8 ## GENE: STARD8 ## CYTOBAND: Xq13.1	9e-05	100	1	Males&Females
Contig_2202	2817	pfam	Pfam-B_18959	C3Y185_BRAFL/171-284 PB018959; Pfam-B_18959;	3e-27	55.1	1	Males&Females
Contig_2204	3431	pfu_proteins	pfu_aug1.0_5294.1_09085	pfu_aug1.0_5294.1_09085	2e-140	48	4	Males
Contig_2204	3431	cgigas_proteins	gi|405962445|gb|EKC28120.1|	hypothetical protein CGI_10009684 [Crassostrea gigas]	9e-13	31.5	4	Males
Contig_2204	3431	other_tigr	ZebraFish:EB945609	EB945609 similar to UniRef100_A9TYA2 Cluster: Predicted protein; n=1; Physcomitrella patens subsp. patens|Rep: Predicted protein -, partial (1%)	0.008	100	4	Males
Contig_2206	3157	pfu_proteins	pfu_aug1.0_15220.1_54161	pfu_aug1.0_15220.1_54161	1e-202	55.5	4	Males
Contig_2206	3157	cgigas_proteins	gi|405952188|gb|EKC20029.1|	hypothetical protein CGI_10007110 [Crassostrea gigas]	2e-26	29.2	4	Males
Contig_2206	3157	swissprot	CCD73_MOUSE	CCD73_MOUSE (sp:Q8CDM4) Coiled-coil domain-containing protein 73 OS=Mus musculus GN=Ccdc73 PE=1 SV=2	1e-28	21.4	4	Males
Contig_2206	3157	refseq_protein	XP_002598169.1	ref|XP_002598169.1| hypothetical protein BRAFLDRAFT_82967 [Branchiostoma floridae]	6e-56	28.5	4	Males
Contig_2206	3157	other_unigene	Dr.85173	Dr.85173 Alpha-mannosidase 2C1-like ## GENE: LOC569595 ## CHR: 25	0.01	100	4	Males
Contig_2206	3157	pfam	Pfam-B_29103	E1BNK1_BOVIN/1-1069 PB029103; Pfam-B_29103;	4e-29	22.1	4	Males
Contig_2207	2951	pfu_proteins	pfu_aug1.0_24145.1_69615	pfu_aug1.0_24145.1_69615	8e-159	78.4	2	Males&Females
Contig_2207	2951	cgigas_proteins	gi|405959427|gb|EKC25469.1|	Targeting protein for Xklp2 [Crassostrea gigas]	2e-158	34	2	Males&Females
Contig_2207	2951	swissprot	TPX2_XENTR	[BBH] TPX2_XENTR (sp:A4IH24) Targeting protein for Xklp2 OS=Xenopus tropicalis GN=tpx2 PE=2 SV=1	7e-86	36.4	2	Males&Females
Contig_2207	2951	refseq_protein	XP_798362.1	ref|XP_798362.1| PREDICTED: targeting protein for Xklp2-B-like [Strongylocentrotus purpuratus]	1e-101	36.8	2	Males&Females
Contig_2207	2951	pfam	TPX2_importin	E2RYF8_ASTPE/499-685 PF12214.3;TPX2_importin;	3e-25	39.1	2	Males&Females
Contig_2208	2343	pfu_proteins	pfu_aug1.0_4246.1_01677	pfu_aug1.0_4246.1_01677	4e-159	97	1	Males&Females
Contig_2208	2343	cgigas_proteins	gi|405977380|gb|EKC41837.1|	Radial spoke head protein 3-like protein [Crassostrea gigas]	7e-139	86.5	1	Males&Females
Contig_2208	2343	swissprot	RSPH3_BOVIN	[BBH] RSPH3_BOVIN (sp:A8E4N3) Radial spoke head protein 3 homolog OS=Bos taurus GN=RSPH3 PE=2 SV=1	5e-90	47.4	1	Males&Females
Contig_2208	2343	refseq_protein	XP_002740588.1	ref|XP_002740588.1| PREDICTED: radial spoke 3 homolog [Saccoglossus kowalevskii]	1e-115	61	1	Males&Females
Contig_2208	2343	refseq_rna	XM_002740542.1	ref|XM_002740542.1| PREDICTED: Saccoglossus kowalevskii radial spoke 3 homolog (LOC100378839), mRNA	2e-40	87.5	1	Males&Females
Contig_2208	2343	other_tigr	ZebraFish:CT703505	CT703505 Cryptosporidium parvum external transcribed spacer partial sequence; 16S/18S ribosomal RNA gene	0.001	100	1	Males&Females
Contig_2208	2343	other_unigene	Hs.154628	Hs.154628 Radial spoke 3 homolog (Chlamydomonas) ## GENE: RSPH3 ## CYTOBAND: 6q25.3	8e-08	89.1	1	Males&Females
Contig_2208	2343	pfam	Radial_spoke_3	Q8T898_CIOIN/40-329 PF06098.6;Radial_spoke_3;	2e-87	60	1	Males&Females
Contig_2209	2240	pfu_proteins	pfu_aug1.0_1227.1_00657	pfu_aug1.0_1227.1_00657	7e-285	93.9	1	Males&Females
Contig_2209	2240	cgigas_proteins	gi|405962628|gb|EKC28286.1|	hypothetical protein CGI_10016314 [Crassostrea gigas]	2e-155	59.2	1	Males&Females
Contig_2209	2240	swissprot	CF118_HUMAN	[BBH] CF118_HUMAN (sp:Q5T5N4) Uncharacterized protein C6orf118 OS=Homo sapiens GN=C6orf118 PE=2 SV=1	2e-27	25.2	1	Males&Females
Contig_2209	2240	refseq_protein	XP_002732903.1	ref|XP_002732903.1| PREDICTED: hypothetical protein [Saccoglossus kowalevskii]	8e-76	38.7	1	Males&Females
Contig_2209	2240	pfam	Pfam-B_39069	C3ZMD8_BRAFL/6-334 PB039069; Pfam-B_39069;	4e-35	30.2	1	Males&Females
Contig_2216	1053	pfu_proteins	pfu_aug1.0_332663.1_57684	pfu_aug1.0_332663.1_57684	1e-17	76.2	3	Males
Contig_2216	1053	other_tigr	ZebraFish:EE206018	EE206018 similar to UniRef100_P06232 Cluster: Nodulation protein F; n=1; Sinorhizobium meliloti|Rep: Nodulation protein F - Rhizobium meliloti (Sinorhizobium meliloti), partial (15%)	0.0006	96.4	3	Males
Contig_2226	1582	pfu_proteins	pfu_aug1.0_3433.1_23314	pfu_aug1.0_3433.1_23314	2e-35	50.3	3	Males
Contig_2226	1582	cgigas_proteins	gi|405971641|gb|EKC36466.1|	Fibropellin-3 [Crassostrea gigas]	5e-17	38.8	3	Males
Contig_2226	1582	swissprot	DLL4_MOUSE	DLL4_MOUSE (sp:Q9JI71) Delta-like protein 4 OS=Mus musculus GN=Dll4 PE=2 SV=2	1e-14	44.6	3	Males
Contig_2226	1582	refseq_protein	XP_002427024.1	ref|XP_002427024.1| Neurogenic locus protein delta precursor, putative [Pediculus humanus corporis]	2e-16	35.3	3	Males
Contig_2232	1144	pfu_proteins	pfu_aug1.0_582.1_29352	pfu_aug1.0_582.1_29352	5e-126	98.2	1	Males&Females
Contig_2232	1144	cgigas_proteins	gi|405966318|gb|EKC31617.1|	Ropporin-1-like protein [Crassostrea gigas]	5e-118	91	1	Males&Females
Contig_2232	1144	swissprot	ROP1L_XENLA	[BBH] ROP1L_XENLA (sp:Q4V7T8) Ropporin-1-like protein OS=Xenopus laevis GN=ropn1l PE=2 SV=1	7e-69	57.1	1	Males&Females
Contig_2232	1144	refseq_protein	XP_002738937.1	ref|XP_002738937.1| PREDICTED: ropporin 1-like [Saccoglossus kowalevskii]	8e-89	74	1	Males&Females
Contig_2232	1144	refseq_rna	XM_002738891.1	ref|XM_002738891.1| PREDICTED: Saccoglossus kowalevskii ropporin 1-like (LOC100377090), mRNA	5e-15	82.8	1	Males&Females
Contig_2232	1144	pfam	Pfam-B_6828	C3ZJH0_BRAFL/5-174 PB006828; Pfam-B_6828;	1e-66	71.8	1	Males&Females
Contig_2233	1519	pfu_proteins	pfu_aug1.0_91429.1_06164	pfu_aug1.0_91429.1_06164	3e-160	81.5	5	Males
Contig_2233	1519	cgigas_proteins	gi|405974080|gb|EKC38750.1|	Kelch-like protein 20 [Crassostrea gigas]	7e-27	26.4	5	Males
Contig_2233	1519	swissprot	KELC_ANOST	KELC_ANOST (sp:Q70JS2) Ring canal kelch homolog OS=Anopheles stephensi GN=kel PE=2 SV=2	1e-28	26.1	5	Males
Contig_2233	1519	refseq_protein	XP_002113342.1	ref|XP_002113342.1| hypothetical protein TRIADDRAFT_50396 [Trichoplax adhaerens]	3e-29	33	5	Males
Contig_2233	1519	pfam	BTB	E0VN97_PEDHC/63-169 PF00651.26;BTB;	6e-10	28.2	5	Males
Contig_2244	4275	pfu_proteins	pfu_aug1.0_3310.1_44647	pfu_aug1.0_3310.1_44647	0	92.9	2	Males&Females
Contig_2244	4275	cgigas_proteins	gi|405960605|gb|EKC26516.1|	Uncharacterized protein C20orf26 [Crassostrea gigas]	0	79.4	2	Males&Females
Contig_2244	4275	swissprot	CT026_HUMAN	[BBH] CT026_HUMAN (sp:Q8NHU2) Uncharacterized protein C20orf26 OS=Homo sapiens GN=C20orf26 PE=2 SV=3	0	51.7	2	Males&Females
Contig_2244	4275	refseq_protein	XP_003496525.1	ref|XP_003496525.1| PREDICTED: uncharacterized protein C20orf26 homolog [Cricetulus griseus]	0	47.4	2	Males&Females
Contig_2244	4275	refseq_rna	XM_003586782.1	ref|XM_003586782.1| PREDICTED: Bos taurus chromosome 13 open reading frame, human C20orf26 (C13H20orf26), mRNA	1e-06	82.7	2	Males&Females
Contig_2244	4275	pfam	Pfam-B_511	A7SG85_NEMVE/301-1156 PB000511; Pfam-B_511;	0	55.2	2	Males&Females
Contig_2253	3061	pfu_proteins	pfu_aug1.0_2558.1_66374	pfu_aug1.0_2558.1_66374	4e-136	62.1	3	Males
Contig_2253	3061						3	Males
Contig_2261	1814	pfu_proteins	pfu_aug1.0_18630.1_47235	pfu_aug1.0_18630.1_47235	4e-100	86.3	3	Males
Contig_2261	1814	cgigas_proteins	gi|405973244|gb|EKC37968.1|	hypothetical protein CGI_10025548 [Crassostrea gigas]	1e-18	30.6	3	Males
Contig_2261	1814						3	Males
Contig_2265	2734	pfu_proteins	pfu_aug1.0_24279.1_40478	pfu_aug1.0_24279.1_40478	1e-93	96	4	Males
Contig_2265	2734	cgigas_proteins	gi|405968311|gb|EKC33392.1|	Isocitrate dehydrogenase [NAD] subunit alpha, mitochondrial [Crassostrea gigas]	1e-167	81	4	Males
Contig_2265	2734	swissprot	IDH3A_DROME	[BBH] IDH3A_DROME (sp:Q9VWH4) Probable isocitrate dehydrogenase [NAD] subunit alpha, mitochondrial OS=Drosophila melanogaster GN=l(1)G0156 PE=2 SV=1	1e-143	71.8	4	Males
Contig_2265	2734	refseq_protein	XP_392811.2	ref|XP_392811.2| PREDICTED: probable isocitrate dehydrogenase [NAD] subunit alpha, mitochondrial-like [Apis mellifera]	1e-146	73.8	4	Males
Contig_2265	2734	refseq_rna	XM_003314801.1	ref|XM_003314801.1| PREDICTED: Pan troglodytes isocitrate dehydrogenase 3 (NAD+) alpha (IDH3A), mRNA	1e-11	82.1	4	Males
Contig_2265	2734	other_unigene	Hs.410197	Hs.410197 Isocitrate dehydrogenase 3 (NAD+) gamma ## GENE: IDH3G ## CYTOBAND: Xq28	0.005	91.4	4	Males
Contig_2265	2734	pfam	Iso_dh	D6WCZ6_TRICA/56-380 PF00180.15;Iso_dh;	1e-143	75.5	4	Males
Contig_2273	1275	pfu_proteins	pfu_aug1.0_82306.1_71172	pfu_aug1.0_82306.1_71172	6e-70	67.3	5	Males
Contig_2273	1275	cgigas_proteins	gi|405950184|gb|EKC18186.1|	hypothetical protein CGI_10014625 [Crassostrea gigas]	9e-12	30.5	5	Males
Contig_2273	1275	refseq_protein	XP_684139.4	ref|XP_684139.4| PREDICTED: hypothetical protein LOC327618 [Danio rerio]	4e-06	22.8	5	Males
Contig_2280	1353	cgigas_proteins	gi|405951840|gb|EKC19717.1|	40S ribosomal protein S19 [Crassostrea gigas]	1e-51	47.1	1	Males&Females
Contig_2280	1353	refseq_protein	XP_002731408.1	ref|XP_002731408.1| PREDICTED: hypothetical protein [Saccoglossus kowalevskii]	1e-08	32.9	1	Males&Females
Contig_2280	1353	other_unigene	Dr.79243	Dr.79243 Transcribed locus ## CHR: 2	0.004	96.2	1	Males&Females
Contig_2281	4449	pfu_proteins	pfu_aug1.0_7182.1_02391	pfu_aug1.0_7182.1_02391	2e-244	80.6	1	Males&Females
Contig_2281	4449	cgigas_proteins	gi|405972406|gb|EKC37178.1|	HEAT repeat-containing protein 4 [Crassostrea gigas]	0	58.9	1	Males&Females
Contig_2281	4449	swissprot	HEAT4_HUMAN	[BBH] HEAT4_HUMAN (sp:Q86WZ0) HEAT repeat-containing protein 4 OS=Homo sapiens GN=HEATR4 PE=1 SV=2	2e-98	30.2	1	Males&Females
Contig_2281	4449	refseq_protein	NP_001171770.1	ref|NP_001171770.1| HEAT repeat-containing protein 4-like [Saccoglossus kowalevskii]	0	41.6	1	Males&Females
Contig_2281	4449	pfam	HEAT_2	C3Y3W8_BRAFL/340-430 PF13646.1;HEAT_2;	5e-22	52.7	1	Males&Females
Contig_2285	1994	pfu_proteins	pfu_aug1.0_6873.1_02321	pfu_aug1.0_6873.1_02321	4e-151	96.2	1	Males&Females
Contig_2285	1994	cgigas_proteins	gi|405972674|gb|EKC37430.1|	Uncharacterized protein C14orf50 [Crassostrea gigas]	2e-112	67.7	1	Males&Females
Contig_2285	1994	swissprot	PPR36_RAT	[BBH] PPR36_RAT (sp:Q68FW6) Protein phosphatase 1 regulatory subunit 36 OS=Rattus norvegicus GN=Ppp1r36 PE=2 SV=1	8e-37	31.2	1	Males&Females
Contig_2285	1994	refseq_protein	XP_780932.3	ref|XP_780932.3| PREDICTED: protein phosphatase 1 regulatory subunit 36-like, partial [Strongylocentrotus purpuratus]	2e-59	37.6	1	Males&Females
Contig_2285	1994	other_unigene	Tru.3109	Tru.3109 Transcribed locus, moderately similar to NP_997968.1 eukaryotic translation initiation factor 4E-binding protein 2 [Danio rerio]	0.001	100	1	Males&Females
Contig_2285	1994	pfam	Pfam-B_7724	Q5PQ83_XENLA/1-430 PB007724; Pfam-B_7724;	5e-44	34	1	Males&Females
Contig_2304	1470	other_tigr	Fugu:CA846762	CA846762	0.002	100	4	Males
Contig_2304	1470	other_unigene	Dr.141149	Dr.141149 Transcribed locus	0.001	100	4	Males
Contig_2313	1625	pfu_proteins	pfu_aug1.0_11249.1_46351	pfu_aug1.0_11249.1_46351	7e-15	94.9	1	Males&Females
Contig_2313	1625	cgigas_proteins	gi|405965518|gb|EKC30887.1|	hypothetical protein CGI_10028568 [Crassostrea gigas]	1e-65	79.7	1	Males&Females
Contig_2313	1625	swissprot	CA194_DANRE	[BBH] CA194_DANRE (sp:A8Y5T1) Uncharacterized protein C1orf194 homolog OS=Danio rerio GN=si:ch211-163l21.7 PE=4 SV=1	3e-23	40.3	1	Males&Females
Contig_2313	1625	refseq_protein	XP_786649.2	ref|XP_786649.2| PREDICTED: uncharacterized protein C1orf194 homolog isoform 2 [Strongylocentrotus purpuratus] ref|XP_003725592.1| PREDICTED: uncharacterized protein C1orf194 homolog isoform 1 [Strongylocentrotus purpuratus]	2e-43	59.2	1	Males&Females
Contig_2313	1625	pfam	DUF3695	C3YAP5_BRAFL/29-129 PF12494.3;DUF3695;	3e-25	65.1	1	Males&Females
Contig_2314	4621	pfu_proteins	pfu_aug1.0_7329.1_09531	pfu_aug1.0_7329.1_09531	5e-191	70.5	2	Males&Females
Contig_2314	4621	cgigas_proteins	gi|405964565|gb|EKC30034.1|	hypothetical protein CGI_10012328 [Crassostrea gigas]	3e-222	47.9	2	Males&Females
Contig_2314	4621	swissprot	CT194_MOUSE	[BBH] CT194_MOUSE (sp:Q7TT23) Uncharacterized protein C20orf194 homolog OS=Mus musculus PE=2 SV=2	0	36	2	Males&Females
Contig_2314	4621	refseq_protein	XP_003206095.1	ref|XP_003206095.1| PREDICTED: uncharacterized protein C20orf194-like [Meleagris gallopavo]	0	37.1	2	Males&Females
Contig_2314	4621	refseq_rna	XR_135855.1	ref|XR_135855.1| PREDICTED: Cricetulus griseus uncharacterized protein C20orf194 homolog (LOC100774555), miscRNA	2e-08	87.3	2	Males&Females
Contig_2320	3446	pfu_proteins	pfu_aug1.0_7056.1_17041	pfu_aug1.0_7056.1_17041	4e-121	52.1	5	Males
Contig_2320	3446						5	Males
Contig_2322	2511	pfu_proteins	pfu_aug1.0_14602.1_10719	pfu_aug1.0_14602.1_10719	4e-56	79.4	5	Males
Contig_2322	2511	cgigas_proteins	gi|405971184|gb|EKC36036.1|	hypothetical protein CGI_10012434 [Crassostrea gigas]	7e-144	39.8	5	Males
Contig_2322	2511	refseq_protein	XP_001637569.1	ref|XP_001637569.1| predicted protein [Nematostella vectensis]	7e-18	23.3	5	Males
Contig_2329	2097	pfu_proteins	pfu_aug1.0_35586.1_55539	pfu_aug1.0_35586.1_55539	6e-31	88.3	3	Males
Contig_2329	2097	other_tigr	Fugu:CA332954	CA332954 UniRef100_UPI00006604A5 Cluster: Growth-arrest-specific protein 1 precursor (GAS-1).; n=1; Takifugu rubripes|Rep: Growth-arrest-specific protein 1 precursor (GAS-1). - Takifugu rubripes, partial (16%)	0.0007	100	3	Males
Contig_2344	3091	pfu_proteins	pfu_aug1.0_6531.1_67457	pfu_aug1.0_6531.1_67457	1e-97	29	2	Males&Females
Contig_2344	3091	cgigas_proteins	gi|405950372|gb|EKC18365.1|	Histone-lysine N-methyltransferase PRDM9 [Crassostrea gigas]	3e-34	26.6	2	Males&Females
Contig_2344	3091	swissprot	ZFP37_MOUSE	ZFP37_MOUSE (sp:P17141) Zinc finger protein 37 OS=Mus musculus GN=Zfp37 PE=2 SV=4	3e-30	35.5	2	Males&Females
Contig_2344	3091	refseq_protein	XP_972552.2	ref|XP_972552.2| PREDICTED: similar to CG9817 CG9817-PA [Tribolium castaneum]	7e-63	33.1	2	Males&Females
Contig_2344	3091	other_unigene	Hs.736479	Hs.736479 Transcribed locus, weakly similar to NP_000256.3 neutrophil cytosol factor 1 [Homo sapiens]	0.002	100	2	Males&Females
Contig_2344	3091	pfam	Pfam-B_533	Q4RKK2_TETNG/1-129 PB000533; Pfam-B_533;	4e-06	26.5	2	Males&Females
Contig_2345	1939	pfu_proteins	pfu_aug1.0_2087.1_08217	pfu_aug1.0_2087.1_08217	9e-102	92	3	Males
Contig_2345	1939	cgigas_proteins	gi|405957724|gb|EKC23914.1|	Coiled-coil domain-containing protein 63 [Crassostrea gigas]	1e-136	64.5	3	Males
Contig_2345	1939	swissprot	CCD63_BOVIN	CCD63_BOVIN (sp:Q2T9W3) Coiled-coil domain-containing protein 63 OS=Bos taurus GN=CCDC63 PE=2 SV=1	2e-56	27.8	3	Males
Contig_2345	1939	refseq_protein	NP_001027646.1	ref|NP_001027646.1| axonemal p66.0 [Ciona intestinalis]	1e-100	39.9	3	Males
Contig_2345	1939	pfam	Pfam-B_986	Q8T881_CIOIN/181-574 PB000986; Pfam-B_986;	1e-72	42	3	Males
Contig_2356	1967	pfu_proteins	pfu_aug1.0_114195.1_13710	pfu_aug1.0_114195.1_13710	1e-21	82.1	2	Males&Females
Contig_2356	1967	cgigas_proteins	gi|405973583|gb|EKC38288.1|	EF-hand calcium-binding domain-containing protein 1 [Crassostrea gigas]	5e-69	66.7	2	Males&Females
Contig_2356	1967	swissprot	EFCB1_XENLA	[BBH] EFCB1_XENLA (sp:Q3KQ77) EF-hand calcium-binding domain-containing protein 1 OS=Xenopus laevis GN=efcab1 PE=2 SV=1	4e-53	52.5	2	Males&Females
Contig_2356	1967	refseq_protein	XP_002741434.1	ref|XP_002741434.1| PREDICTED: amphicalbin-like [Saccoglossus kowalevskii]	1e-56	55.6	2	Males&Females
Contig_2356	1967	pfam	EF_hand_5	E3TFK8_ICTPU/24-135 PF13499.1;EF_hand_5;	4e-28	56.8	2	Males&Females
Contig_2359	2381	pfu_proteins	pfu_aug1.0_5673.1_23866	pfu_aug1.0_5673.1_23866	9e-68	63.2	5	Males
Contig_2359	2381						5	Males
Contig_2363	723	other_tigr	ZebraFish:TC401595	TC401595	0.002	96.3	3	Males
Contig_2364	2353	pfu_proteins	pfu_aug1.0_6651.1_02277	pfu_aug1.0_6651.1_02277	9e-134	98.7	1	Males&Females
Contig_2364	2353	cgigas_proteins	gi|405960968|gb|EKC26834.1|	hypothetical protein CGI_10007397 [Crassostrea gigas]	2e-87	78.3	1	Males&Females
Contig_2364	2353	swissprot	CA158_BOVIN	[BBH] CA158_BOVIN (sp:Q2TA11) Uncharacterized protein C1orf158 homolog OS=Bos taurus PE=2 SV=1	4e-28	38.8	1	Males&Females
Contig_2364	2353	refseq_protein	XP_002591598.1	ref|XP_002591598.1| hypothetical protein BRAFLDRAFT_80694 [Branchiostoma floridae]	8e-66	52.5	1	Males&Females
Contig_2364	2353	pfam	Pfam-B_28556	C3ZI84_BRAFL/1-209 PB028556; Pfam-B_28556;	1e-65	53.8	1	Males&Females
Contig_2369	1956	pfu_proteins	pfu_aug1.0_6510.1_16938	pfu_aug1.0_6510.1_16938	3e-152	84.6	1	Males&Females
Contig_2369	1956	cgigas_proteins	gi|405972517|gb|EKC37281.1|	Coiled-coil domain-containing protein 37 [Crassostrea gigas]	1e-204	91.4	1	Males&Females
Contig_2369	1956	swissprot	CCD37_MACFA	[BBH] CCD37_MACFA (sp:Q4R8V8) Coiled-coil domain-containing protein 37 OS=Macaca fascicularis GN=CCDC37 PE=2 SV=2	3e-53	46.7	1	Males&Females
Contig_2369	1956	refseq_protein	XP_002742365.1	ref|XP_002742365.1| PREDICTED: hypothetical protein [Saccoglossus kowalevskii]	1e-165	57.4	1	Males&Females
Contig_2369	1956	refseq_rna	XM_002742319.1	ref|XM_002742319.1| PREDICTED: Saccoglossus kowalevskii hypothetical protein LOC100370537 (LOC100370537), mRNA	6e-19	84.3	1	Males&Females
Contig_2369	1956	other_tigr	ZebraFish:BM096190	BM096190 weakly similar to UniRef100_A7RX27 Cluster: Predicted protein; n=1; Nematostella vectensis|Rep: Predicted protein - Nematostella vectensis (Starlet sea anemone), partial (19%)	0.004	96.3	1	Males&Females
Contig_2369	1956	pfam	Pfam-B_12993	C3Z926_BRAFL/381-593 PB012993; Pfam-B_12993;	4e-75	69	1	Males&Females
Contig_2383	2247	pfu_proteins	pfu_aug1.0_1853.1_58675	pfu_aug1.0_1853.1_58675	4e-101	82.4	1	Males&Females
Contig_2383	2247	cgigas_proteins	gi|405946446|gb|EKC17640.1|	Meiosis-specific nuclear structural protein 1 [Crassostrea gigas]	7e-133	86.5	1	Males&Females
Contig_2383	2247	swissprot	MNS1_DANRE	[BBH] MNS1_DANRE (sp:Q6PBA8) Meiosis-specific nuclear structural protein 1 OS=Danio rerio GN=mns1 PE=2 SV=1	8e-95	40.7	1	Males&Females
Contig_2383	2247	refseq_protein	XP_002740764.1	ref|XP_002740764.1| PREDICTED: meiosis-specific nuclear structural protein 1-like [Saccoglossus kowalevskii]	1e-114	46.8	1	Males&Females
Contig_2383	2247	refseq_rna	XM_002605470.1	ref|XM_002605470.1| Branchiostoma floridae hypothetical protein, mRNA	7e-22	86.4	1	Males&Females
Contig_2383	2247	other_unigene	Hs.444483	Hs.444483 Meiosis-specific nuclear structural 1 ## GENE: MNS1 ## CYTOBAND: 15q21.3	8e-11	95.5	1	Males&Females
Contig_2383	2247	pfam	Trichoplein	C3YDQ7_BRAFL/117-466 PF13868.1;Trichoplein;	3e-82	48.9	1	Males&Females
Contig_2384	3307	pfu_proteins	pfu_aug1.0_37.1_36248	pfu_aug1.0_37.1_36248	4e-41	32.6	2	Males&Females
Contig_2384	3307	cgigas_proteins	gi|405952037|gb|EKC19894.1|	Polycomb group RING finger protein 3 [Crassostrea gigas]	2e-75	40	2	Males&Females
Contig_2384	3307	swissprot	MYBPP_HUMAN	MYBPP_HUMAN (sp:Q8TBZ2) MYCBP-associated protein OS=Homo sapiens GN=MYCBPAP PE=1 SV=2	6e-31	26.2	2	Males&Females
Contig_2384	3307	refseq_protein	XP_002608832.1	ref|XP_002608832.1| hypothetical protein BRAFLDRAFT_89700 [Branchiostoma floridae]	3e-44	23.1	2	Males&Females
Contig_2384	3307	pfam	Pfam-B_1064	B4DZQ1_HUMAN/40-981 PB001064; Pfam-B_1064;	1e-30	26.2	2	Males&Females
Contig_2398	1243	pfu_proteins	pfu_aug1.0_5.1_65175	pfu_aug1.0_5.1_65175	5e-11	34	1	Males&Females
Contig_2398	1243	cgigas_proteins	gi|405976094|gb|EKC40614.1|	Uncharacterized protein C4orf45-like protein [Crassostrea gigas]	5e-65	68.8	1	Males&Females
Contig_2398	1243	swissprot	CD045_BOVIN	[BBH] CD045_BOVIN (sp:Q2KIR0) Uncharacterized protein C4orf45 homolog OS=Bos taurus PE=2 SV=1	3e-11	36.4	1	Males&Females
Contig_2398	1243	refseq_protein	XP_002737545.1	ref|XP_002737545.1| PREDICTED: predicted protein-like [Saccoglossus kowalevskii]	6e-30	53.1	1	Males&Females
Contig_2398	1243	other_unigene	Hs.640120	Hs.640120 CDNA FLJ45780 fis, clone NETRP2005292	0.009	100	1	Males&Females
Contig_2398	1243	pfam	Pfam-B_34644	A7S975_NEMVE/1-149 PB034644; Pfam-B_34644;	1e-27	47.8	1	Males&Females
Contig_2408	1867	pfu_proteins	pfu_aug1.0_4689.1_45003	pfu_aug1.0_4689.1_45003	7e-14	30.5	4	Males
Contig_2408	1867	cgigas_proteins	gi|405960653|gb|EKC26555.1|	E3 ubiquitin-protein ligase MARCH2 [Crassostrea gigas]	8e-55	50	4	Males
Contig_2408	1867	swissprot	MARH3_XENLA	[BBH] MARH3_XENLA (sp:Q0IH10) E3 ubiquitin-protein ligase MARCH3 OS=Xenopus laevis GN=march3 PE=2 SV=1	6e-32	37.1	4	Males
Contig_2408	1867	refseq_protein	XP_002188717.1	ref|XP_002188717.1| PREDICTED: similar to membrane-associated ring finger (C3HC4) 3 [Taeniopygia guttata]	5e-31	38.5	4	Males
Contig_2408	1867	pfam	RINGv	MARH2_XENTR/64-109 PF12906.2;RINGv;	5e-11	58.7	4	Males
Contig_2413	4339	pfu_proteins	pfu_aug1.0_70.1_07357	pfu_aug1.0_70.1_07357	5e-165	93.4	4	Males
Contig_2413	4339	cgigas_proteins	gi|405963075|gb|EKC28679.1|	ELAV-like protein 2 [Crassostrea gigas]	6e-54	50.6	4	Males
Contig_2413	4339	swissprot	ELAV2_XENTR	[BBH] ELAV2_XENTR (sp:Q28GD4) ELAV-like protein 2 OS=Xenopus tropicalis GN=elavl2 PE=2 SV=2	1e-105	64.9	4	Males
Contig_2413	4339	refseq_protein	XP_309157.5	ref|XP_309157.5| AGAP000965-PA [Anopheles gambiae str. PEST]	1e-113	69.6	4	Males
Contig_2413	4339	refseq_rna	XM_003442901.1	ref|XM_003442901.1| PREDICTED: Oreochromis niloticus ELAV-like protein 1-like (LOC100706107), mRNA	5e-09	86.2	4	Males
Contig_2413	4339	other_tigr	ZebraFish:NP13228503	NP13228503 GB|BC165930.1|AAI65930.1 Unknown (protein for IMAGE:100061513)	4e-08	93.2	4	Males
Contig_2413	4339	other_unigene	Hs.184492	Hs.184492 ELAV (embryonic lethal, abnormal vision, Drosophila)-like 1 (Hu antigen R) ## GENE: ELAVL1 ## CYTOBAND: 19p13.2	9e-09	95.1	4	Males
Contig_2413	4339	pfam	Med15	B4JK70_DROGR/1-313 PF09606.5;Med15;	3e-43	54.4	4	Males
Contig_2414	465	pfu_proteins	pfu_aug1.0_137067.1_57194	pfu_aug1.0_137067.1_57194	2e-17	76.5	3	Males
Contig_2414	465	other_tigr	Fugu:CK829270	CK829270 UniRef100_UPI0000364682 Cluster: 60S ribosomal protein L3-like.; n=1; Takifugu rubripes|Rep: 60S ribosomal protein L3-like. - Takifugu rubripes, partial (27%)	0.01	95.7	3	Males
Contig_2417	4748	pfu_proteins	pfu_aug1.0_3652.1_44721	pfu_aug1.0_3652.1_44721	4e-198	97.6	1	Males&Females
Contig_2417	4748	cgigas_proteins	gi|405973233|gb|EKC37957.1|	hypothetical protein CGI_10025533 [Crassostrea gigas]	0	77.3	1	Males&Females
Contig_2417	4748	swissprot	TM232_HUMAN	[BBH] TM232_HUMAN (sp:C9JQI7) Transmembrane protein 232 OS=Homo sapiens GN=TMEM232 PE=2 SV=2	1e-41	30.9	1	Males&Females
Contig_2417	4748	refseq_protein	XP_002605530.1	ref|XP_002605530.1| hypothetical protein BRAFLDRAFT_104097 [Branchiostoma floridae]	1e-110	56.4	1	Males&Females
Contig_2419	1938	pfu_proteins	pfu_aug1.0_1167.1_43914	pfu_aug1.0_1167.1_43914	2e-79	97.8	1	Males&Females
Contig_2419	1938	cgigas_proteins	gi|405977198|gb|EKC41660.1|	UPF0686 protein C11orf1-like protein [Crassostrea gigas]	2e-60	74.6	1	Males&Females
Contig_2419	1938	swissprot	CK001_MACFA	[BBH] CK001_MACFA (sp:Q4R5Y0) UPF0686 protein C11orf1 homolog OS=Macaca fascicularis GN=QtsA-19889 PE=2 SV=1	1e-25	46.3	1	Males&Females
Contig_2419	1938	refseq_protein	XP_002591800.1	ref|XP_002591800.1| hypothetical protein BRAFLDRAFT_123540 [Branchiostoma floridae]	4e-42	58	1	Males&Females
Contig_2419	1938	pfam	DUF1143	C3ZI69_BRAFL/2-139 PF06608.6;DUF1143;	5e-38	56.8	1	Males&Females
Contig_2426	13327	pfu_proteins	pfu_aug1.0_5646.1_31001	pfu_aug1.0_5646.1_31001	0	89.5	1	Males&Females
Contig_2426	13327	cgigas_proteins	gi|405966381|gb|EKC31674.1|	Dynein heavy chain 6, axonemal [Crassostrea gigas]	0	82.9	1	Males&Females
Contig_2426	13327	swissprot	DYH6_HUMAN	[BBH] DYH6_HUMAN (sp:Q9C0G6) Dynein heavy chain 6, axonemal OS=Homo sapiens GN=DNAH6 PE=1 SV=3	0	62.9	1	Males&Females
Contig_2426	13327	refseq_protein	XP_002732138.1	ref|XP_002732138.1| PREDICTED: dynein, axonemal, heavy polypeptide 6-like [Saccoglossus kowalevskii]	0	68.2	1	Males&Females
Contig_2426	13327	refseq_rna	XM_781135.3	ref|XM_781135.3| PREDICTED: Strongylocentrotus purpuratus dynein heavy chain 6, axonemal-like (LOC581118), mRNA	1e-76	80.8	1	Males&Females
Contig_2426	13327	other_tigr	ZebraFish:TC365344	TC365344	4e-20	82.7	1	Males&Females
Contig_2426	13327	other_unigene	Hs.249972	Hs.249972 Dynein, axonemal, heavy chain 6 ## GENE: DNAH6 ## CYTOBAND: 2p11.2	3e-36	78.5	1	Males&Females
Contig_2426	13327	pfam	Dynein_heavy	B0I1R8_HUMAN/1494-2247 PF03028.10;Dynein_heavy;	0	62.1	1	Males&Females
Contig_2429	3791	pfu_proteins	pfu_aug1.0_2720.1_59014	pfu_aug1.0_2720.1_59014	1e-203	66.7	3	Males
Contig_2429	3791	cgigas_proteins	gi|405965223|gb|EKC30620.1|	hypothetical protein CGI_10005468 [Crassostrea gigas]	3e-34	34.8	3	Males
Contig_2429	3791						3	Males
Contig_2435	2479	pfu_proteins	pfu_aug1.0_855.1_29453	pfu_aug1.0_855.1_29453	2e-223	88.2	3	Males
Contig_2435	2479	cgigas_proteins	gi|405964240|gb|EKC29746.1|	hypothetical protein CGI_10009342 [Crassostrea gigas]	2e-159	70.5	3	Males
Contig_2435	2479	refseq_protein	XP_800176.3	ref|XP_800176.3| PREDICTED: uncharacterized protein LOC582352 [Strongylocentrotus purpuratus]	1e-21	27.4	3	Males
Contig_2435	2479	other_unigene	Dr.150858	Dr.150858 Transcribed locus	0.007	100	3	Males
Contig_2438	3225	pfu_proteins	pfu_aug1.0_3378.1_16103	pfu_aug1.0_3378.1_16103	1e-215	84.5	1	Males&Females
Contig_2438	3225	cgigas_proteins	gi|405966852|gb|EKC32087.1|	Gamma-aminobutyric acid receptor subunit gamma-2 [Crassostrea gigas]	4e-97	65.7	1	Males&Females
Contig_2438	3225	swissprot	ELIC_ERWCH	ELIC_ERWCH (sp:P0C7B7) Cys-loop ligand-gated ion channel OS=Erwinia chrysanthemi PE=1 SV=1	4e-12	23.4	1	Males&Females
Contig_2438	3225	refseq_protein	XP_001198213.1	ref|XP_001198213.1| PREDICTED: uncharacterized protein LOC762549 isoform 1 [Strongylocentrotus purpuratus] ref|XP_003724591.1| PREDICTED: uncharacterized protein LOC762549 isoform 2 [Strongylocentrotus purpuratus]	2e-43	34.1	1	Males&Females
Contig_2438	3225	pfam	Neur_chan_memb	C3Y7B9_BRAFL/473-661 PF02932.11;Neur_chan_memb;	2e-15	36.7	1	Males&Females
Contig_2449	2643	pfu_proteins	pfu_aug1.0_742.1_58237	pfu_aug1.0_742.1_58237	4e-37	79.5	1	Males&Females
Contig_2449	2643	cgigas_proteins	gi|405961405|gb|EKC27214.1|	hypothetical protein CGI_10005085 [Crassostrea gigas]	2e-08	48.4	1	Males&Females
Contig_2449	2643						1	Males&Females
Contig_2458	1202	pfu_proteins	pfu_aug1.0_2442.1_66327	pfu_aug1.0_2442.1_66327	6e-133	100	1	Males&Females
Contig_2458	1202	cgigas_proteins	gi|405957088|gb|EKC23323.1|	33 kDa inner dynein arm light chain, axonemal [Crassostrea gigas]	5e-112	88.2	1	Males&Females
Contig_2458	1202	swissprot	IDLC_STRPU	[BBH] IDLC_STRPU (sp:Q26630) 33 kDa inner dynein arm light chain, axonemal OS=Strongylocentrotus purpuratus PE=1 SV=1	1e-111	81.3	1	Males&Females
Contig_2458	1202	refseq_protein	XP_002731258.1	ref|XP_002731258.1| PREDICTED: predicted protein-like [Saccoglossus kowalevskii]	1e-112	83.2	1	Males&Females
Contig_2458	1202	refseq_rna	XM_002731212.1	ref|XM_002731212.1| PREDICTED: Saccoglossus kowalevskii predicted protein-like (LOC100375505), mRNA	7e-39	79.1	1	Males&Females
Contig_2458	1202	other_unigene	Hs.406050	Hs.406050 Dynein, axonemal, light intermediate chain 1 ## GENE: DNALI1 ## CYTOBAND: 1p35.1	7e-16	81.1	1	Males&Females
Contig_2458	1202	pfam	Ax_dynein_light	B6RB89_HALDI/64-252 PF10211.4;Ax_dynein_light;	2e-84	85.7	1	Males&Females
Contig_2459	2606	pfu_proteins	pfu_aug1.0_18355.1_32906	pfu_aug1.0_18355.1_32906	9e-92	84.5	1	Males&Females
Contig_2459	2606	cgigas_proteins	gi|405950566|gb|EKC18546.1|	Alpha-protein kinase vwkA [Crassostrea gigas]	2e-22	29.6	1	Males&Females
Contig_2459	2606	swissprot	VWKA_DICDI	VWKA_DICDI (sp:Q6B9X6) Alpha-protein kinase vwkA OS=Dictyostelium discoideum GN=vwkA PE=1 SV=1	6e-12	36.8	1	Males&Females
Contig_2459	2606	refseq_protein	XP_002154819.1	ref|XP_002154819.1| PREDICTED: similar to alpha kinase [Hydra magnipapillata]	9e-18	29.4	1	Males&Females
Contig_2459	2606	pfam	Alpha_kinase	Q2H4R9_CHAGB/70-252 PF02816.13;Alpha_kinase;	2e-14	33.3	1	Males&Females
Contig_2467	1997	pfu_proteins	pfu_aug1.0_8524.1_31595	pfu_aug1.0_8524.1_31595	1e-67	63.3	3	Males
Contig_2467	1997	cgigas_proteins	gi|405967860|gb|EKC32980.1|	hypothetical protein CGI_10016574 [Crassostrea gigas]	8e-08	29.3	3	Males
Contig_2467	1997						3	Males
Contig_2473	1392	pfu_proteins	pfu_aug1.0_76073.1_71112	pfu_aug1.0_76073.1_71112	5e-65	86.2	1	Males&Females
Contig_2473	1392	cgigas_proteins	gi|405958467|gb|EKC24594.1|	Peptidyl-prolyl cis-trans isomerase-like 6 [Crassostrea gigas]	6e-73	75.6	1	Males&Females
Contig_2473	1392	swissprot	PPIL6_HUMAN	[BBH] PPIL6_HUMAN (sp:Q8IXY8) Peptidyl-prolyl cis-trans isomerase-like 6 OS=Homo sapiens GN=PPIL6 PE=2 SV=1	2e-73	45.4	1	Males&Females
Contig_2473	1392	refseq_protein	XP_002599120.1	ref|XP_002599120.1| hypothetical protein BRAFLDRAFT_281480 [Branchiostoma floridae]	9e-93	55.6	1	Males&Females
Contig_2473	1392	other_unigene	Dr.91608	Dr.91608 Peptidylprolyl isomerase (cyclophilin)-like 6 ## GENE: ppil6 ## CHR: 20	0.004	96.2	1	Males&Females
Contig_2473	1392	pfam	Pro_isomerase	C3YXB4_BRAFL/128-292 PF00160.16;Pro_isomerase;	1e-58	62.4	1	Males&Females
Contig_2480	1709	pfu_proteins	pfu_aug1.0_34348.1_19529	pfu_aug1.0_34348.1_19529	2e-53	59.3	5	Males
Contig_2480	1709	cgigas_proteins	gi|405965214|gb|EKC30612.1|	hypothetical protein CGI_10014293 [Crassostrea gigas]	6e-17	20.7	5	Males
Contig_2480	1709	swissprot	TRHY_SHEEP	TRHY_SHEEP (sp:P22793) Trichohyalin OS=Ovis aries GN=TCHH PE=2 SV=2	2e-15	21	5	Males
Contig_2480	1709	refseq_protein	XP_001317924.1	ref|XP_001317924.1| hypothetical protein [Trichomonas vaginalis G3]	3e-22	26.4	5	Males
Contig_2480	1709	pfam	Pfam-B_443519	A2ENS5_TRIVA/961-1601 PB443519; Pfam-B_443519;	3e-23	26.4	5	Males
Contig_2490	1093	pfu_proteins	pfu_aug1.0_16572.1_54321	pfu_aug1.0_16572.1_54321	3e-58	70.6	4	Males
Contig_2490	1093						4	Males
Contig_2491	2692	pfu_proteins	pfu_aug1.0_19311.1_11210	pfu_aug1.0_19311.1_11210	2e-157	97.3	1	Males&Females
Contig_2491	2692	cgigas_proteins	gi|405958518|gb|EKC24640.1|	hypothetical protein CGI_10014552 [Crassostrea gigas]	6e-246	51.1	1	Males&Females
Contig_2491	2692	swissprot	USO1_YEAST	USO1_YEAST (sp:P25386) Intracellular protein transport protein USO1 OS=Saccharomyces cerevisiae (strain ATCC 204508 / S288c) GN=USO1 PE=1 SV=2	2e-07	22.4	1	Males&Females
Contig_2491	2692	refseq_protein	XP_002603734.1	ref|XP_002603734.1| hypothetical protein BRAFLDRAFT_128345 [Branchiostoma floridae]	0	50.9	1	Males&Females
Contig_2491	2692	other_unigene	Tru.4145	Tru.4145 Insulin-like growth factor-1 ## GENE: igf-1	0.006	95.8	1	Males&Females
Contig_2491	2692	pfam	Pfam-B_14243	C3YIM1_BRAFL/1-394 PB014243; Pfam-B_14243;	1e-114	52	1	Males&Females
Contig_2495	1770						4	Males
Contig_2505	1709	pfu_proteins	pfu_aug1.0_4882.1_23677	pfu_aug1.0_4882.1_23677	4e-29	78.5	3	Males
Contig_2505	1709	cgigas_proteins	gi|405972072|gb|EKC36859.1|	Suppressor of tumorigenicity protein 14 [Crassostrea gigas]	3e-13	49.2	3	Males
Contig_2505	1709	swissprot	ST14_HUMAN	ST14_HUMAN (sp:Q9Y5Y6) Suppressor of tumorigenicity 14 protein OS=Homo sapiens GN=ST14 PE=1 SV=2	3e-07	37.4	3	Males
Contig_2505	1709	refseq_protein	XP_002606058.1	ref|XP_002606058.1| hypothetical protein BRAFLDRAFT_92077 [Branchiostoma floridae]	6e-12	50.7	3	Males
Contig_2516	881	pfu_proteins	pfu_aug1.0_767.1_43806	pfu_aug1.0_767.1_43806	6e-60	57.7	3	Males
Contig_2516	881						3	Males
Contig_2518	3009	pfu_proteins	pfu_aug1.0_5377.1_23779	pfu_aug1.0_5377.1_23779	2e-222	85.1	5	Males
Contig_2518	3009	cgigas_proteins	gi|405962105|gb|EKC27809.1|	Kelch-like protein 3 [Crassostrea gigas]	5e-56	27	5	Males
Contig_2518	3009	swissprot	NS1BA_DANRE	NS1BA_DANRE (sp:Q5RG82) Influenza virus NS1A-binding protein homolog A OS=Danio rerio GN=ivns1abpa PE=2 SV=1	4e-42	23.7	5	Males
Contig_2518	3009	refseq_protein	XP_002427199.1	ref|XP_002427199.1| conserved hypothetical protein [Pediculus humanus corporis]	3e-52	25.5	5	Males
Contig_2518	3009	pfam	BTB	E9GCG2_DAPPU/147-253 PF00651.26;BTB;	2e-09	41.7	5	Males
Contig_2522	2241	pfu_proteins	pfu_aug1.0_9334.1_31750	pfu_aug1.0_9334.1_31750	4e-61	80.3	3	Males
Contig_2522	2241	cgigas_proteins	gi|405971771|gb|EKC36584.1|	Tax1-binding protein 1-like protein B [Crassostrea gigas]	5e-85	30.5	3	Males
Contig_2522	2241	swissprot	CACO2_MOUSE	CACO2_MOUSE (sp:A2A6M5) Calcium-binding and coiled-coil domain-containing protein 2 OS=Mus musculus GN=Calcoco2 PE=2 SV=1	1e-10	27.6	3	Males
Contig_2522	2241	refseq_protein	NP_001018577.1	ref|NP_001018577.1| calcium-binding and coiled-coil domain-containing protein 2 [Danio rerio]	8e-10	24.4	3	Males
Contig_2522	2241	pfam	CALCOCO1	CACO2_MOUSE/14-303 PF07888.6;CALCOCO1;	2e-10	27.6	3	Males
Contig_2523	1232	cgigas_proteins	gi|405972960|gb|EKC37702.1|	Tenascin-X [Crassostrea gigas]	7e-14	37.8	2	Males&Females
Contig_2523	1232	swissprot	SYCE2_HUMAN	SYCE2_HUMAN (sp:Q6PIF2) Synaptonemal complex central element protein 2 OS=Homo sapiens GN=SYCE2 PE=2 SV=2	2e-06	28	2	Males&Females
Contig_2523	1232	refseq_protein	XP_002591412.1	ref|XP_002591412.1| hypothetical protein BRAFLDRAFT_69975 [Branchiostoma floridae]	2e-15	35.9	2	Males&Females
Contig_2523	1232	pfam	Pfam-B_35911	C3ZJ92_BRAFL/81-184 PB035911; Pfam-B_35911;	8e-15	44.8	2	Males&Females
Contig_2529	1974	pfu_proteins	pfu_aug1.0_1874.1_00868	pfu_aug1.0_1874.1_00868	1e-41	95.3	5	Males
Contig_2529	1974	cgigas_proteins	gi|405952380|gb|EKC20199.1|	F-box only protein 47 [Crassostrea gigas]	6e-188	69.7	5	Males
Contig_2529	1974	swissprot	FBX47_HUMAN	[BBH] FBX47_HUMAN (sp:Q5MNV8) F-box only protein 47 OS=Homo sapiens GN=FBXO47 PE=2 SV=2	4e-74	36.1	5	Males
Contig_2529	1974	refseq_protein	XP_001235078.1	ref|XP_001235078.1| PREDICTED: F-box only protein 47 [Gallus gallus]	1e-74	35.9	5	Males
Contig_2529	1974	pfam	Pfam-B_28590	E1C4J7_CHICK/34-405 PB028590; Pfam-B_28590;	2e-70	39	5	Males
Contig_2531	1383	pfu_proteins	pfu_aug1.0_3644.1_30481	pfu_aug1.0_3644.1_30481	6e-236	92.1	1	Males&Females
Contig_2531	1383	cgigas_proteins	gi|405957005|gb|EKC23244.1|	hypothetical protein CGI_10020924 [Crassostrea gigas]	2e-184	71.5	1	Males&Females
Contig_2531	1383	refseq_protein	XP_002587086.1	ref|XP_002587086.1| hypothetical protein BRAFLDRAFT_130097 [Branchiostoma floridae]	1e-148	56.7	1	Males&Females
Contig_2535	2291	pfu_proteins	pfu_aug1.0_44700.1_12564	pfu_aug1.0_44700.1_12564	6e-105	51	3	Males
Contig_2535	2291	cgigas_proteins	gi|405967860|gb|EKC32980.1|	hypothetical protein CGI_10016574 [Crassostrea gigas]	5e-08	27.5	3	Males
Contig_2535	2291						3	Males
Contig_2537	2187	pfu_proteins	pfu_aug1.0_95638.1_13519	pfu_aug1.0_95638.1_13519	2e-88	34.4	3	Males
Contig_2537	2187	cgigas_proteins	gi|405963167|gb|EKC28764.1|	Speriolin [Crassostrea gigas]	1e-27	12.5	3	Males
Contig_2537	2187	swissprot	CU056_MOUSE	[BBH] CU056_MOUSE (sp:Q9D9W0) Uncharacterized protein C21orf56 homolog OS=Mus musculus PE=2 SV=1	8e-22	32.6	3	Males
Contig_2537	2187	refseq_protein	XP_849555.3	ref|XP_849555.3| PREDICTED: uncharacterized protein C21orf56 homolog [Canis lupus familiaris]	2e-21	37.6	3	Males
Contig_2537	2187	pfam	Pfam-B_26383	D2HB29_AILME/192-341 PB026383; Pfam-B_26383;	5e-20	36.4	3	Males
Contig_2539	2158	pfu_proteins	pfu_aug1.0_13008.1_68585	pfu_aug1.0_13008.1_68585	5e-162	98.6	1	Males&Females
Contig_2539	2158	cgigas_proteins	gi|405950079|gb|EKC18085.1|	Tektin-2 [Crassostrea gigas]	6e-221	91	1	Males&Females
Contig_2539	2158	swissprot	TEKT2_HUMAN	[BBH] TEKT2_HUMAN (sp:Q9UIF3) Tektin-2 OS=Homo sapiens GN=TEKT2 PE=1 SV=1	1e-134	61.7	1	Males&Females
Contig_2539	2158	refseq_protein	XP_002591791.1	ref|XP_002591791.1| hypothetical protein BRAFLDRAFT_123537 [Branchiostoma floridae]	1e-152	69.8	1	Males&Females
Contig_2539	2158	other_unigene	Hs.567498	Hs.567498 Family with sequence similarity 198, member B ## GENE: FAM198B ## CYTOBAND: 4q32.1	0.001	100	1	Males&Females
Contig_2539	2158	pfam	Tektin	C3ZI60_BRAFL/142-524 PF03148.9;Tektin;	1e-148	70.1	1	Males&Females
Contig_2541	1324	pfu_proteins	pfu_aug1.0_2042.1_15687	pfu_aug1.0_2042.1_15687	4e-18	83.6	4	Males
Contig_2541	1324	cgigas_proteins	gi|405961432|gb|EKC27236.1|	hypothetical protein CGI_10014380 [Crassostrea gigas]	1e-17	38.1	4	Males
Contig_2541	1324	swissprot	CJ096_XENLA	CJ096_XENLA (sp:Q3KPU6) UPF0628 protein C10orf96 homolog OS=Xenopus laevis PE=2 SV=1	3e-12	23.9	4	Males
Contig_2541	1324	refseq_protein	XP_002607998.1	ref|XP_002607998.1| hypothetical protein BRAFLDRAFT_120860 [Branchiostoma floridae]	2e-25	28.9	4	Males
Contig_2541	1324	pfam	Pfam-B_128818	C3AI84_BACMY/39-305 PB128818; Pfam-B_128818;	4e-06	22.3	4	Males
Contig_2564	890	pfu_proteins	pfu_aug1.0_10465.1_31928	pfu_aug1.0_10465.1_31928	1e-29	96	2	Males&Females
Contig_2564	890						2	Males&Females
Contig_2567	3878	pfu_proteins	pfu_aug1.0_14299.1_03478	pfu_aug1.0_14299.1_03478	4e-79	32.7	3	Males
Contig_2567	3878	cgigas_proteins	gi|405977537|gb|EKC41980.1|	Otoancorin [Crassostrea gigas]	4e-45	31.5	3	Males
Contig_2567	3878	swissprot	STRC_HUMAN	STRC_HUMAN (sp:Q7RTU9) Stereocilin OS=Homo sapiens GN=STRC PE=2 SV=1	3e-19	27.6	3	Males
Contig_2567	3878	refseq_protein	XP_002605078.1	ref|XP_002605078.1| hypothetical protein BRAFLDRAFT_124140 [Branchiostoma floridae]	2e-35	26	3	Males
Contig_2567	3878	pfam	Pfam-B_3639	C3YF86_BRAFL/50-1269 PB003639; Pfam-B_3639;	2e-36	26	3	Males
Contig_2571	4654	pfu_proteins	pfu_aug1.0_6890.1_67581	pfu_aug1.0_6890.1_67581	7e-101	61.2	5	Males
Contig_2571	4654	cgigas_proteins	gi|405957485|gb|EKC23692.1|	Golgi-specific brefeldin A-resistance guanine nucleotide exchange factor 1 [Crassostrea gigas]	6e-219	40.5	5	Males
Contig_2571	4654	swissprot	TEX14_BOVIN	[BBH] TEX14_BOVIN (sp:F1MJR8) Inactive serine/threonine-protein kinase TEX14 OS=Bos taurus GN=TEX14 PE=3 SV=2	4e-70	31.6	5	Males
Contig_2571	4654	refseq_protein	XP_415869.3	ref|XP_415869.3| PREDICTED: testis-expressed protein 14 [Gallus gallus]	3e-69	33.3	5	Males
Contig_2571	4654	pfam	Pkinase_Tyr	E1BVT4_CHICK/254-504 PF07714.12;Pkinase_Tyr;	2e-35	34.9	5	Males
Contig_2578	2983	pfu_proteins	pfu_aug1.0_1613.1_37073	pfu_aug1.0_1613.1_37073	0	91	1	Males&Females
Contig_2578	2983	cgigas_proteins	gi|405977618|gb|EKC42060.1|	IQ and AAA domain-containing protein 1 [Crassostrea gigas]	0	91.6	1	Males&Females
Contig_2578	2983	swissprot	IQCA1_HUMAN	[BBH] IQCA1_HUMAN (sp:Q86XH1) IQ and AAA domain-containing protein 1 OS=Homo sapiens GN=IQCA1 PE=2 SV=1	0	49.1	1	Males&Females
Contig_2578	2983	refseq_protein	NP_001171756.1	ref|NP_001171756.1| IQ motif containing with AAA domain 1 [Saccoglossus kowalevskii]	0	62	1	Males&Females
Contig_2578	2983	refseq_rna	XM_002129629.1	ref|XM_002129629.1| PREDICTED: Ciona intestinalis similar to predicted protein (LOC100182784), mRNA	2e-13	86.3	1	Males&Females
Contig_2578	2983	pfam	Pfam-B_1438	B4DIF4_HUMAN/11-560 PB001438; Pfam-B_1438;	1e-125	45.2	1	Males&Females
Contig_2603	4339	pfu_proteins	pfu_aug1.0_5866.1_09230	pfu_aug1.0_5866.1_09230	3e-182	39.9	1	Males&Females
Contig_2603	4339	cgigas_proteins	gi|405968169|gb|EKC33266.1|	hypothetical protein CGI_10012646 [Crassostrea gigas]	4e-229	32.5	1	Males&Females
Contig_2603	4339	refseq_protein	XP_002734742.1	ref|XP_002734742.1| PREDICTED: hypothetical protein [Saccoglossus kowalevskii]	8e-44	26.6	1	Males&Females
Contig_2603	4339	other_tigr	Fugu:CA331074	CA331074 similar to UniRef100_A4LXW8 Cluster: Sulfatase precursor; n=1; Geobacter bemidjiensis Bem|Rep: Sulfatase precursor - Geobacter, partial (2%)	0.006	100	1	Males&Females
Contig_2603	4339	pfam	Pfam-B_38991	C3Z533_BRAFL/1-429 PB038991; Pfam-B_38991;	3e-07	24.1	1	Males&Females
Contig_2605	3072	pfu_proteins	pfu_aug1.0_1587.1_51345	pfu_aug1.0_1587.1_51345	5e-97	92.8	2	Males&Females
Contig_2605	3072	cgigas_proteins	gi|405964297|gb|EKC29797.1|	Kinesin-like protein KIFC3 [Crassostrea gigas]	4e-79	38.7	2	Males&Females
Contig_2605	3072	swissprot	CTK2_XENLA	[BBH] CTK2_XENLA (sp:P79955) Carboxy-terminal kinesin 2 OS=Xenopus laevis PE=2 SV=1	1e-116	45.9	2	Males&Females
Contig_2605	3072	refseq_protein	XP_793355.3	ref|XP_793355.3| PREDICTED: carboxy-terminal kinesin 2-like [Strongylocentrotus purpuratus]	1e-152	49.9	2	Males&Females
Contig_2605	3072	refseq_rna	XM_003539990.1	ref|XM_003539990.1| PREDICTED: Glycine max kinesin-3-like, transcript variant 2 (LOC100784221), mRNA	4e-15	88.4	2	Males&Females
Contig_2605	3072	other_tigr	ZebraFish:TC410034	TC410034 similar to UniRef100_UPI000065E93C Cluster: Kinesin-like protein KIF13B (Kinesin-like protein GAKIN).; n=1; Takifugu rubripes|Rep: Kinesin-like protein KIF13B (Kinesin-like protein GAKIN). - Takifugu rubripes, partial (41%)	3e-05	94.3	2	Males&Females
Contig_2605	3072	other_unigene	Dr.106682	Dr.106682 Kinesin family member 14 ## GENE: kif14 ## CHR: 22	0.002	100	2	Males&Females
Contig_2605	3072	pfam	Kinesin	D9D9T7_9MOLL/313-653 PF00225.18;Kinesin;	1e-110	61.5	2	Males&Females
Contig_2610	3048	pfu_proteins	pfu_aug1.0_1653.1_66062	pfu_aug1.0_1653.1_66062	8e-162	82.8	2	Males&Females
Contig_2610	3048	cgigas_proteins	gi|405960402|gb|EKC26328.1|	Nucleolar and spindle-associated protein 1 [Crassostrea gigas]	2e-77	35.6	2	Males&Females
Contig_2610	3048	swissprot	NUSAP_DANRE	[BBH] NUSAP_DANRE (sp:A1L2F3) Nucleolar and spindle-associated protein 1 OS=Danio rerio GN=nusap1 PE=2 SV=2	9e-27	28.7	2	Males&Females
Contig_2610	3048	refseq_protein	XP_002596436.1	ref|XP_002596436.1| hypothetical protein BRAFLDRAFT_121590 [Branchiostoma floridae]	1e-32	28	2	Males&Females
Contig_2610	3048	pfam	Pfam-B_16289	C3Z4S6_BRAFL/281-649 PB016289; Pfam-B_16289;	1e-26	31.7	2	Males&Females
Contig_2611	2753	pfu_proteins	pfu_aug1.0_34785.1_26694	pfu_aug1.0_34785.1_26694	1e-150	57.2	3	Males
Contig_2611	2753	cgigas_proteins	gi|405970316|gb|EKC35231.1|	hypothetical protein CGI_10019831 [Crassostrea gigas]	3e-152	53	3	Males
Contig_2611	2753	swissprot	CT152_MACFA	CT152_MACFA (sp:Q95JR6) Uncharacterized protein C20orf152 homolog OS=Macaca fascicularis GN=QtsA-11192 PE=2 SV=1	7e-19	25.9	3	Males
Contig_2611	2753	refseq_protein	XP_001660098.1	ref|XP_001660098.1| hypothetical protein AaeL_AAEL009485 [Aedes aegypti]	5e-28	24	3	Males
Contig_2611	2753	other_unigene	Hs.736439	Hs.736439 CDNA clone IMAGE:5287121	0.005	100	3	Males
Contig_2611	2753	pfam	cNMP_binding	A7STN2_NEMVE/49-141 PF00027.24;cNMP_binding;	3e-15	48.3	3	Males
Contig_2617	3400	pfu_proteins	pfu_aug1.0_1004.1_15307	pfu_aug1.0_1004.1_15307	9e-52	54.5	6	Males
Contig_2617	3400	cgigas_proteins	gi|405978063|gb|EKC42478.1|	Putative deoxyribonuclease TATDN2 [Crassostrea gigas]	4e-31	38.2	6	Males
Contig_2617	3400	swissprot	TATD2_HUMAN	TATD2_HUMAN (sp:Q93075) Putative deoxyribonuclease TATDN2 OS=Homo sapiens GN=TATDN2 PE=1 SV=2	2e-07	31.1	6	Males
Contig_2617	3400	refseq_protein	XP_002774666.1	ref|XP_002774666.1| conserved hypothetical protein [Perkinsus marinus ATCC 50983]	2e-14	22.2	6	Males
Contig_2617	3400	pfam	Pfam-B_289220	B3L0F6_PLAKH/661-1299 PB289220; Pfam-B_289220;	1e-14	28	6	Males
Contig_2622	3006	pfu_proteins	pfu_aug1.0_7120.1_09495	pfu_aug1.0_7120.1_09495	1e-108	74.2	3	Males
Contig_2622	3006	cgigas_proteins	gi|405976714|gb|EKC41211.1|	MutS-like protein 5 [Crassostrea gigas]	2e-145	51.2	3	Males
Contig_2622	3006	swissprot	MSH5_HUMAN	[BBH] MSH5_HUMAN (sp:O43196) MutS protein homolog 5 OS=Homo sapiens GN=MSH5 PE=1 SV=1	0	45.1	3	Males
Contig_2622	3006	refseq_protein	XP_001640822.1	ref|XP_001640822.1| predicted protein [Nematostella vectensis]	0	49.5	3	Males
Contig_2622	3006	refseq_rna	XM_002842205.1	ref|XM_002842205.1| Tuber melanosporum Mel28 hypothetical protein (GSTUM_00011879001) mRNA, complete cds	3e-06	89.1	3	Males
Contig_2622	3006	pfam	MutS_III	A7RIQ7_NEMVE/236-551 PF05192.13;MutS_III;	1e-90	52.7	3	Males
Contig_2625	2342	pfu_proteins	pfu_aug1.0_3665.1_08689	pfu_aug1.0_3665.1_08689	3e-300	85.6	5	Males
Contig_2625	2342	cgigas_proteins	gi|405975734|gb|EKC40282.1|	Collagen alpha-4(VI) chain [Crassostrea gigas]	5e-177	41.1	5	Males
Contig_2625	2342	swissprot	SAS_DROME	SAS_DROME (sp:Q04164) Putative epidermal cell surface receptor OS=Drosophila melanogaster GN=sas PE=2 SV=2	2e-12	27.5	5	Males
Contig_2625	2342	refseq_protein	XP_002610998.1	ref|XP_002610998.1| hypothetical protein BRAFLDRAFT_97527 [Branchiostoma floridae]	1e-16	36.2	5	Males
Contig_2625	2342	pfam	Pfam-B_269076	C3XXV4_BRAFL/131-329 PB269076; Pfam-B_269076;	1e-17	36.2	5	Males
Contig_2626	2016	pfu_proteins	pfu_aug1.0_53767.1_63440	pfu_aug1.0_53767.1_63440	3e-75	72.9	4	Males
Contig_2626	2016	other_tigr	Fugu:TC9921	TC9921 homologue to UniRef100_Q4S4Z8 Cluster: Chromosome 6 SCAF14737, whole genome shotgun sequence; n=1; Tetraodon nigroviridis|Rep: Chromosome 6 SCAF14737, whole genome shotgun sequence - Tetraodon nigroviridis (Green puffer), partial (24%)	1e-05	93.9	4	Males
Contig_2630	1019	pfu_proteins	pfu_aug1.0_3457.1_59248	pfu_aug1.0_3457.1_59248	1e-14	97.1	1	Males&Females
Contig_2630	1019	cgigas_proteins	gi|405970901|gb|EKC35765.1|	hypothetical protein CGI_10013773 [Crassostrea gigas]	2e-57	65.1	1	Males&Females
Contig_2630	1019						1	Males&Females
Contig_2633	2068	refseq_protein	XP_001863081.1	ref|XP_001863081.1| conserved hypothetical protein [Culex quinquefasciatus]	2e-07	30.4	5	Males
Contig_2633	2068	pfam	Pfam-B_207894	A8QFS0_BRUMA/1-119 PB207894; Pfam-B_207894;	6e-08	32.2	5	Males
Contig_2637	2820	pfu_proteins	pfu_aug1.0_12502.1_32215	pfu_aug1.0_12502.1_32215	0	81.2	3	Males
Contig_2637	2820	cgigas_proteins	gi|405951131|gb|EKC19070.1|	Monocarboxylate transporter 10 [Crassostrea gigas]	2e-201	52.7	3	Males
Contig_2637	2820	swissprot	MOT10_RAT	MOT10_RAT (sp:Q91Y77) Monocarboxylate transporter 10 OS=Rattus norvegicus GN=Slc16a10 PE=1 SV=1	5e-52	31	3	Males
Contig_2637	2820	refseq_protein	XP_002585850.1	ref|XP_002585850.1| hypothetical protein BRAFLDRAFT_120361 [Branchiostoma floridae]	3e-78	37.6	3	Males
Contig_2637	2820	other_unigene	Hs.458418	Hs.458418 KIAA1731 ## GENE: KIAA1731 ## CYTOBAND: 11q21	0.005	100	3	Males
Contig_2637	2820	pfam	MFS_1	C4A019_BRAFL/45-314 PF07690.11;MFS_1;	4e-52	38	3	Males
Contig_2638	656	pfu_proteins	pfu_aug1.0_17545.1_39954	pfu_aug1.0_17545.1_39954	2e-19	61.7	5	Males
Contig_2638	656						5	Males
Contig_2640	1752	pfu_proteins	pfu_aug1.0_178239.1_57379	pfu_aug1.0_178239.1_57379	4e-105	82.2	1	Males&Females
Contig_2640	1752	cgigas_proteins	gi|405971976|gb|EKC36775.1|	hypothetical protein CGI_10019434 [Crassostrea gigas]	2e-58	32.1	1	Males&Females
Contig_2640	1752	swissprot	MED26_DICDI	MED26_DICDI (sp:Q552X2) Putative mediator of RNA polymerase II transcription subunit 26 OS=Dictyostelium discoideum GN=med26 PE=3 SV=2	9e-08	33.3	1	Males&Females
Contig_2640	1752	refseq_protein	XP_964143.2	ref|XP_964143.2| hypothetical protein NCU02853 [Neurospora crassa OR74A]	1e-06	37	1	Males&Females
Contig_2640	1752	pfam	Pfam-B_266382	Q7SDQ3_NEUCR/107-379 PB266382; Pfam-B_266382;	1e-07	37	1	Males&Females
Contig_2646	2994	pfu_proteins	pfu_aug1.0_7377.1_31375	pfu_aug1.0_7377.1_31375	2e-233	76.9	4	Males
Contig_2646	2994	cgigas_proteins	gi|405953567|gb|EKC21204.1|	DC-STAMP domain-containing protein 2 [Crassostrea gigas]	4e-234	51.9	4	Males
Contig_2646	2994	swissprot	DCST2_HUMAN	[BBH] DCST2_HUMAN (sp:Q5T1A1) DC-STAMP domain-containing protein 2 OS=Homo sapiens GN=DCST2 PE=2 SV=2	3e-94	30	4	Males
Contig_2646	2994	refseq_protein	XP_002586881.1	ref|XP_002586881.1| hypothetical protein BRAFLDRAFT_101779 [Branchiostoma floridae]	1e-127	33	4	Males
Contig_2646	2994	pfam	DC_STAMP	C3ZX63_BRAFL/459-649 PF07782.8;DC_STAMP;	2e-45	46.1	4	Males
Contig_2658	1998	pfu_proteins	pfu_aug1.0_7375.1_09549	pfu_aug1.0_7375.1_09549	1e-66	97.5	1	Males&Females
Contig_2658	1998	cgigas_proteins	gi|405956992|gb|EKC23231.1|	Uncharacterized protein C2orf81-like protein [Crassostrea gigas]	5e-161	74	1	Males&Females
Contig_2658	1998	swissprot	CB081_RAT	[BBH] CB081_RAT (sp:Q6AXP4) Uncharacterized protein C2orf81 homolog OS=Rattus norvegicus PE=2 SV=1	8e-29	41.9	1	Males&Females
Contig_2658	1998	refseq_protein	XP_002596055.1	ref|XP_002596055.1| hypothetical protein BRAFLDRAFT_66213 [Branchiostoma floridae]	7e-76	38.6	1	Males&Females
Contig_2658	1998	other_unigene	Hs.711320	Hs.711320 Transcribed locus, moderately similar to XP_002804713.1 PREDICTED: goliath homolog [Macaca mulatta]	0.004	100	1	Males&Females
Contig_2658	1998	pfam	Pfam-B_22820	C3Z5F4_BRAFL/1-488 PB022820; Pfam-B_22820;	8e-77	38.6	1	Males&Females
Contig_2661	1315	cgigas_proteins	gi|405945662|gb|EKC17426.1|	Testis, prostate and placenta-expressed protein [Crassostrea gigas]	2e-68	82.1	1	Males&Females
Contig_2661	1315	swissprot	TEPP_HUMAN	[BBH] TEPP_HUMAN (sp:Q6URK8) Testis, prostate and placenta-expressed protein OS=Homo sapiens GN=TEPP PE=2 SV=3	1e-29	40.4	1	Males&Females
Contig_2661	1315	refseq_protein	XP_002131538.1	ref|XP_002131538.1| PREDICTED: similar to testis/prostate/placenta-expressed protein [Ciona intestinalis]	4e-58	57.4	1	Males&Females
Contig_2661	1315	other_tigr	ZebraFish:TC454177	TC454177 similar to UniRef100_UPI0000435439 Cluster: heterogeneous nuclear ribonucleoprotein D isoform d; n=1; Mus musculus|Rep: heterogeneous nuclear ribonucleoprotein D isoform d - Mus musculus, partial (34%)	0.003	100	1	Males&Females
Contig_2661	1315	pfam	Pfam-B_15902	C9QNV1_PARLI/13-183 PB015902; Pfam-B_15902;	5e-58	61.5	1	Males&Females
Contig_2666	1829	pfu_proteins	pfu_aug1.0_107986.1_13658	pfu_aug1.0_107986.1_13658	1e-28	96.7	2	Males&Females
Contig_2666	1829	cgigas_proteins	gi|405975737|gb|EKC40285.1|	Proteasome activator complex subunit 3 [Crassostrea gigas]	2e-102	77.8	2	Males&Females
Contig_2666	1829	swissprot	PSME3_PIG	[BBH] PSME3_PIG (sp:P61291) Proteasome activator complex subunit 3 OS=Sus scrofa GN=PSME3 PE=2 SV=1	9e-72	57.9	2	Males&Females
Contig_2666	1829	refseq_protein	XP_003494521.1	ref|XP_003494521.1| PREDICTED: proteasome activator complex subunit 3-like [Bombus impatiens]	2e-75	61	2	Males&Females
Contig_2666	1829	refseq_rna	NM_001091180.1	ref|NM_001091180.1| Xenopus laevis proteaseome 28 subunit, 3 (psme3), mRNA_x0001_gb|BC068852.1| Xenopus laevis proteaseome 28 subunit, 3, mRNA (cDNA clone MGC:81513 IMAGE:6637300), complete cds	1e-07	80	2	Males&Females
Contig_2666	1829	other_tigr	ZebraFish:CT667688	CT667688 UniRef100_Q7ZU20 Cluster: Proteasome activator subunit 3; n=1; Danio rerio|Rep: Proteasome activator subunit 3 - Danio rerio (Zebrafish) (Brachydanio rerio), partial (69%)	3e-07	92.9	2	Males&Females
Contig_2666	1829	other_unigene	Dr.33439	Dr.33439 Proteasome activator subunit 3 ## GENE: psme3 ## CHR: 12	9e-08	92.9	2	Males&Females
Contig_2666	1829	pfam	PA28_beta	E2BDM2_9HYME/117-266 PF02252.13;PA28_beta;	8e-59	70.7	2	Males&Females
Contig_2678	2656	pfu_proteins	pfu_aug1.0_2522.1_37300	pfu_aug1.0_2522.1_37300	1e-217	95.3	1	Males&Females
Contig_2678	2656	cgigas_proteins	gi|405969553|gb|EKC34517.1|	Translin-associated factor X-interacting protein 1 [Crassostrea gigas]	2E-313	73.2	1	Males&Females
Contig_2678	2656	swissprot	TXIP1_MOUSE	[BBH] TXIP1_MOUSE (sp:Q99P25) Translin-associated factor X-interacting protein 1 OS=Mus musculus GN=Tsnaxip1 PE=1 SV=2	1e-120	36.9	1	Males&Females
Contig_2678	2656	refseq_protein	XP_002594233.1	ref|XP_002594233.1| hypothetical protein BRAFLDRAFT_117631 [Branchiostoma floridae]	0	49.2	1	Males&Females
Contig_2678	2656	pfam	Pfam-B_16108	C3ZBK7_BRAFL/1-722 PB016108; Pfam-B_16108;	0	49.2	1	Males&Females
Contig_2679	1729	pfu_proteins	pfu_aug1.0_57530.1_05628	pfu_aug1.0_57530.1_05628	2e-16	97.5	1	Males&Females
Contig_2679	1729	cgigas_proteins	gi|405962441|gb|EKC28116.1|	UPF0468 protein C16orf80-like protein [Crassostrea gigas]	2e-109	100	1	Males&Females
Contig_2679	1729	swissprot	CP080_MOUSE	[BBH] CP080_MOUSE (sp:Q8BTU1) UPF0468 protein C16orf80 homolog OS=Mus musculus GN=Gtl3 PE=2 SV=1	1e-107	99.5	1	Males&Females
Contig_2679	1729	refseq_protein	XP_003472007.1	ref|XP_003472007.1| PREDICTED: UPF0468 protein C16orf80 homolog [Cavia porcellus]	1e-106	99.5	1	Males&Females
Contig_2679	1729	refseq_rna	XM_792082.2	ref|XM_792082.2| PREDICTED: Strongylocentrotus purpuratus UPF0468 protein C16orf80 homolog (LOC592567), mRNA	2e-77	82.1	1	Males&Females
Contig_2679	1729	other_tigr	ZebraFish:TC386818	TC386818 UniRef100_Q8BTU1 Cluster: UPF0468 protein C16orf80 homolog; n=2; Eutheria|Rep: UPF0468 protein C16orf80 homolog - Mus musculus (Mouse), complete	4e-09	77.8	1	Males&Females
Contig_2679	1729	other_unigene	Hs.532755	Hs.532755 Chromosome 16 open reading frame 80 ## GENE: C16orf80 ## CYTOBAND: 16q21	4e-12	78.7	1	Males&Females
Contig_2679	1729	pfam	DUF667	CP080_CHICK/1-190 PF05018.8;DUF667;	1e-105	98.9	1	Males&Females
Contig_2680	1300	swissprot	PIFO_BOVIN	[BBH] PIFO_BOVIN (sp:Q2TBS4) Protein pitchfork OS=Bos taurus GN=PIFO PE=2 SV=1	7e-20	35	1	Males&Females
Contig_2680	1300	refseq_protein	XP_002608481.1	ref|XP_002608481.1| hypothetical protein BRAFLDRAFT_128029 [Branchiostoma floridae]	5e-37	47.8	1	Males&Females
Contig_2680	1300	pfam	Pfam-B_25547	F1S633_PIG/1-178 PB025547; Pfam-B_25547;	8e-21	38.5	1	Males&Females
Contig_2684	2516	pfu_proteins	pfu_aug1.0_2706.1_30228	pfu_aug1.0_2706.1_30228	2e-98	59.7	1	Males&Females
Contig_2684	2516	cgigas_proteins	gi|405968796|gb|EKC33828.1|	UPF0407 protein C2orf39-like protein [Crassostrea gigas]	2e-227	84.2	1	Males&Females
Contig_2684	2516	swissprot	CC164_XENLA	[BBH] CC164_XENLA (sp:Q7T0Y4) Coiled-coil domain-containing protein 164 OS=Xenopus laevis GN=ccdc164 PE=2 SV=1	1e-179	47.5	1	Males&Females
Contig_2684	2516	refseq_protein	XP_780999.3	ref|XP_780999.3| PREDICTED: coiled-coil domain-containing protein 164-like [Strongylocentrotus purpuratus]	0	54.1	1	Males&Females
Contig_2684	2516	refseq_rna	XM_001380198.2	ref|XM_001380198.2| PREDICTED: Monodelphis domestica coiled-coil domain-containing protein 164-like (LOC100030821), mRNA	3e-12	83.2	1	Males&Females
Contig_2684	2516	other_unigene	Dr.4746	Dr.4746 Polymerase (RNA) III (DNA directed) polypeptide E ## GENE: polr3e ## CHR: 12	0.008	100	1	Males&Females
Contig_2684	2516	pfam	Pfam-B_2951	CC164_XENLA/301-689 PB002951; Pfam-B_2951;	1e-106	49	1	Males&Females
Contig_2685	1068	pfu_proteins	pfu_aug1.0_6850.1_02318	pfu_aug1.0_6850.1_02318	3e-44	46.4	3	Males
Contig_2685	1068						3	Males
Contig_2690	970	pfu_proteins	pfu_aug1.0_777.1_51072	pfu_aug1.0_777.1_51072	4e-88	92.7	3	Males
Contig_2690	970	cgigas_proteins	gi|405972399|gb|EKC37172.1|	Outer dense fiber protein 3 [Crassostrea gigas]	1e-105	74.4	3	Males
Contig_2690	970	swissprot	ODF3A_XENLA	ODF3A_XENLA (sp:Q8AVY1) Outer dense fiber protein 3 OS=Xenopus laevis GN=odf3 PE=2 SV=1	2e-57	47.7	3	Males
Contig_2690	970	refseq_protein	XP_002732801.1	ref|XP_002732801.1| PREDICTED: predicted protein-like [Saccoglossus kowalevskii]	8e-86	63.5	3	Males
Contig_2690	970	pfam	Pfam-B_3025	B0XLC3_CULQU/1-232 PB003025; Pfam-B_3025;	2e-15	28.6	3	Males
Contig_2702	2075	pfu_proteins	pfu_aug1.0_2490.1_51695	pfu_aug1.0_2490.1_51695	3e-212	84.1	1	Males&Females
Contig_2702	2075	cgigas_proteins	gi|405972486|gb|EKC37252.1|	Putative malate dehydrogenase 1B [Crassostrea gigas]	2e-192	68.1	1	Males&Females
Contig_2702	2075	swissprot	MDH1B_BRAFL	[BBH] MDH1B_BRAFL (sp:Q8T773) Putative malate dehydrogenase 1B OS=Branchiostoma floridae GN=MDH1B PE=3 SV=1	1e-120	44.9	1	Males&Females
Contig_2702	2075	refseq_protein	XP_002740667.1	ref|XP_002740667.1| PREDICTED: cytosolic malate dehydrogenase-like [Saccoglossus kowalevskii]	1e-144	54	1	Males&Females
Contig_2702	2075	pfam	Ldh_1_C	C3XSF7_BRAFL/287-464 PF02866.13;Ldh_1_C;	1e-46	48.3	1	Males&Females
Contig_2703	727	pfu_proteins	pfu_aug1.0_15696.1_54211	pfu_aug1.0_15696.1_54211	3e-63	82.6	3	Males
Contig_2703	727						3	Males
Contig_2706	3519	pfu_proteins	pfu_aug1.0_6337.1_31168	pfu_aug1.0_6337.1_31168	0	96.9	1	Males&Females
Contig_2706	3519	cgigas_proteins	gi|405964721|gb|EKC30173.1|	EF-hand domain-containing protein 1 [Crassostrea gigas]	5e-122	37.6	1	Males&Females
Contig_2706	3519	swissprot	EFHC2_DANRE	[BBH] EFHC2_DANRE (sp:Q32TF8) EF-hand domain-containing family member C2 OS=Danio rerio GN=efhc2 PE=2 SV=2	0	58.4	1	Males&Females
Contig_2706	3519	refseq_protein	XP_002735862.1	ref|XP_002735862.1| PREDICTED: EFHC2 protein-like [Saccoglossus kowalevskii]	0	65.4	1	Males&Females
Contig_2706	3519	refseq_rna	XM_001624711.1	ref|XM_001624711.1| Nematostella vectensis predicted protein (NEMVEDRAFT_v1g193638) partial mRNA	6e-14	83.6	1	Males&Females
Contig_2706	3519	other_tigr	ZebraFish:DT874978	DT874978 homologue to UniRef100_Q32TF8 Cluster: EF-hand domain-containing family member C2; n=1; Danio rerio|Rep: EF-hand domain-containing family member C2 - Danio rerio (Zebrafish) (Brachydanio rerio), partial (28%)	8e-06	89.6	1	Males&Females
Contig_2706	3519	other_unigene	Dr.83446	Dr.83446 EF-hand domain (C-terminal) containing 2 ## GENE: efhc2 ## CHR: 9	3e-06	89.6	1	Males&Females
Contig_2706	3519	pfam	DUF1126	C3ZDQ1_BRAFL/425-457 PF06565.7;DUF1126;	3e-09	90.9	1	Males&Females
Contig_2711	1526	pfu_proteins	pfu_aug1.0_2067.1_29965	pfu_aug1.0_2067.1_29965	9e-187	73.8	5	Males
Contig_2711	1526	cgigas_proteins	gi|405950013|gb|EKC18022.1|	F-box only protein 39 [Crassostrea gigas]	1e-57	43.1	5	Males
Contig_2711	1526	swissprot	FBX39_RAT	FBX39_RAT (sp:Q66H10) F-box only protein 39 OS=Rattus norvegicus GN=Fbxo39 PE=2 SV=2	2e-28	25.1	5	Males
Contig_2711	1526	refseq_protein	XP_002764020.1	ref|XP_002764020.1| PREDICTED: F-box only protein 39 [Callithrix jacchus]	1e-29	27.4	5	Males
Contig_2714	566	pfu_proteins	pfu_aug1.0_730.1_36666	pfu_aug1.0_730.1_36666	1e-97	99.5	7	Females
Contig_2714	566	cgigas_proteins	gi|405963072|gb|EKC28676.1|	Tubulin alpha-3 chain [Crassostrea gigas]	4e-95	97.3	7	Females
Contig_2714	566	swissprot	TBA3_RAT	TBA3_RAT (sp:Q68FR8) Tubulin alpha-3 chain OS=Rattus norvegicus GN=Tuba3a PE=2 SV=1	3e-94	91	7	Females
Contig_2714	566	refseq_protein	XP_002764074.2	ref|XP_002764074.2| PREDICTED: tubulin alpha-3C/D chain isoform 1 [Callithrix jacchus]	5e-93	91	7	Females
Contig_2714	566	refseq_rna	NM_203798.1	ref|NM_203798.1| Xenopus (Silurana) tropicalis tubulin, alpha 1a (tuba1a), mRNA_x0001_gb|BC061297.1| Xenopus tropicalis tubulin, alpha 1, mRNA (cDNA clone MGC:75767 IMAGE:5381815), complete cds	2e-68	84.6	7	Females
Contig_2714	566	other_tigr	ZebraFish:BU710172	BU710172 UniRef100_Q6NWJ5 Cluster: Tubulin, alpha 8 like 4; n=2; Danio rerio|Rep: Tubulin, alpha 8 like 4 - Danio rerio (Zebrafish) (Brachydanio rerio), partial (35%)	1e-56	84.9	7	Females
Contig_2714	566	other_unigene	Dr.150305	Dr.150305 Similar to tubulin alpha 6 ## GENE: LOC795591	5e-53	83.6	7	Females
Contig_2714	566	pfam	Tubulin	A7RQB6_NEMVE/3-226 PF00091.20;Tubulin;	1e-80	82.8	7	Females
Contig_2718	1748	pfu_proteins	pfu_aug1.0_18777.1_47248	pfu_aug1.0_18777.1_47248	1e-42	85	1	Males&Females
Contig_2718	1748	cgigas_proteins	gi|405967433|gb|EKC32594.1|	hypothetical protein CGI_10008200 [Crassostrea gigas]	2e-86	66.4	1	Males&Females
Contig_2718	1748	swissprot	U740_NEMVE	[BBH] U740_NEMVE (sp:A7RR34) UPF0740 protein v1g200856 OS=Nematostella vectensis GN=v1g200856 PE=3 SV=1	9e-26	39.9	1	Males&Females
Contig_2718	1748	refseq_protein	XP_002733227.1	ref|XP_002733227.1| PREDICTED: hypothetical protein [Saccoglossus kowalevskii]	5e-28	45.3	1	Males&Females
Contig_2718	1748	pfam	Pfam-B_15369	U740_NEMVE/1-168 PB015369; Pfam-B_15369;	2e-25	39.9	1	Males&Females
Contig_2721	1646	pfu_proteins	pfu_aug1.0_407.1_43648	pfu_aug1.0_407.1_43648	7e-10	62.3	3	Males
Contig_2721	1646						3	Males
Contig_2726	1449	pfu_proteins	pfu_aug1.0_84675.1_71234	pfu_aug1.0_84675.1_71234	7e-59	97.2	1	Males&Females
Contig_2726	1449	cgigas_proteins	gi|405952218|gb|EKC20056.1|	DnaJ-like protein subfamily B member 13 [Crassostrea gigas]	2e-178	92.7	1	Males&Females
Contig_2726	1449	swissprot	DJB13_MOUSE	[BBH] DJB13_MOUSE (sp:Q80Y75) DnaJ homolog subfamily B member 13 OS=Mus musculus GN=Dnajb13 PE=2 SV=1	1e-117	64.2	1	Males&Females
Contig_2726	1449	refseq_protein	XP_002732178.1	ref|XP_002732178.1| PREDICTED: DnaJ (Hsp40) homolog, subfamily B, member 4-like [Saccoglossus kowalevskii]	1e-142	76.7	1	Males&Females
Contig_2726	1449	refseq_rna	XM_002732132.1	ref|XM_002732132.1| PREDICTED: Saccoglossus kowalevskii DnaJ (Hsp40) homolog, subfamily B, member 4-like (LOC100377412), mRNA	2e-36	80.9	1	Males&Females
Contig_2726	1449	other_unigene	Dr.111025	Dr.111025 Transcribed locus ## CHR: 11	0.004	100	1	Males&Females
Contig_2726	1449	pfam	DnaJ_C	C8CBM4_VENPH/230-310 PF01556.13;DnaJ_C;	5e-32	80.2	1	Males&Females
Contig_2728	2771	pfu_proteins	pfu_aug1.0_7933.1_31487	pfu_aug1.0_7933.1_31487	3e-71	68.7	1	Males&Females
Contig_2728	2771	cgigas_proteins	gi|405978471|gb|EKC42854.1|	F-box only protein 36 [Crassostrea gigas]	1e-59	64.1	1	Males&Females
Contig_2728	2771	swissprot	FBX36_PONAB	[BBH] FBX36_PONAB (sp:Q5R796) F-box only protein 36 OS=Pongo abelii GN=FBXO36 PE=2 SV=1	6e-18	33.5	1	Males&Females
Contig_2728	2771	refseq_protein	XP_002603481.1	ref|XP_002603481.1| hypothetical protein BRAFLDRAFT_220073 [Branchiostoma floridae]	3e-25	37.7	1	Males&Females
Contig_2729	1885	pfu_proteins	pfu_aug1.0_100752.1_71509	pfu_aug1.0_100752.1_71509	7e-147	83	3	Males
Contig_2729	1885	cgigas_proteins	gi|405952653|gb|EKC20439.1|	Putative ankyrin repeat protein L93 [Crassostrea gigas]	1e-36	27.5	3	Males
Contig_2729	1885	swissprot	POTEB_HUMAN	POTEB_HUMAN (sp:Q6S5H4) POTE ankyrin domain family member B OS=Homo sapiens GN=POTEB PE=2 SV=1	3e-12	23	3	Males
Contig_2729	1885	refseq_protein	XP_003710517.1	ref|XP_003710517.1| hypothetical protein MGG_16427 [Magnaporthe oryzae 70-15]	5e-13	30.3	3	Males
Contig_2729	1885	pfam	Ank_2	A7SUH5_NEMVE/45-127 PF12796.2;Ank_2;	1e-08	38	3	Males
Contig_2737	1975	pfu_proteins	pfu_aug1.0_755.1_07662	pfu_aug1.0_755.1_07662	5e-47	79.5	3	Males
Contig_2737	1975						3	Males
Contig_2749	2742	pfu_proteins	pfu_aug1.0_7066.1_52878	pfu_aug1.0_7066.1_52878	1e-133	55.7	1	Males&Females
Contig_2749	2742	cgigas_proteins	gi|405975469|gb|EKC40032.1|	Tektin-3 [Crassostrea gigas]	3e-133	55.7	1	Males&Females
Contig_2749	2742	swissprot	TEKT3_BOVIN	[BBH] TEKT3_BOVIN (sp:A6H782) Tektin-3 OS=Bos taurus GN=TEKT3 PE=2 SV=1	1e-138	56	1	Males&Females
Contig_2749	2742	refseq_protein	NP_001016475.1	ref|NP_001016475.1| tektin 3 [Xenopus (Silurana) tropicalis]	1e-148	60	1	Males&Females
Contig_2749	2742	refseq_rna	XM_786113.3	ref|XM_786113.3| PREDICTED: Strongylocentrotus purpuratus tektin 3 (tekt3), mRNA	2e-07	100	1	Males&Females
Contig_2749	2742	pfam	Tektin	E7F7G5_DANRE/97-480 PF03148.9;Tektin;	1e-133	59.3	1	Males&Females
Contig_2754	3013	pfu_proteins	pfu_aug1.0_4877.1_30817	pfu_aug1.0_4877.1_30817	1e-35	36.4	4	Males
Contig_2754	3013	refseq_protein	YP_005595648.1	ref|YP_005595648.1| hypothetical protein [Brachyspira intermedia PWS/A]	2e-08	20.2	4	Males
Contig_2754	3013	pfam	UCH	A2FDH2_TRIVA/176-1760 PF00443.24;UCH;	7e-07	19.4	4	Males
Contig_2762	2549	pfu_proteins	pfu_aug1.0_511.1_65485	pfu_aug1.0_511.1_65485	4e-105	91.7	1	Males&Females
Contig_2762	2549	cgigas_proteins	gi|405970539|gb|EKC35435.1|	Uncharacterized protein C13orf26-like protein [Crassostrea gigas]	3e-134	63.3	1	Males&Females
Contig_2762	2549	swissprot	TEX26_MOUSE	[BBH] TEX26_MOUSE (sp:Q0VB26) Testis-expressed sequence 26 protein OS=Mus musculus GN=Tex26 PE=1 SV=1	7e-12	26.7	1	Males&Females
Contig_2762	2549	refseq_protein	XP_002611697.1	ref|XP_002611697.1| hypothetical protein BRAFLDRAFT_117083 [Branchiostoma floridae]	3e-58	39.4	1	Males&Females
Contig_2762	2549	pfam	Pfam-B_31313	C3XWH3_BRAFL/1-398 PB031313; Pfam-B_31313;	3e-59	39.4	1	Males&Females
Contig_2771	1940	pfu_proteins	pfu_aug1.0_83662.1_27836	pfu_aug1.0_83662.1_27836	3e-62	80.3	4	Males
Contig_2771	1940	cgigas_proteins	gi|405977199|gb|EKC41661.1|	capicua-like protein [Crassostrea gigas]	1e-12	28	4	Males
Contig_2771	1940	swissprot	S17AB_XENLA	S17AB_XENLA (sp:Q90ZH9) Transcription factor Sox-17-alpha-B OS=Xenopus laevis GN=sox17a-b PE=1 SV=1	2e-13	35.6	4	Males
Contig_2771	1940	refseq_protein	XP_002609669.1	ref|XP_002609669.1| hypothetical protein BRAFLDRAFT_123578 [Branchiostoma floridae]	2e-12	27.2	4	Males
Contig_2771	1940	pfam	HMG_box	B3SD22_TRIAD/8-76 PF00505.14;HMG_box;	2e-09	42	4	Males
Contig_2780	1628	pfu_proteins	pfu_aug1.0_5765.1_45289	pfu_aug1.0_5765.1_45289	3e-105	78.1	1	Males&Females
Contig_2780	1628	cgigas_proteins	gi|405950152|gb|EKC18155.1|	Major facilitator superfamily domain-containing protein 2 [Crassostrea gigas]	1e-105	57.8	1	Males&Females
Contig_2780	1628	swissprot	CCD24_HUMAN	[BBH] CCD24_HUMAN (sp:Q8N4L8) Coiled-coil domain-containing protein 24 OS=Homo sapiens GN=CCDC24 PE=2 SV=1	3e-17	27.8	1	Males&Females
Contig_2780	1628	refseq_protein	XP_002611433.1	ref|XP_002611433.1| hypothetical protein BRAFLDRAFT_63935 [Branchiostoma floridae]	4e-49	42.8	1	Males&Females
Contig_2780	1628	pfam	Pfam-B_27185	C3XXI3_BRAFL/1-219 PB027185; Pfam-B_27185;	3e-45	43.9	1	Males&Females
Contig_2781	1036	cgigas_proteins	gi|405959116|gb|EKC25181.1|	hypothetical protein CGI_10010525 [Crassostrea gigas]	5e-28	44.2	3	Males
Contig_2781	1036	refseq_protein	XP_002602161.1	ref|XP_002602161.1| hypothetical protein BRAFLDRAFT_97976 [Branchiostoma floridae]	9e-08	23.1	3	Males
Contig_2781	1036	pfam	Pfam-B_257934	C3YN67_BRAFL/1-376 PB257934; Pfam-B_257934;	1e-08	23.1	3	Males
Contig_2790	2376	pfu_proteins	pfu_aug1.0_26004.1_04493	pfu_aug1.0_26004.1_04493	1e-89	91.2	3	Males
Contig_2790	2376	cgigas_proteins	gi|405959162|gb|EKC25224.1|	cAMP and cAMP-inhibited cGMP 3',5'-cyclic phosphodiesterase 10A [Crassostrea gigas]	5e-174	48.1	3	Males
Contig_2790	2376	swissprot	PDE10_HUMAN	PDE10_HUMAN (sp:Q9Y233) cAMP and cAMP-inhibited cGMP 3',5'-cyclic phosphodiesterase 10A OS=Homo sapiens GN=PDE10A PE=1 SV=1	1e-153	39.4	3	Males
Contig_2790	2376	refseq_protein	XP_003441206.1	ref|XP_003441206.1| PREDICTED: cAMP and cAMP-inhibited cGMP 3',5'-cyclic phosphodiesterase 10A-like [Oreochromis niloticus]	1e-154	40.4	3	Males
Contig_2790	2376	pfam	PDEase_I	A8XFQ4_CAEBR/454-689 PF00233.14;PDEase_I;	2e-62	53.4	3	Males
Contig_2792	1562	pfu_proteins	pfu_aug1.0_9865.1_31840	pfu_aug1.0_9865.1_31840	2e-57	88	1	Males&Females
Contig_2792	1562	cgigas_proteins	gi|405978371|gb|EKC42770.1|	Leucine-rich repeat-containing protein 51, partial [Crassostrea gigas]	8e-61	66.1	1	Males&Females
Contig_2792	1562	swissprot	LRC51_PROCO	[BBH] LRC51_PROCO (sp:B6CZ54) Leucine-rich repeat-containing protein 51 OS=Propithecus coquereli GN=LRTOMT PE=2 SV=1	3e-35	42.3	1	Males&Females
Contig_2792	1562	refseq_protein	XP_002740743.1	ref|XP_002740743.1| PREDICTED: leucine rich transmembrane and 0-methyltransferase domain containing-like [Saccoglossus kowalevskii]	7e-36	41.2	1	Males&Females
Contig_2792	1562	other_tigr	ZebraFish:CN315915	CN315915	0.004	100	1	Males&Females
Contig_2792	1562	pfam	LRR_8	LRC51_BOVIN/79-139 PF13855.1;LRR_8;	2e-08	46.7	1	Males&Females
Contig_2812	1868	pfu_proteins	pfu_aug1.0_27680.1_11863	pfu_aug1.0_27680.1_11863	1e-77	94.4	1	Males&Females
Contig_2812	1868	cgigas_proteins	gi|405971602|gb|EKC36429.1|	hypothetical protein CGI_10010586 [Crassostrea gigas]	2e-78	69.9	1	Males&Females
Contig_2812	1868	swissprot	PACRG_MOUSE	[BBH] PACRG_MOUSE (sp:Q9DAK2) Parkin coregulated gene protein homolog OS=Mus musculus GN=Pacrg PE=1 SV=1	3e-96	76.2	1	Males&Females
Contig_2812	1868	refseq_protein	NP_001106393.1	ref|NP_001106393.1| uncharacterized protein LOC100127543 [Xenopus (Silurana) tropicalis]	1e-101	79.9	1	Males&Females
Contig_2812	1868	refseq_rna	XM_002131189.1	ref|XM_002131189.1| PREDICTED: Ciona intestinalis similar to parkin co-regulated gene protein (LOC100177695), mRNA	3e-39	78.9	1	Males&Females
Contig_2812	1868	other_tigr	ZebraFish:TC377640	TC377640 Zgc:101741 [Danio rerio]	2e-14	77.5	1	Males&Females
Contig_2812	1868	other_unigene	Dr.80728	Dr.80728 PARK2 co-regulated ## GENE: pacrg ## CHR: 17	2e-12	77.3	1	Males&Females
Contig_2812	1868	pfam	ParcG	A5PK71_BOVIN/70-253 PF10274.4;ParcG;	2e-88	85.9	1	Males&Females
Contig_2816	1100	pfu_proteins	pfu_aug1.0_84209.1_49313	pfu_aug1.0_84209.1_49313	3e-07	22.1	3	Males
Contig_2816	1100	cgigas_proteins	gi|405965902|gb|EKC31247.1|	hypothetical protein CGI_10013085 [Crassostrea gigas]	8e-09	18.2	3	Males
Contig_2816	1100	swissprot	TG278_CAEEL	TG278_CAEEL (sp:Q11102) Putative protein tag-278 OS=Caenorhabditis elegans GN=tag-278 PE=2 SV=1	4e-07	24.2	3	Males
Contig_2816	1100	refseq_protein	XP_653447.1	ref|XP_653447.1| Viral A-type inclusion protein repeat [Entamoeba histolytica HM-1:IMSS]	4e-10	21.3	3	Males
Contig_2816	1100	pfam	Pfam-B_414693	C4M610_ENTHI/181-1729 PB414693; Pfam-B_414693;	5e-11	21.3	3	Males
Contig_2817	2777	pfu_proteins	pfu_aug1.0_4559.1_44967	pfu_aug1.0_4559.1_44967	2e-240	96.7	5	Males
Contig_2817	2777	cgigas_proteins	gi|405954657|gb|EKC22038.1|	Coiled-coil domain-containing protein 65 [Crassostrea gigas]	1e-218	81.1	5	Males
Contig_2817	2777	swissprot	CCD65_BOVIN	CCD65_BOVIN (sp:Q2TA16) Coiled-coil domain-containing protein 65 OS=Bos taurus GN=CCDC65 PE=2 SV=1	1e-123	47.9	5	Males
Contig_2817	2777	refseq_protein	XP_002736497.1	ref|XP_002736497.1| PREDICTED: hypothetical protein [Saccoglossus kowalevskii]	1e-175	65.2	5	Males
Contig_2817	2777	pfam	Pfam-B_2203	B3SAP1_TRIAD/8-485 PB002203; Pfam-B_2203;	1e-149	55.9	5	Males
Contig_2825	6670	pfu_proteins	pfu_aug1.0_388.1_00286	pfu_aug1.0_388.1_00286	0	91.1	1	Males&Females
Contig_2825	6670	cgigas_proteins	gi|405950802|gb|EKC18765.1|	Cyclin-dependent kinase-like 5 [Crassostrea gigas]	2e-272	62.4	1	Males&Females
Contig_2825	6670	swissprot	CDKL5_MOUSE	[BBH] CDKL5_MOUSE (sp:Q3UTQ8) Cyclin-dependent kinase-like 5 OS=Mus musculus GN=Cdkl5 PE=2 SV=1	1e-128	57	1	Males&Females
Contig_2825	6670	refseq_protein	XP_002719977.1	ref|XP_002719977.1| PREDICTED: cyclin-dependent kinase-like 5 [Oryctolagus cuniculus]	1e-128	62.5	1	Males&Females
Contig_2825	6670	refseq_rna	XM_003218901.1	ref|XM_003218901.1| PREDICTED: Anolis carolinensis cyclin-dependent kinase-like 5-like (LOC100556829), mRNA	1e-13	83.6	1	Males&Females
Contig_2825	6670	other_tigr	Fugu:TC6269	TC6269 UniRef100_Q9W6R6 Cluster: Serine-threonine kinase 9; n=1; Takifugu rubripes|Rep: Serine-threonine kinase 9 - Fugu rubripes (Japanese pufferfish) (Takifugu rubripes), complete	6e-10	95.1	1	Males&Females
Contig_2825	6670	other_unigene	Dr.90479	Dr.90479 Cyclin-dependent kinase-like 5 ## GENE: cdkl5 ## CHR: 11	5e-06	96.9	1	Males&Females
Contig_2825	6670	pfam	Pkinase	B0JZF3_XENTR/13-297 PF00069.20;Pkinase;	1e-117	70.2	1	Males&Females
Contig_2830	2817	pfu_proteins	pfu_aug1.0_8429.1_60429	pfu_aug1.0_8429.1_60429	1e-51	91.4	1	Males&Females
Contig_2830	2817	cgigas_proteins	gi|405970980|gb|EKC35840.1|	Cytosolic Fe-S cluster assembly factor NUBP1-like protein [Crassostrea gigas]	3e-151	77.1	1	Males&Females
Contig_2830	2817	swissprot	NUBP1_NEMVE	[BBH] NUBP1_NEMVE (sp:A7RUD5) Cytosolic Fe-S cluster assembly factor NUBP1 homolog OS=Nematostella vectensis GN=v1g236650 PE=3 SV=1	1e-143	76.1	1	Males&Females
Contig_2830	2817	refseq_protein	XP_785786.3	ref|XP_785786.3| PREDICTED: cytosolic Fe-S cluster assembly factor nubp1-B-like [Strongylocentrotus purpuratus]	1e-143	76.5	1	Males&Females
Contig_2830	2817	refseq_rna	NM_001094562.1	ref|NM_001094562.1| Xenopus laevis nucleotide binding protein 1 (nubp1-a), mRNA_x0001_gb|BC106243.1| Xenopus laevis hypothetical LOC494723, mRNA (cDNA clone MGC:130679 IMAGE:7983049), complete cds	2e-19	80.5	1	Males&Females
Contig_2830	2817	other_tigr	ZebraFish:TC393687	TC393687 UniRef100_Q561P6 Cluster: Nucleotide binding protein 1; n=1; Danio rerio|Rep: Nucleotide binding protein 1 - Danio rerio (Zebrafish) (Brachydanio rerio), complete	0.006	83.6	1	Males&Females
Contig_2830	2817	other_unigene	Dr.126623	Dr.126623 Transcribed locus, strongly similar to NP_001017538.1 cytosolic Fe-S cluster assembly factor nubp1 [Danio rerio]	0.002	83.6	1	Males&Females
Contig_2830	2817	pfam	AAA_31	NUBP1_NEMVE/60-210 PF13614.1;AAA_31;	6e-69	78.1	1	Males&Females
Contig_2848	1799	pfu_proteins	pfu_aug1.0_15477.1_32554	pfu_aug1.0_15477.1_32554	1e-33	52.2	5	Males
Contig_2848	1799	cgigas_proteins	gi|405968905|gb|EKC33931.1|	Two pore calcium channel protein 1 [Crassostrea gigas]	1e-213	65.6	5	Males
Contig_2848	1799	swissprot	TPC1_RAT	TPC1_RAT (sp:Q9WTN5) Two pore calcium channel protein 1 OS=Rattus norvegicus GN=Tpcn1 PE=1 SV=2	4e-43	28.3	5	Males
Contig_2848	1799	refseq_protein	NP_001138449.1	ref|NP_001138449.1| two-pore calcium channel 3 [Strongylocentrotus purpuratus]	1e-126	42.1	5	Males
Contig_2848	1799	other_tigr	ZebraFish:TC421337	TC421337 UniRef100_Q6DRJ8 Cluster: Nucleolin; n=1; Danio rerio|Rep: Nucleolin - Danio rerio (Zebrafish) (Brachydanio rerio), partial (68%)	0.001	100	5	Males
Contig_2848	1799	other_unigene	Tru.2087	Tru.2087 Rev-Erb beta ## GENE: rev-erbb	0.001	100	5	Males
Contig_2848	1799	pfam	Ion_trans	C4IXV6_DANRE/446-664 PF00520.26;Ion_trans;	2e-44	43.1	5	Males
Contig_2851	1143	pfu_proteins	pfu_aug1.0_2729.1_66445	pfu_aug1.0_2729.1_66445	5e-46	54.8	3	Males
Contig_2851	1143						3	Males
Contig_2859	13825	pfu_proteins	pfu_aug1.0_823.1_07710	pfu_aug1.0_823.1_07710	0	92.7	1	Males&Females
Contig_2859	13825	cgigas_proteins	gi|405953044|gb|EKC20777.1|	Dynein beta chain, ciliary [Crassostrea gigas]	0	87.6	1	Males&Females
Contig_2859	13825	swissprot	DYHC_TRIGR	[BBH] DYHC_TRIGR (sp:P23098) Dynein beta chain, ciliary OS=Tripneustes gratilla PE=1 SV=1	0	71.1	1	Males&Females
Contig_2859	13825	refseq_protein	XP_002739956.1	ref|XP_002739956.1| PREDICTED: Dynein beta chain, ciliary-like isoform 2 [Saccoglossus kowalevskii]	0	71.9	1	Males&Females
Contig_2859	13825	refseq_rna	XM_003217151.1	ref|XM_003217151.1| PREDICTED: Anolis carolinensis dynein, axonemal, heavy chain 9 (dnah9), mRNA	8e-66	81.3	1	Males&Females
Contig_2859	13825	other_tigr	ZebraFish:NP13319245	NP13319245 GB|XM_001919793.1|XP_001919828.1 dynein, axonemal, heavy polypeptide 9 like	2e-15	85.7	1	Males&Females
Contig_2859	13825	other_unigene	Hs.375975	Hs.375975 Dynein, axonemal, heavy chain 17 ## GENE: DNAH17 ## CYTOBAND: 17q25.3	3e-33	77.6	1	Males&Females
Contig_2859	13825	pfam	Dynein_heavy	DYHC_ANTCR/3762-4465 PF03028.10;Dynein_heavy;	0	80.1	1	Males&Females
Contig_2874	732	pfu_proteins	pfu_aug1.0_5601.1_16716	pfu_aug1.0_5601.1_16716	5e-36	75.2	4	Males
Contig_2874	732	cgigas_proteins	gi|405968227|gb|EKC33313.1|	Histone H3.1 [Crassostrea gigas]	2e-21	52	4	Males
Contig_2874	732	swissprot	H3_STRPU	H3_STRPU (sp:P06352) Histone H3, embryonic OS=Strongylocentrotus purpuratus PE=2 SV=2	8e-16	52.9	4	Males
Contig_2874	732	refseq_protein	XP_002669896.1	ref|XP_002669896.1| histone H3 [Naegleria gruberi]	2e-15	43.3	4	Males
Contig_2874	732	pfam	Histone	B3RNV3_TRIAD/60-135 PF00125.19;Histone;	1e-11	53.9	4	Males
Contig_2908	742	cgigas_proteins	gi|405965031|gb|EKC30459.1|	F-box only protein 48 [Crassostrea gigas]	2e-23	41.1	3	Males
Contig_2908	742	swissprot	FBX48_HUMAN	[BBH] FBX48_HUMAN (sp:Q5FWF7) F-box only protein 48 OS=Homo sapiens GN=FBXO48 PE=2 SV=1	1e-14	33.1	3	Males
Contig_2908	742	refseq_protein	XP_792991.1	ref|XP_792991.1| PREDICTED: F-box only protein 48-like [Strongylocentrotus purpuratus]	7e-17	37.7	3	Males
Contig_2915	781	pfu_proteins	pfu_aug1.0_12673.1_10501	pfu_aug1.0_12673.1_10501	3e-60	66.3	1	Males&Females
Contig_2915	781	other_tigr	Fugu:TC7343	TC7343 UniRef100_Q3LFV9 Cluster: Receptor activity modifying protein 4; n=1; Takifugu obscurus|Rep: Receptor activity modifying protein 4 - Takifugu obscurus (mefugu), complete	0.001	100	1	Males&Females
Contig_2921	1215	pfu_proteins	pfu_aug1.0_19715.1_11254	pfu_aug1.0_19715.1_11254	4e-24	33.2	1	Males&Females
Contig_2921	1215	cgigas_proteins	gi|405976919|gb|EKC41397.1|	MORN repeat-containing protein 3 [Crassostrea gigas]	8e-135	85	1	Males&Females
Contig_2921	1215	swissprot	MORN3_XENLA	[BBH] MORN3_XENLA (sp:Q5PPV3) MORN repeat-containing protein 3 OS=Xenopus laevis GN=morn3 PE=2 SV=1	3e-90	60.1	1	Males&Females
Contig_2921	1215	refseq_protein	XP_002736816.1	ref|XP_002736816.1| PREDICTED: radial spoke head 1 homolog [Saccoglossus kowalevskii]	1e-106	70	1	Males&Females
Contig_2921	1215	refseq_rna	XM_002736770.1	ref|XM_002736770.1| PREDICTED: Saccoglossus kowalevskii radial spoke head 1 homolog (LOC100369627), mRNA	3e-13	79.4	1	Males&Females
Contig_2940	1308	pfu_proteins	pfu_aug1.0_75666.1_13175	pfu_aug1.0_75666.1_13175	1e-68	74.1	3	Males
Contig_2940	1308	cgigas_proteins	gi|405959992|gb|EKC25953.1|	Tripartite motif-containing protein 56 [Crassostrea gigas]	1e-08	33.7	3	Males
Contig_2940	1308	swissprot	TRI13_XENTR	TRI13_XENTR (sp:F6ZQ54) Tripartite motif containing 13 OS=Xenopus tropicalis GN=trim13 PE=3 SV=1	9e-07	30.1	3	Males
Contig_2940	1308	refseq_protein	XP_002592399.1	ref|XP_002592399.1| hypothetical protein BRAFLDRAFT_67264 [Branchiostoma floridae]	1e-06	39.1	3	Males
Contig_2940	1308	pfam	zf-C3HC4_2	C3Y8D1_BRAFL/784-850 PF13923.1;zf-C3HC4_2;	3e-06	39.1	3	Males
Contig_2943	1611	pfu_proteins	pfu_aug1.0_15470.1_39701	pfu_aug1.0_15470.1_39701	1e-33	98.6	1	Males&Females
Contig_2943	1611	cgigas_proteins	gi|405951375|gb|EKC19293.1|	UPF0602 protein C4orf47-like protein [Crassostrea gigas]	4e-73	85.5	1	Males&Females
Contig_2943	1611	swissprot	CD047_DANRE	CD047_DANRE (sp:Q0P4C5) UPF0602 protein C4orf47 homolog OS=Danio rerio GN=zgc:153146 PE=2 SV=1	2e-31	44.9	1	Males&Females
Contig_2943	1611	refseq_protein	XP_795744.1	ref|XP_795744.1| PREDICTED: UPF0602 protein C4orf47 homolog [Strongylocentrotus purpuratus]	2e-33	49.1	1	Males&Females
Contig_2943	1611	pfam	Pfam-B_3129	C3YP39_BRAFL/1-329 PB003129; Pfam-B_3129;	4e-33	49.4	1	Males&Females
Contig_2946	757						2	Males&Females
Contig_2956	1064	pfu_proteins	pfu_aug1.0_158460.1_13994	pfu_aug1.0_158460.1_13994	3e-36	89.2	4	Males
Contig_2956	1064						4	Males
Contig_2966	1246	pfu_proteins	pfu_aug1.0_8226.1_17258	pfu_aug1.0_8226.1_17258	4e-68	95.1	1	Males&Females
Contig_2966	1246	cgigas_proteins	gi|405959254|gb|EKC25310.1|	hypothetical protein CGI_10013679 [Crassostrea gigas]	2e-51	79.6	1	Males&Females
Contig_2966	1246	refseq_protein	XP_001631265.1	ref|XP_001631265.1| predicted protein [Nematostella vectensis]	8e-11	70.5	1	Males&Females
Contig_2966	1246	pfam	Pfam-B_52230	A7SAT3_NEMVE/1-136 PB052230; Pfam-B_52230;	9e-12	70.5	1	Males&Females
Contig_2971	2735	pfu_proteins	pfu_aug1.0_63382.1_70953	pfu_aug1.0_63382.1_70953	1e-95	87.7	1	Males&Females
Contig_2971	2735	cgigas_proteins	gi|405973870|gb|EKC38559.1|	Cyclin-dependent kinase-like 2 [Crassostrea gigas]	3e-231	73.4	1	Males&Females
Contig_2971	2735	swissprot	CDKL2_PONAB	[BBH] CDKL2_PONAB (sp:Q5R754) Cyclin-dependent kinase-like 2 OS=Pongo abelii GN=CDKL2 PE=2 SV=1	1e-133	69.7	1	Males&Females
Contig_2971	2735	refseq_protein	XP_784044.3	ref|XP_784044.3| PREDICTED: cyclin-dependent kinase-like 2-like [Strongylocentrotus purpuratus]	1e-149	46.4	1	Males&Females
Contig_2971	2735	refseq_rna	XM_778951.3	ref|XM_778951.3| PREDICTED: Strongylocentrotus purpuratus cyclin-dependent kinase-like 2-like (LOC578803), mRNA	2e-16	82.9	1	Males&Females
Contig_2971	2735	other_tigr	Fugu:CK830349	CK830349 Human ribosomal DNA complete repeating unit	2e-05	100	1	Males&Females
Contig_2971	2735	other_unigene	Hs.591698	Hs.591698 Cyclin-dependent kinase-like 2 (CDC2-related kinase) ## GENE: CDKL2 ## CYTOBAND: 4q21.1	2e-05	94.3	1	Males&Females
Contig_2971	2735	pfam	Pkinase	A7SLJ0_NEMVE/4-288 PF00069.20;Pkinase;	1e-136	78.2	1	Males&Females
Contig_2991	1439	pfu_proteins	pfu_aug1.0_30807.1_47993	Testis-specific serine/threonine kinase 4	7e-144	90.4	3	Males
Contig_2991	1439	cgigas_proteins	gi|405971548|gb|EKC36381.1|	Testis-specific serine/threonine-protein kinase 4 [Crassostrea gigas]	3e-114	76.4	3	Males
Contig_2991	1439	swissprot	TSSK4_MOUSE	[BBH] TSSK4_MOUSE (sp:Q9D411) Testis-specific serine/threonine-protein kinase 4 OS=Mus musculus GN=Tssk4 PE=2 SV=1	2e-59	42.1	3	Males
Contig_2991	1439	refseq_protein	XP_002612312.1	ref|XP_002612312.1| hypothetical protein BRAFLDRAFT_80072 [Branchiostoma floridae]	4e-75	54	3	Males
Contig_2991	1439	refseq_rna	XM_001995886.1	ref|XM_001995886.1| Drosophila grimshawi GH14104 (DgriGH14104), mRNA	9e-08	97.3	3	Males
Contig_2991	1439	pfam	Pkinase	C3XTU7_BRAFL/31-289 PF00069.20;Pkinase;	1e-72	55.4	3	Males
Contig_3011	2690	pfu_proteins	pfu_aug1.0_16561.1_54318	pfu_aug1.0_16561.1_54318	1e-55	87.3	4	Males
Contig_3011	2690	cgigas_proteins	gi|405970021|gb|EKC34959.1|	Zinc finger CW-type PWWP domain protein 1-like protein [Crassostrea gigas]	2e-50	39.9	4	Males
Contig_3011	2690	swissprot	ZCPW1_HUMAN	[BBH] ZCPW1_HUMAN (sp:Q9H0M4) Zinc finger CW-type PWWP domain protein 1 OS=Homo sapiens GN=ZCWPW1 PE=1 SV=2	2e-28	43.7	4	Males
Contig_3011	2690	refseq_protein	XP_002120407.1	ref|XP_002120407.1| PREDICTED: similar to zinc finger, CW type with PWWP domain 1 [Ciona intestinalis]	3e-30	35.6	4	Males
Contig_3011	2690	pfam	PWWP	A7S5K0_NEMVE/123-199 PF00855.12;PWWP;	5e-13	48.1	4	Males
Contig_3019	1397	other_tigr	Fugu:TC7086	TC7086 homologue to UniRef100_UPI0000362B3A Cluster: Glucose-6-phosphate isomerase (GPI) (Phosphoglucose isomerase) (PGI) (Phosphohexose isomerase) (PHI) (Neuroleukin) (NLK) (Sperm antigen 36) (SA-36).; n=1; Takifugu rubripes|Rep: Glucose-6-phosphate isomerase (GPI) (Phosphoglucose isomerase) (PGI) (Phosphohexose isomerase) (PHI) (Neuroleukin) (NLK) (Sperm antigen 36) (SA-36). - Takifugu rubripes…	0.008	95.8	2	Males&Females
Contig_3019	1397	other_unigene	Tru.2578	Tru.2578 Transcribed locus, moderately similar to NP_658910.2 glucose phosphate isomerase b [Danio rerio]	0.003	95.8	2	Males&Females
Contig_3025	1185	cgigas_proteins	gi|405961264|gb|EKC27096.1|	N-terminal EF-hand calcium-binding protein 3 [Crassostrea gigas]	4e-76	48.9	5	Males
Contig_3025	1185	refseq_protein	XP_002739481.1	ref|XP_002739481.1| PREDICTED: predicted protein-like [Saccoglossus kowalevskii]	4e-36	33.2	5	Males
Contig_3025	1185	pfam	Pfam-B_39735	A7RMF8_NEMVE/201-301 PB039735; Pfam-B_39735;	5e-11	45.8	5	Males
Contig_3038	1616	pfu_proteins	pfu_aug1.0_14364.1_03487	pfu_aug1.0_14364.1_03487	1e-97	95.6	1	Males&Females
Contig_3038	1616	cgigas_proteins	gi|405969114|gb|EKC34120.1|	Thioredoxin domain-containing protein 3-like protein [Crassostrea gigas]	4e-45	38.5	1	Males&Females
Contig_3038	1616	swissprot	NDK7_HUMAN	[BBH] NDK7_HUMAN (sp:Q9Y5B8) Nucleoside diphosphate kinase 7 OS=Homo sapiens GN=NME7 PE=1 SV=1	1e-127	60.1	1	Males&Females
[truncated: 4,955 more rows]
